# Supplementary material for: Multiple Interactions in Polar Lead‐Free Perovskites toward Highly Stable X‐Ray Detection
Source: Adv Sci (Weinh). 2025 Apr 3;12(20):2412504. doi: 10.1002/advs.202412504 (PMC12120703; doi:10.1002/advs.202412504)
Supplement: Supplementary file 2 — Supporting cif [file ADVS-12-2412504-s001.zip]

Archive with 2 entries (2 files):
- S-BPEA.cif
- R-BPEA.cif
