# Supplementary material for: Multiple Interactions in Polar Lead‐Free Perovskites toward Highly Stable X‐Ray Detection
Source: Adv Sci (Weinh). 2025 Apr 3;12(20):2412504. doi: 10.1002/advs.202412504 (PMC12120703; doi:10.1002/advs.202412504)
Supplement: Supplementary file 2 — Supporting cif [file ADVS-12-2412504-s001.zip › S-BPEA.cif]

data_s-bii_auto
_audit_creation_date               2024-03-28
_audit_creation_method
;
Olex2 1.3
(compiled 2020.11.12 svn.r5f609507 for OlexSys, GUI svn.r6408)
;
_shelx_SHELXL_version_number       '2018/3'
_audit_contact_author_address      ?
_audit_contact_author_email        ?
_audit_contact_author_name         ''
_audit_contact_author_phone        ?
_publ_contact_author_id_orcid      ?
_publ_section_references
;
Dolomanov, O.V., Bourhis, L.J., Gildea, R.J, Howard, J.A.K. & Puschmann, H.
 (2009), J. Appl. Cryst. 42, 339-341.

Sheldrick, G.M. (2015). Acta Cryst. A71, 3-8.

Sheldrick, G.M. (2015). Acta Cryst. C71, 3-8.
;
_chemical_name_common              ?
_chemical_name_systematic          (BPEA)2BiI5
_chemical_formula_moiety           'Bi2 I10, 4(C8 H11 Br N)'
_chemical_formula_sum              'C32 H44 Bi2 Br4 I10 N4'
_chemical_formula_weight           2491.31
_chemical_absolute_configuration   ad
_chemical_melting_point            ?
_chemical_oxdiff_formula           'C N H Bi I Br'
loop_
  _atom_type_symbol
  _atom_type_description
  _atom_type_scat_dispersion_real
  _atom_type_scat_dispersion_imag
  _atom_type_scat_source
 'C' 'C' 0.0181 0.0091 'International Tables Vol C Tables 4.2.6.8 and 6.1.1.4'
 'H' 'H' 0.0000 0.0000 'International Tables Vol C Tables 4.2.6.8 and 6.1.1.4'
 'Bi' 'Bi' -4.0111 8.9310
 'International Tables Vol C Tables 4.2.6.8 and 6.1.1.4'
 'Br' 'Br' -0.6763 1.2805
 'International Tables Vol C Tables 4.2.6.8 and 6.1.1.4'
 'I' 'I' -0.3257 6.8362 'International Tables Vol C Tables 4.2.6.8 and 6.1.1.4'
 'N' 'N' 0.0311 0.0180 'International Tables Vol C Tables 4.2.6.8 and 6.1.1.4'

_shelx_space_group_comment
;
The symmetry employed for this shelxl refinement is uniquely defined
by the following loop, which should always be used as a source of
symmetry information in preference to the above space-group names.
They are only intended as comments.
;
_space_group_crystal_system        'monoclinic'
_space_group_IT_number             4
_space_group_name_H-M_alt          'P 1 21 1'
_space_group_name_Hall             'P 2yb'
loop_
  _space_group_symop_operation_xyz
 'x, y, z'
 '-x, y+1/2, -z'

_cell_length_a                     13.3645(3)
_cell_length_b                     14.3035(3)
_cell_length_c                     31.1685(6)
_cell_angle_alpha                  90
_cell_angle_beta                   94.690(2)
_cell_angle_gamma                  90
_cell_volume                       5938.2(2)
_cell_formula_units_Z              4
_cell_measurement_reflns_used      12755
_cell_measurement_temperature      300
_cell_measurement_theta_max        75.6990
_cell_measurement_theta_min        2.8230
_shelx_estimated_absorpt_T_max     0.021
_shelx_estimated_absorpt_T_min     0.017
_exptl_absorpt_coefficient_mu      55.667
_exptl_absorpt_correction_T_max    1.00000
_exptl_absorpt_correction_T_min    0.04447
_exptl_absorpt_correction_type     multi-scan
_exptl_absorpt_process_details
;
CrysAlisPro 1.171.42.90a (Rigaku Oxford Diffraction, 2023)
Empirical absorption correction using spherical harmonics,
implemented in SCALE3 ABSPACK scaling algorithm.
;
_exptl_absorpt_special_details     ?
_exptl_crystal_colour              red
_exptl_crystal_colour_primary      red
_exptl_crystal_density_diffrn      2.787
_exptl_crystal_density_meas        ?
_exptl_crystal_density_method      ?
_exptl_crystal_description         plate
_exptl_crystal_F_000               4400
_exptl_crystal_preparation         ?
_exptl_crystal_recrystallization_method  ?
_exptl_crystal_size_max            0.4
_exptl_crystal_size_mid            0.3
_exptl_crystal_size_min            0.3
_exptl_transmission_factor_max     ?
_exptl_transmission_factor_min     ?
_diffrn_reflns_av_R_equivalents    0.0890
_diffrn_reflns_av_unetI/netI       0.0958
_diffrn_reflns_Laue_measured_fraction_full  0.996
_diffrn_reflns_Laue_measured_fraction_max  0.996
_diffrn_reflns_limit_h_max         16
_diffrn_reflns_limit_h_min         -16
_diffrn_reflns_limit_k_max         13
_diffrn_reflns_limit_k_min         -17
_diffrn_reflns_limit_l_max         37
_diffrn_reflns_limit_l_min         -37
_diffrn_reflns_number              42034
_diffrn_reflns_point_group_measured_fraction_full  0.789
_diffrn_reflns_point_group_measured_fraction_max  0.789
_diffrn_reflns_theta_full          67.499
_diffrn_reflns_theta_max           67.499
_diffrn_reflns_theta_min           2.845
_diffrn_ambient_temperature        300
_diffrn_detector                   'Hybrid Pixel Array Detector'
_diffrn_detector_area_resol_mean   10.0000
_diffrn_detector_type              HyPix
_diffrn_measured_fraction_theta_full  0.996
_diffrn_measured_fraction_theta_max  0.996
_diffrn_measurement_details
;
List of Runs (angles in degrees, time in seconds):

  # Type    Start    End  Width  t~exp~   \w     \q     \k     \f   Frames
--------------------------------------------------------------------------
  1  \w    -17.00  20.40   1.70    0.24    --   49.86 -39.00 102.00   22
  2  \w    -11.40  26.00   1.70    0.24    --   49.86 -19.00 -30.00   22
  3  \w    -24.00  25.30   1.70    0.24    --   49.86 -19.00 -60.00   29
  4  \w    -35.00  21.10   1.70    0.24    --  -46.74  57.00 150.00   33
  5  \w    -34.00  -6.80   1.70    0.24    --  -46.74  39.00-103.00   16
  6  \w     38.00  65.20   1.70    0.95    --  107.95-125.00-150.00   16
  7  \w     76.00 111.70   1.70    0.95    --  107.95-125.00-150.00   21
  8  \w     35.00  69.00   1.70    0.95    --  107.95 -61.00   0.00   20
  9  \w     50.00  99.30   1.70    0.95    --  107.95 -77.00  60.00   29
 10  \w     60.00 104.20   1.70    0.95    --  107.95 -77.00 -30.00   26
 11  \w     42.00  67.50   1.70    0.95    --  107.95 -61.00 120.00   15
 12  \w     37.00  65.90   1.70    0.95    --  107.95 -61.00 -30.00   17
 13  \w     37.00  69.30   1.70    0.95    --  107.95 -61.00 -60.00   19
 14  \w     38.00  66.90   1.70    0.95    --  107.95 -61.00-180.00   17
 15  \w     47.00 120.10   1.70    0.24    --   49.86  39.00-103.00   43
 16  \w    151.00 176.50   1.70    0.95    --  107.95  39.00-103.00   15
 17  \w     87.00 119.30   1.70    0.24    --   49.86 125.00  90.00   19
 18  \w    -65.00 -34.40   1.70    0.95    -- -104.82  77.00 150.00   18
 19  \w    -83.00 -32.00   1.70    0.95    -- -104.82  77.00  90.00   30
 20  \w    -71.00 -33.60   1.70    0.95    -- -104.82  61.00 120.00   22
 21  \w    -70.00 -36.00   1.70    0.95    -- -104.82  61.00  90.00   20
 22  \w    -64.00 -36.80   1.70    0.95    -- -104.82  61.00 -60.00   16
 23  \w    -71.00 -33.60   1.70    0.95    -- -104.82  61.00 -90.00   22
 24  \w    -66.00 -37.10   1.70    0.95    -- -104.82  61.00-150.00   17
 25  \w   -177.00-131.10   1.70    0.95    -- -104.82 -15.00   0.00   27
 26  \w   -177.00-149.80   1.70    0.95    -- -104.82 -61.00-150.00   16
 27  \w   -135.00 -87.40   1.70    0.95    -- -104.82 -61.00-150.00   28
 28  \w   -128.00 -94.00   1.70    0.95    -- -104.82 -15.00   0.00   20
 29  \w   -177.00 -88.60   1.70    0.95    -- -104.82 -39.00 102.00   52
 30  \w   -110.00 -57.30   1.70    0.24    --  -46.74 -39.00 102.00   31
;
_diffrn_measurement_device         'four-circle diffractometer'
_diffrn_measurement_device_type   
 'XtaLAB Synergy, Single source at home/near, HyPix'
_diffrn_measurement_method         '\w scans'
_diffrn_orient_matrix_type        
 'CrysAlisPro convention (1999,Acta A55,543-557)'
_diffrn_orient_matrix_UB_11        0.0817331000
_diffrn_orient_matrix_UB_12        -0.0536460000
_diffrn_orient_matrix_UB_13        -0.0219869000
_diffrn_orient_matrix_UB_21        0.0674084000
_diffrn_orient_matrix_UB_22        0.0006711000
_diffrn_orient_matrix_UB_23        0.0425338000
_diffrn_orient_matrix_UB_31        -0.0464123000
_diffrn_orient_matrix_UB_32        -0.0933775000
_diffrn_orient_matrix_UB_33        0.0129372000
_diffrn_radiation_monochromator    mirror
_diffrn_radiation_probe            x-ray
_diffrn_radiation_type             'Cu K\a'
_diffrn_radiation_wavelength       1.54184
_diffrn_source                     'micro-focus sealed X-ray tube'
_diffrn_source_type                'PhotonJet (Cu) X-ray Source'
_reflns_Friedel_coverage           0.518
_reflns_Friedel_fraction_full      0.563
_reflns_Friedel_fraction_max       0.563
_reflns_number_gt                  13668
_reflns_number_total               16866
_reflns_odcompleteness_completeness  99.62
_reflns_odcompleteness_iscentric   1
_reflns_odcompleteness_theta       66.97
_reflns_special_details
;
 Reflections were merged by SHELXL according to the crystal
 class for the calculation of statistics and refinement.
 
 _reflns_Friedel_fraction is defined as the number of unique
 Friedel pairs measured divided by the number that would be
 possible theoretically, ignoring centric projections and
 systematic absences. Completness statistics refer to single and
 composite reflections containing twin component 1 only.
;
_reflns_threshold_expression       'I > 2\s(I)'
_computing_cell_refinement         'CrysAlisPro 1.171.42.90a (Rigaku OD, 2023)'
_computing_data_collection         'CrysAlisPro 1.171.42.90a (Rigaku OD, 2023)'
_computing_data_reduction          'CrysAlisPro 1.171.42.90a (Rigaku OD, 2023)'
_computing_molecular_graphics      'Olex2 1.3 (Dolomanov et al., 2009)'
_computing_publication_material    'Olex2 1.3 (Dolomanov et al., 2009)'
_computing_structure_refinement    'SHELXL 2018/3 (Sheldrick, 2015)'
_computing_structure_solution      'SHELXT 2018/2 (Sheldrick, 2018)'
_refine_diff_density_max           6.682
_refine_diff_density_min           -3.133
_refine_diff_density_rms           0.415
_refine_ls_abs_structure_details
;
 Refined as an inversion twin.
;
_refine_ls_abs_structure_Flack     0.01(2)
_refine_ls_extinction_coef         .
_refine_ls_extinction_method       none
_refine_ls_goodness_of_fit_ref     1.066
_refine_ls_hydrogen_treatment      constr
_refine_ls_matrix_type             full
_refine_ls_number_parameters       802
_refine_ls_number_reflns           16866
_refine_ls_number_restraints       165
_refine_ls_R_factor_all            0.0965
_refine_ls_R_factor_gt             0.0818
_refine_ls_restrained_S_all        1.150
_refine_ls_shift/su_max            0.001
_refine_ls_shift/su_mean           0.000
_refine_ls_structure_factor_coef   Fsqd
_refine_ls_weighting_details      
 'w=1/[\s^2^(Fo^2^)+(0.1488P)^2^] where P=(Fo^2^+2Fc^2^)/3'
_refine_ls_weighting_scheme        calc
_refine_ls_wR_factor_gt            0.2150
_refine_ls_wR_factor_ref           0.2292
_refine_special_details
;
 Refined as a 2-component inversion twin.
;
_olex2_refinement_description
;
1. Twinned data refinement
 Scales: 0.99(2)
 0.01(2)
2. Fixed Uiso
 At 1.2 times of:
  All C(H) groups, All N(H,H,H) groups
 At 1.5 times of:
  All C(H,H,H) groups
3. Restrained distances
 C16-C17
 1.5 with sigma of 0.01
 C88-C4
 1.5 with sigma of 0.01
 C22-N5 = C22-C23 = C22-C45
 1.5 with sigma of 0.01
 C77-C4 = C88-C4
 1.5 with sigma of 0.01
 C17-C16 = C45-C19
 1.5 with sigma of 0.01
 C46-C17 = C17-C16 = C3-C16 = C45-C3 = C45-C19 = C46-C19
 1.5 with sigma of 0.01
 C77-C4 = C88-C4 = C88-C2 = C92-C2 = C82-C77 = C92-C82
 1.5 with sigma of 0.01
 C26-C25 = C5-C25 = C5-C29 = C29-C28 = C27-C26 = C28-C27
 1.5 with sigma of 0.01
 C88-C77
 2.4 with sigma of 0.01
 C92-C88
 2.4 with sigma of 0.01
 C77-C92
 2.4 with sigma of 0.01
 C19-C17
 2.4 with sigma of 0.01
 C16-C45
 2.4 with sigma of 0.01
4. Uiso/Uaniso restraints and constraints
Uanis(C35) \\sim Ueq, Uanis(C3) \\sim Ueq, Uanis(C68) \\sim Ueq, Uanis(N75)
\\sim Ueq: with sigma of 0.01 and sigma for terminal atoms of 0.02
Uanis(C25) \\sim Ueq: with sigma of 0.01 and sigma for terminal atoms of 0.02
Uanis(C31) \\sim Ueq: with sigma of 0.01 and sigma for terminal atoms of 0.02
Uanis(C27) \\sim Ueq, Uanis(C92) \\sim Ueq, Uanis(C2) \\sim Ueq: with sigma of
0.01 and sigma for terminal atoms of 0.02
Uanis(C16) \\sim Ueq: with sigma of 0.01 and sigma for terminal atoms of 0.02
Uanis(C01O) \\sim Ueq, Uanis(C14) \\sim Ueq: with sigma of 0.01 and sigma for
terminal atoms of 0.02
Uanis(C22) \\sim Ueq, Uanis(C33) \\sim Ueq, Uanis(C32) \\sim Ueq, Uanis(C38)
\\sim Ueq: with sigma of 0.1 and sigma for terminal atoms of 0.2
Uanis(C33) \\sim Ueq: with sigma of 0.1 and sigma for terminal atoms of 0.2
Uanis(C23) \\sim Ueq: with sigma of 0.01 and sigma for terminal atoms of 0.02
Uanis(Br3) \\sim Ueq: with sigma of 0.01 and sigma for terminal atoms of 0.02
Uanis(C80) \\sim Ueq: with sigma of 0.01 and sigma for terminal atoms of 0.02
Uanis(C1) \\sim Ueq: with sigma of 0.01 and sigma for terminal atoms of 0.02
Uanis(C82) \\sim Ueq: with sigma of 0.1 and sigma for terminal atoms of 0.2
Uanis(C6) \\sim Ueq: with sigma of 0.01 and sigma for terminal atoms of 0.02
Uanis(C4) = Uanis(C37)
Uanis(C33) = Uanis(C34)
Uanis(Br3) = Uanis(Br4)
5.a Riding coordinates:
 C68(H68A,H68B,H68C), C100(H10A,H10B,H10C)
5.b Ternary CH refined with riding coordinates:
 C22(H22), C01O(H01O), C14(H14), C30(H30), C37(H37), C53(H53), C56(H56),
 C42(H42)
5.c Aromatic/amide H refined with riding coordinates:
 C77(H77), C82(H82), C2(H2), C88(H88), C28(H28), C27(H27), C25(H25), C5(H5),
 C10(H10), C62(H62), C13(H13), C9(H9), C34(H34), C33(H33), C35(H35), C39(H39),
 C3(H3), C19(H19), C46(H46), C16(H16), C99(H99), C97(H97), C8(H8), C55(H55),
 C80(H80), C96(H96), C60(H60), C64(H64), C20(H20), C54(H54), C57(H57), C59(H59)
5.d Fitted hexagon refined as free rotating group:
 C4(C77,C82,C92,C2,C88), C29(C28,C27,C26,C25,C5), C10(C11,C62,C13,C1,C9),
 C38(C34,C33,C32,C35,C39), C3(C45,C19,C46,C17,C16), C99(C98,C97,C8,C12,C55)
5.e Idealised Me refined as rotating group:
 N4(H4A,H4B,H4C), N5(H5A,H5B,H5C), N1(H1A,H1B,H1C), N2(H2A,H2B,H2C), N3(H3A,
 H3B,H3C), C15(H15A,H15B,H15C), C7(H7A,H7B,H7C), C31(H31A,H31B,H31C), C23(H23A,
 H23B,H23C), C6(H6A,H6B,H6C), N75(H75A,H75B,H75C), N76(H76A,H76B,H76C),
 N25(H25A,H25B,H25C), C66(H66A,H66B,H66C)
;
_atom_sites_solution_hydrogens     mixed
_atom_sites_solution_primary       dual
_atom_sites_solution_secondary     ?
loop_
  _atom_site_label
  _atom_site_type_symbol
  _atom_site_fract_x
  _atom_site_fract_y
  _atom_site_fract_z
  _atom_site_U_iso_or_equiv
  _atom_site_adp_type
  _atom_site_occupancy
  _atom_site_site_symmetry_order
  _atom_site_calc_flag
  _atom_site_refinement_flags_posn
  _atom_site_refinement_flags_adp
  _atom_site_refinement_flags_occupancy
  _atom_site_disorder_assembly
  _atom_site_disorder_group
 Bi4 Bi 0.39725(10) 0.24954(9) 1.04643(4) 0.0438(3) Uani 1 1 d . . . . .
 Bi3 Bi 0.10474(10) 0.29914(10) 0.95171(4) 0.0443(3) Uani 1 1 d . . . . .
 Bi1 Bi 0.38936(9) 0.77112(10) 0.46042(4) 0.0437(3) Uani 1 1 d . . . . .
 Bi2 Bi 0.11533(10) 0.73030(10) 0.54393(4) 0.0469(3) Uani 1 1 d . . . . .
 I3 I 0.16608(17) 0.50977(17) 0.94916(8) 0.0506(5) Uani 1 1 d . . . . .
 I14 I 0.32399(17) 0.98335(17) 0.44906(7) 0.0495(5) Uani 1 1 d . . . . .
 I13 I 0.42936(17) 0.56576(17) 0.46892(8) 0.0502(5) Uani 1 1 d . . . . .
 I15 I 0.34968(17) 0.78747(18) 0.56056(7) 0.0515(5) Uani 1 1 d . . . . .
 I9 I 0.33808(17) 0.03772(17) 1.05063(8) 0.0499(5) Uani 1 1 d . . . . .
 I4 I 0.33385(18) 0.22908(18) 0.94224(7) 0.0542(6) Uani 1 1 d . . . . .
 I7 I 0.17335(18) 0.31805(19) 1.05484(7) 0.0532(6) Uani 1 1 d . . . . .
 I6 I 0.45110(19) 0.45190(17) 1.03552(9) 0.0551(6) Uani 1 1 d . . . . .
 I11 I 0.4224(2) 0.76706(18) 0.36803(7) 0.0555(6) Uani 1 1 d . . . . .
 I17 I 0.17559(18) 0.52087(18) 0.55178(8) 0.0535(6) Uani 1 1 d . . . . .
 I18 I 0.07138(18) 0.93808(17) 0.53528(9) 0.0543(6) Uani 1 1 d . . . . .
 I5 I 0.04422(19) 0.09611(18) 0.95954(9) 0.0569(6) Uani 1 1 d . . . . .
 I16 I 0.15663(18) 0.7156(2) 0.44397(7) 0.0565(6) Uani 1 1 d . . . . .
 I2 I -0.09934(18) 0.3507(2) 0.97360(9) 0.0608(6) Uani 1 1 d . . . . .
 I8 I 0.61119(19) 0.2050(2) 1.03066(10) 0.0648(7) Uani 1 1 d . . . . .
 I19 I 0.0865(2) 0.7374(2) 0.63685(8) 0.0630(7) Uani 1 1 d . . . . .
 I10 I 0.4298(2) 0.2509(2) 1.14014(8) 0.0667(7) Uani 1 1 d . . . . .
 I12 I 0.61044(19) 0.8057(2) 0.48098(11) 0.0702(8) Uani 1 1 d . . . . .
 I1 I 0.0536(3) 0.2988(2) 0.85837(8) 0.0701(8) Uani 1 1 d . . . . .
 I20 I -0.10150(19) 0.6938(2) 0.52108(11) 0.0711(8) Uani 1 1 d . . . . .
 Br5 Br 0.1768(5) 0.4293(5) 0.76242(17) 0.0882(16) Uani 1 1 d . . . . .
 Br1 Br 0.4470(7) 0.7988(5) 0.7370(2) 0.107(2) Uani 1 1 d . . . . .
 Br4 Br 0.2867(8) 0.1461(6) 0.7366(2) 0.1221(19) Uani 1 1 d . . . . .
 Br2 Br 0.0970(8) 0.8572(7) 0.7614(2) 0.132(3) Uani 1 1 d . . . . .
 Br3 Br 0.6618(7) 0.2418(6) 0.7620(2) 0.1221(19) Uani 1 1 d . U . . .
 N4 N 0.436(2) 0.541(3) 0.5912(8) 0.065(10) Uani 1 1 d . . . . .
 H4A H 0.480847 0.552192 0.572172 0.078 Uiso 1 1 calc R U . . .
 H4B H 0.387469 0.582977 0.588452 0.078 Uiso 1 1 calc R U . . .
 H4C H 0.410378 0.483812 0.586515 0.078 Uiso 1 1 calc R U . . .
 N5 N 0.310(2) 1.062(2) 0.5574(9) 0.057(8) Uani 1 1 d D . . . .
 H5A H 0.254568 1.084680 0.543740 0.069 Uiso 1 1 calc R U . . .
 H5B H 0.305947 0.999881 0.558875 0.069 Uiso 1 1 calc R U . . .
 H5C H 0.362886 1.077357 0.543037 0.069 Uiso 1 1 calc R U . . .
 N1 N 0.275(3) -0.039(3) 0.9413(10) 0.078(12) Uani 1 1 d . . . . .
 H1A H 0.233515 0.010059 0.939598 0.094 Uiso 1 1 calc R U . . .
 H1B H 0.338102 -0.018154 0.946270 0.094 Uiso 1 1 calc R U . . .
 H1C H 0.260263 -0.075662 0.962810 0.094 Uiso 1 1 calc R U . . .
 N2 N -0.085(3) 0.580(3) 0.9182(10) 0.057(8) Uani 1 1 d . . . . .
 H2A H -0.127295 0.627412 0.918304 0.069 Uiso 1 1 calc R U . . .
 H2B H -0.025934 0.596283 0.931549 0.069 Uiso 1 1 calc R U . . .
 H2C H -0.109409 0.531234 0.931884 0.069 Uiso 1 1 calc R U . . .
 C4 C 0.4449(18) 0.4057(18) 0.8427(8) 0.062(7) Uani 1 1 d DG . . . .
 C77 C 0.4256(18) 0.3127(18) 0.8319(8) 0.061(11) Uani 1 1 d DG . . . .
 H77 H 0.369101 0.283141 0.840987 0.073 Uiso 1 1 calc R U . . .
 C82 C 0.491(2) 0.2640(16) 0.8075(9) 0.084(16) Uani 1 1 d DG U . . .
 H82 H 0.478060 0.201797 0.800324 0.101 Uiso 1 1 calc R U . . .
 C92 C 0.575(2) 0.308(2) 0.7940(10) 0.091(15) Uani 1 1 d DG U . . .
 C2 C 0.5946(19) 0.401(2) 0.8048(10) 0.087(14) Uani 1 1 d DG U . . .
 H2 H 0.651169 0.430691 0.795679 0.105 Uiso 1 1 calc R U . . .
 C88 C 0.529(2) 0.4499(16) 0.8291(9) 0.068(12) Uani 1 1 d DG . . . .
 H88 H 0.542212 0.512037 0.836343 0.082 Uiso 1 1 calc R U . . .
 N3 N 0.407(2) 0.465(3) 0.9135(10) 0.065(10) Uani 1 1 d . . . . .
 H3A H 0.467183 0.492346 0.915531 0.078 Uiso 1 1 calc R U . . .
 H3B H 0.411492 0.408799 0.925319 0.078 Uiso 1 1 calc R U . . .
 H3C H 0.364392 0.500138 0.927154 0.078 Uiso 1 1 calc R U . . .
 C22 C 0.324(3) 1.102(2) 0.6018(8) 0.071(12) Uani 1 1 d D U . . .
 H22 H 0.380243 1.145161 0.602739 0.085 Uiso 1 1 calc R U . . .
 C29 C -0.0343(17) 0.6271(16) 0.8464(8) 0.057(9) Uani 1 1 d DG . . . .
 C28 C 0.0543(18) 0.6092(16) 0.8275(9) 0.063(10) Uani 1 1 d DG . . . .
 H28 H 0.086496 0.551926 0.831802 0.075 Uiso 1 1 calc R U . . .
 C27 C 0.0949(17) 0.677(2) 0.8021(8) 0.064(10) Uani 1 1 d DG U . . .
 H27 H 0.154230 0.665089 0.789393 0.077 Uiso 1 1 calc R U . . .
 C26 C 0.047(2) 0.7627(18) 0.7956(8) 0.076(14) Uani 1 1 d DG . . . .
 C25 C -0.042(2) 0.7805(16) 0.8146(9) 0.093(16) Uani 1 1 d DG U . . .
 H25 H -0.073925 0.837784 0.810273 0.112 Uiso 1 1 calc R U . . .
 C5 C -0.0824(17) 0.7127(19) 0.8400(8) 0.056(9) Uani 1 1 d DG . . . .
 H5 H -0.141661 0.724622 0.852682 0.068 Uiso 1 1 calc R U . . .
 C10 C 0.4237(18) 0.4409(18) 0.6919(8) 0.067(12) Uani 1 1 d G . . . .
 H10 H 0.480385 0.404318 0.689286 0.080 Uiso 1 1 calc R U . . .
 C11 C 0.4093(18) 0.5221(17) 0.6677(8) 0.056(9) Uani 1 1 d G . . . .
 C62 C 0.325(2) 0.5768(17) 0.6716(9) 0.094(18) Uani 1 1 d G . . . .
 H62 H 0.314932 0.631115 0.655389 0.113 Uiso 1 1 calc R U . . .
 C13 C 0.2542(18) 0.550(2) 0.6997(9) 0.086(17) Uani 1 1 d G . . . .
 H13 H 0.197516 0.586894 0.702368 0.103 Uiso 1 1 calc R U . . .
 C1 C 0.2686(19) 0.469(2) 0.7240(8) 0.057(9) Uani 1 1 d G U . . .
 C9 C 0.353(2) 0.4144(17) 0.7201(8) 0.074(13) Uani 1 1 d G . . . .
 H9 H 0.362966 0.360095 0.736266 0.089 Uiso 1 1 calc R U . . .
 C01O C 0.370(3) 0.457(3) 0.8676(12) 0.053(8) Uani 1 1 d . U . . .
 H01O H 0.307512 0.420975 0.865848 0.063 Uiso 1 1 calc R U . . .
 C15 C 0.533(4) 0.641(4) 0.6425(16) 0.084(15) Uani 1 1 d . . . . .
 H15A H 0.578674 0.652114 0.620859 0.126 Uiso 1 1 calc R U . . .
 H15B H 0.568729 0.643608 0.670475 0.126 Uiso 1 1 calc R U . . .
 H15C H 0.480970 0.687026 0.640449 0.126 Uiso 1 1 calc R U . . .
 C14 C 0.487(3) 0.545(3) 0.6358(13) 0.060(9) Uani 1 1 d . U . . .
 H14 H 0.540602 0.498123 0.638576 0.072 Uiso 1 1 calc R U . . .
 C7 C 0.345(4) 0.558(3) 0.8529(15) 0.068(11) Uani 1 1 d . . . . .
 H7A H 0.406071 0.593919 0.853394 0.102 Uiso 1 1 calc R U . . .
 H7B H 0.300984 0.586020 0.872067 0.102 Uiso 1 1 calc R U . . .
 H7C H 0.313163 0.557298 0.824235 0.102 Uiso 1 1 calc R U . . .
 C30 C -0.070(3) 0.552(3) 0.8722(11) 0.055(9) Uani 1 1 d . . . . .
 H30 H -0.018731 0.503077 0.873428 0.066 Uiso 1 1 calc R U . . .
 C37 C 0.265(3) -0.091(3) 0.9004(13) 0.062(7) Uani 1 1 d . . . . .
 H37 H 0.320380 -0.136527 0.900989 0.074 Uiso 1 1 calc R U . . .
 C31 C -0.170(4) 0.507(4) 0.8537(16) 0.082(13) Uani 1 1 d . U . . .
 H31A H -0.207039 0.485455 0.876971 0.122 Uiso 1 1 calc R U . . .
 H31B H -0.155663 0.454642 0.835786 0.122 Uiso 1 1 calc R U . . .
 H31C H -0.209194 0.552025 0.836950 0.122 Uiso 1 1 calc R U . . .
 C38 C 0.274(2) -0.028(2) 0.8623(8) 0.082(14) Uani 1 1 d G U . . .
 C34 C 0.347(2) -0.046(2) 0.8345(9) 0.080(10) Uani 1 1 d G . . . .
 H34 H 0.393899 -0.093274 0.840747 0.095 Uiso 1 1 calc R U . . .
 C33 C 0.352(2) 0.007(2) 0.7973(8) 0.080(10) Uani 1 1 d G U . . .
 H33 H 0.400987 -0.004987 0.778628 0.095 Uiso 1 1 calc R U . . .
 C32 C 0.282(3) 0.078(2) 0.7879(8) 0.076(13) Uani 1 1 d G U . . .
 C35 C 0.208(2) 0.096(2) 0.8157(9) 0.093(16) Uani 1 1 d G U . . .
 H35 H 0.161690 0.143219 0.809454 0.111 Uiso 1 1 calc R U . . .
 C39 C 0.204(2) 0.043(3) 0.8529(8) 0.078(16) Uani 1 1 d G . . . .
 H39 H 0.154601 0.054933 0.871573 0.094 Uiso 1 1 calc R U . . .
 C23 C 0.232(3) 1.157(4) 0.6108(16) 0.082(13) Uani 1 1 d D U . . .
 H23A H 0.219681 1.203692 0.589044 0.123 Uiso 1 1 calc R U . . .
 H23B H 0.242993 1.186115 0.638498 0.123 Uiso 1 1 calc R U . . .
 H23C H 0.175348 1.115627 0.610675 0.123 Uiso 1 1 calc R U . . .
 C3 C 0.4499(18) 1.0216(19) 0.6506(9) 0.067(11) Uani 1 1 d DG U . . .
 H3 H 0.496041 1.064577 0.641661 0.081 Uiso 1 1 calc R U . . .
 C45 C 0.3502(19) 1.0255(17) 0.6339(8) 0.063(11) Uani 1 1 d DG . . . .
 C19 C 0.2812(15) 0.961(2) 0.6472(8) 0.074(13) Uani 1 1 d DG . . . .
 H19 H 0.214572 0.963898 0.636061 0.088 Uiso 1 1 calc R U . . .
 C46 C 0.312(2) 0.8929(18) 0.6772(8) 0.081(15) Uani 1 1 d DG . . . .
 H46 H 0.265590 0.849922 0.686112 0.098 Uiso 1 1 calc R U . . .
 C17 C 0.411(2) 0.8890(17) 0.6939(8) 0.064(11) Uani 1 1 d DG . . . .
 C16 C 0.4804(16) 0.953(2) 0.6806(9) 0.074(12) Uani 1 1 d DG U . . .
 H16 H 0.547060 0.950598 0.691714 0.089 Uiso 1 1 calc R U . . .
 C6 C 0.165(4) -0.147(4) 0.9005(18) 0.091(15) Uani 1 1 d . U . . .
 H6A H 0.171252 -0.193182 0.922822 0.137 Uiso 1 1 calc R U . . .
 H6B H 0.151226 -0.176830 0.873128 0.137 Uiso 1 1 calc R U . . .
 H6C H 0.111594 -0.104653 0.905589 0.137 Uiso 1 1 calc R U . . .
 Br8 Br -0.0228(8) 0.2023(7) 0.7331(3) 0.124(3) Uani 1 1 d . . . . .
 Br7 Br -0.3062(8) 0.6388(7) 0.7590(3) 0.132(3) Uani 1 1 d . . . . .
 C99 C -0.0276(16) 0.043(2) 0.6764(11) 0.080(13) Uani 1 1 d G . . . .
 H99 H 0.039688 0.034244 0.685673 0.096 Uiso 1 1 calc R U . . .
 C98 C -0.080(2) 0.119(2) 0.6911(9) 0.080(15) Uani 1 1 d G . . . .
 C97 C -0.181(2) 0.1315(17) 0.6772(9) 0.076(13) Uani 1 1 d G . . . .
 H97 H -0.215517 0.182364 0.687046 0.091 Uiso 1 1 calc R U . . .
 C8 C -0.2288(16) 0.0683(19) 0.6486(8) 0.060(11) Uani 1 1 d G . . . .
 H8 H -0.296047 0.076890 0.639354 0.073 Uiso 1 1 calc R U . . .
 C12 C -0.1764(19) -0.0076(17) 0.6339(7) 0.068(12) Uani 1 1 d G . . . .
 C55 C -0.0759(19) -0.020(2) 0.6478(10) 0.088(16) Uani 1 1 d G . . . .
 H55 H -0.040844 -0.071232 0.637980 0.105 Uiso 1 1 calc R U . . .
 C53 C -0.067(3) 0.422(5) 0.6313(14) 0.088(18) Uani 1 1 d . . . . .
 H53 H -0.099181 0.361250 0.626755 0.106 Uiso 1 1 calc R U . . .
 C56 C -0.231(4) -0.077(4) 0.6029(14) 0.075(14) Uani 1 1 d . . . . .
 H56 H -0.302419 -0.059524 0.600999 0.090 Uiso 1 1 calc R U . . .
 C68 C -0.068(4) 0.464(4) 0.5905(14) 0.078(13) Uani 1 1 d . U . . .
 H68A H -0.072313 0.530537 0.593221 0.118 Uiso 1 1 d R U . . .
 H68B H -0.124683 0.441417 0.572511 0.118 Uiso 1 1 d R U . . .
 H68C H -0.007213 0.447927 0.577661 0.118 Uiso 1 1 d R U . . .
 N75 N 0.040(6) 0.403(7) 0.646(3) 0.18(3) Uani 1 1 d . U . . .
 H75A H 0.070555 0.377127 0.625028 0.212 Uiso 1 1 calc R U . . .
 H75B H 0.042006 0.363933 0.668623 0.212 Uiso 1 1 calc R U . . .
 H75C H 0.070278 0.456217 0.654291 0.212 Uiso 1 1 calc R U . . .
 C80 C -0.082(7) 0.552(7) 0.684(3) 0.14(3) Uani 1 1 d . U . . .
 H80 H -0.019256 0.573197 0.678194 0.173 Uiso 1 1 calc R U . . .
 C96 C -0.259(5) 0.485(4) 0.7047(16) 0.085(16) Uani 1 1 d . . . . .
 H96 H -0.316526 0.458092 0.714018 0.101 Uiso 1 1 calc R U . . .
 C60 C -0.210(4) 0.442(4) 0.6758(17) 0.085(15) Uani 1 1 d . . . . .
 H60 H -0.237589 0.387751 0.662768 0.102 Uiso 1 1 calc R U . . .
 C18 C -0.126(5) 0.473(4) 0.6654(17) 0.091(18) Uani 1 1 d . . . . .
 C100 C -0.227(5) -0.175(3) 0.6148(17) 0.090(17) Uani 1 1 d . . . . .
 H10A H -0.158988 -0.197267 0.614498 0.135 Uiso 1 1 d R U . . .
 H10B H -0.269568 -0.210877 0.594588 0.135 Uiso 1 1 d R U . . .
 H10C H -0.248898 -0.182767 0.643108 0.135 Uiso 1 1 d R U . . .
 N76 N -0.197(3) -0.065(3) 0.5585(16) 0.086(13) Uani 1 1 d . . . . .
 H76A H -0.231506 -0.103836 0.540369 0.103 Uiso 1 1 calc R U . . .
 H76B H -0.131886 -0.078507 0.558921 0.103 Uiso 1 1 calc R U . . .
 H76C H -0.207415 -0.006531 0.549832 0.103 Uiso 1 1 calc R U . . .
 Br6 Br -0.2319(6) -0.0848(6) 0.7420(3) 0.113(2) Uiso 1 1 d . . . . .
 C50 C -0.257(4) -0.013(4) 0.7919(17) 0.081(13) Uiso 1 1 d . . . . .
 C64 C -0.142(6) 0.600(6) 0.715(3) 0.13(3) Uiso 1 1 d . . . . .
 H64 H -0.115916 0.652863 0.729610 0.154 Uiso 1 1 calc R U . . .
 C71 C -0.228(5) 0.572(5) 0.722(2) 0.096(17) Uiso 1 1 d . . . . .
 C20 C -0.194(4) 0.086(4) 0.8493(19) 0.087(15) Uiso 1 1 d . . . . .
 H20 H -0.143972 0.123770 0.862379 0.104 Uiso 1 1 calc R U . . .
 C54 C -0.359(4) 0.029(4) 0.8489(17) 0.080(13) Uiso 1 1 d . . . . .
 H54 H -0.422127 0.031504 0.859625 0.096 Uiso 1 1 calc R U . . .
 C21 C -0.282(4) 0.075(4) 0.8666(18) 0.082(13) Uiso 1 1 d . . . . .
 C57 C -0.183(5) 0.041(5) 0.812(2) 0.106(19) Uiso 1 1 d . . . . .
 H57 H -0.122080 0.047547 0.799776 0.127 Uiso 1 1 calc R U . . .
 C59 C -0.339(4) -0.027(4) 0.8101(16) 0.075(12) Uiso 1 1 d . . . . .
 H59 H -0.385822 -0.070551 0.799014 0.090 Uiso 1 1 calc R U . . .
 N25 N -0.236(3) 0.106(3) 0.9436(13) 0.074(10) Uiso 1 1 d . . . . .
 H25A H -0.231441 0.043673 0.941699 0.089 Uiso 1 1 calc R U . . .
 H25B H -0.262040 0.120485 0.968208 0.089 Uiso 1 1 calc R U . . .
 H25C H -0.175787 0.131062 0.943088 0.089 Uiso 1 1 calc R U . . .
 C42 C -0.304(3) 0.142(3) 0.9063(14) 0.063(10) Uiso 1 1 d . . . . .
 H42 H -0.372644 0.127490 0.913076 0.076 Uiso 1 1 calc R U . . .
 C66 C -0.300(7) 0.243(7) 0.901(3) 0.15(3) Uiso 1 1 d . . . . .
 H66A H -0.246185 0.268011 0.920186 0.220 Uiso 1 1 calc R U . . .
 H66B H -0.362274 0.270143 0.907891 0.220 Uiso 1 1 calc R U . . .
 H66C H -0.287909 0.257781 0.871928 0.220 Uiso 1 1 calc R U . . .

loop_
  _atom_site_aniso_label
  _atom_site_aniso_U_11
  _atom_site_aniso_U_22
  _atom_site_aniso_U_33
  _atom_site_aniso_U_23
  _atom_site_aniso_U_13
  _atom_site_aniso_U_12
 Bi4 0.0444(7) 0.0423(7) 0.0447(6) 0.0019(5) 0.0029(5) -0.0003(5)
 Bi3 0.0431(7) 0.0464(7) 0.0434(6) 0.0018(5) 0.0041(5) 0.0005(5)
 Bi1 0.0413(7) 0.0474(7) 0.0425(6) 0.0019(5) 0.0035(5) 0.0011(5)
 Bi2 0.0404(7) 0.0496(8) 0.0506(7) 0.0013(5) 0.0032(5) 0.0012(5)
 I3 0.0437(12) 0.0524(13) 0.0555(13) -0.0002(10) 0.0036(9) -0.0056(10)
 I14 0.0460(11) 0.0549(13) 0.0477(11) -0.0017(9) 0.0041(9) 0.0033(10)
 I13 0.0467(12) 0.0482(13) 0.0554(12) 0.0061(10) 0.0023(9) 0.0024(10)
 I15 0.0468(11) 0.0645(15) 0.0431(10) -0.0002(10) 0.0023(9) 0.0028(10)
 I9 0.0471(12) 0.0464(13) 0.0563(12) -0.0012(9) 0.0042(9) -0.0061(9)
 I4 0.0570(13) 0.0600(15) 0.0458(11) 0.0017(10) 0.0064(9) 0.0020(11)
 I7 0.0502(12) 0.0636(15) 0.0461(11) 0.0022(10) 0.0062(9) 0.0038(11)
 I6 0.0558(13) 0.0421(12) 0.0678(14) 0.0060(10) 0.0078(11) -0.0009(10)
 I11 0.0694(15) 0.0550(14) 0.0429(10) 0.0067(9) 0.0091(10) 0.0049(11)
 I17 0.0472(12) 0.0524(14) 0.0611(13) -0.0005(10) 0.0054(10) 0.0036(10)
 I18 0.0464(12) 0.0472(13) 0.0687(14) 0.0075(11) 0.0008(10) 0.0004(10)
 I5 0.0570(14) 0.0459(13) 0.0689(15) 0.0080(11) 0.0112(11) -0.0006(10)
 I16 0.0473(12) 0.0796(17) 0.0426(11) -0.0032(11) 0.0032(9) -0.0011(11)
 I2 0.0439(12) 0.0624(16) 0.0770(16) -0.0099(12) 0.0104(11) 0.0030(11)
 I8 0.0484(13) 0.0561(15) 0.0906(18) -0.0125(13) 0.0096(12) 0.0055(11)
 I19 0.0668(15) 0.0744(18) 0.0487(12) 0.0093(11) 0.0103(10) 0.0101(13)
 I10 0.0949(19) 0.0608(16) 0.0432(11) -0.0010(11) -0.0009(11) 0.0018(14)
 I12 0.0430(12) 0.0649(17) 0.101(2) -0.0231(15) -0.0055(13) -0.0049(11)
 I1 0.105(2) 0.0640(17) 0.0413(11) -0.0040(11) 0.0069(12) 0.0156(15)
 I20 0.0433(13) 0.0701(18) 0.098(2) -0.0275(15) -0.0039(13) -0.0037(12)
 Br5 0.094(4) 0.114(5) 0.060(3) -0.007(3) 0.027(3) -0.007(3)
 Br1 0.164(6) 0.083(4) 0.073(3) 0.012(3) -0.006(4) 0.025(4)
 Br4 0.179(5) 0.123(4) 0.067(2) 0.007(3) 0.028(3) 0.037(4)
 Br2 0.181(8) 0.133(7) 0.083(4) 0.030(4) 0.017(5) -0.051(6)
 Br3 0.179(5) 0.123(4) 0.067(2) 0.007(3) 0.028(3) 0.037(4)
 N4 0.059(18) 0.11(3) 0.024(12) -0.023(15) 0.004(12) 0.001(19)
 N5 0.057(18) 0.06(2) 0.053(17) 0.010(15) -0.005(14) -0.018(15)
 N1 0.10(3) 0.10(3) 0.028(14) -0.006(16) -0.009(15) 0.01(2)
 N2 0.059(19) 0.07(2) 0.046(16) 0.013(15) 0.010(14) -0.005(16)
 C4 0.064(17) 0.064(18) 0.055(15) -0.013(13) -0.003(13) 0.010(14)
 C77 0.06(2) 0.10(3) 0.028(14) 0.001(17) 0.003(14) -0.03(2)
 C82 0.13(4) 0.07(3) 0.05(2) -0.01(2) -0.02(2) 0.05(3)
 C92 0.091(18) 0.093(19) 0.090(18) 0.004(12) 0.006(12) 0.003(12)
 C2 0.087(17) 0.093(18) 0.083(17) -0.003(12) 0.009(12) -0.002(12)
 C88 0.07(3) 0.08(3) 0.05(2) 0.01(2) 0.001(18) -0.03(2)
 N3 0.048(18) 0.10(3) 0.054(18) 0.003(17) 0.016(14) -0.008(17)
 C22 0.07(2) 0.09(3) 0.05(2) 0.03(2) -0.011(18) 0.00(2)
 C29 0.05(2) 0.07(3) 0.043(18) 0.009(17) 0.000(15) -0.001(19)
 C28 0.05(2) 0.06(2) 0.07(3) 0.01(2) -0.001(19) 0.003(18)
 C27 0.064(14) 0.069(14) 0.061(13) 0.001(11) 0.018(11) -0.002(11)
 C26 0.10(3) 0.11(4) 0.021(14) 0.014(18) 0.015(16) -0.03(3)
 C25 0.096(19) 0.092(19) 0.091(18) 0.004(12) 0.003(12) 0.003(12)
 C5 0.06(2) 0.06(2) 0.051(19) 0.014(17) 0.004(16) 0.029(18)
 C10 0.07(3) 0.07(3) 0.06(2) -0.02(2) -0.005(19) 0.04(2)
 C11 0.07(2) 0.038(19) 0.06(2) -0.024(17) 0.006(18) -0.009(17)
 C62 0.11(5) 0.09(4) 0.08(3) -0.01(3) 0.02(3) 0.03(4)
 C13 0.07(3) 0.15(5) 0.05(2) 0.02(3) 0.02(2) 0.01(3)
 C1 0.054(13) 0.062(14) 0.054(12) -0.001(10) 0.005(10) 0.001(10)
 C9 0.11(4) 0.08(3) 0.040(18) 0.022(19) 0.01(2) 0.01(3)
 C01O 0.048(12) 0.060(13) 0.051(12) -0.008(10) 0.008(10) -0.007(10)
 C15 0.09(3) 0.10(4) 0.06(3) 0.02(3) 0.00(2) -0.01(3)
 C14 0.060(13) 0.063(14) 0.054(12) -0.007(10) -0.006(10) -0.005(11)
 C7 0.07(3) 0.05(2) 0.08(3) 0.02(2) 0.00(2) 0.00(2)
 C30 0.039(17) 0.08(3) 0.044(17) -0.018(18) -0.003(14) -0.011(18)
 C37 0.064(17) 0.064(18) 0.055(15) -0.013(13) -0.003(13) 0.010(14)
 C31 0.08(2) 0.10(2) 0.07(2) -0.003(18) -0.017(17) -0.006(19)
 C38 0.11(4) 0.09(4) 0.04(2) 0.01(2) 0.00(2) 0.00(3)
 C34 0.09(2) 0.10(3) 0.051(15) 0.009(16) 0.010(15) 0.01(2)
 C33 0.09(2) 0.10(3) 0.051(15) 0.009(16) 0.010(15) 0.01(2)
 C32 0.10(3) 0.08(3) 0.05(2) -0.02(2) 0.01(2) 0.03(3)
 C35 0.095(18) 0.092(19) 0.092(18) -0.002(12) 0.010(12) 0.015(12)
 C39 0.06(2) 0.11(4) 0.07(2) 0.05(3) 0.008(19) 0.05(3)
 C23 0.10(2) 0.07(2) 0.07(2) -0.008(17) -0.008(18) -0.003(19)
 C3 0.062(14) 0.074(15) 0.064(14) 0.005(11) -0.003(11) -0.003(11)
 C45 0.08(3) 0.07(3) 0.042(18) -0.003(17) 0.002(17) -0.04(2)
 C19 0.06(2) 0.10(4) 0.06(2) 0.03(2) 0.01(2) 0.02(2)
 C46 0.11(4) 0.08(3) 0.05(2) 0.00(2) -0.02(2) -0.03(3)
 C17 0.08(3) 0.07(3) 0.046(19) -0.011(18) -0.010(18) 0.03(2)
 C16 0.064(15) 0.075(16) 0.083(16) 0.004(11) -0.003(11) 0.005(11)
 C6 0.10(2) 0.09(2) 0.08(2) -0.017(19) -0.013(19) 0.01(2)
 Br8 0.154(7) 0.120(6) 0.095(4) -0.015(4) -0.017(4) -0.028(5)
 Br7 0.160(7) 0.123(6) 0.107(5) -0.022(5) -0.031(5) 0.055(6)
 C99 0.07(3) 0.07(3) 0.10(4) 0.00(3) -0.01(3) -0.01(2)
 C98 0.10(4) 0.09(4) 0.04(2) 0.02(2) -0.02(2) -0.04(3)
 C97 0.08(3) 0.07(3) 0.08(3) 0.02(2) 0.00(3) 0.01(2)
 C8 0.07(2) 0.06(2) 0.06(2) 0.013(19) 0.03(2) 0.04(2)
 C12 0.09(3) 0.08(3) 0.034(17) 0.032(19) 0.021(18) 0.02(2)
 C55 0.07(3) 0.11(4) 0.09(3) 0.00(3) 0.05(3) 0.01(3)
 C53 0.06(2) 0.16(6) 0.05(2) 0.00(3) 0.018(19) -0.04(3)
 C56 0.08(3) 0.08(3) 0.06(2) 0.00(2) -0.01(2) 0.04(3)
 C68 0.07(2) 0.10(2) 0.057(18) 0.023(17) -0.004(16) -0.013(18)
 N75 0.17(4) 0.18(4) 0.18(4) 0.02(2) 0.01(2) 0.00(2)
 C80 0.14(3) 0.14(3) 0.15(3) 0.001(13) 0.015(13) -0.002(13)
 C96 0.11(4) 0.08(3) 0.06(3) -0.01(2) 0.00(3) -0.04(3)
 C60 0.10(4) 0.08(3) 0.08(3) 0.00(3) 0.01(3) -0.04(3)
 C18 0.11(4) 0.09(4) 0.07(3) 0.02(3) -0.01(3) -0.05(3)
 C100 0.15(5) 0.04(2) 0.08(3) -0.02(2) 0.02(3) -0.02(3)
 N76 0.08(3) 0.06(2) 0.12(4) -0.01(2) -0.01(2) -0.01(2)

_geom_special_details
;
 All esds (except the esd in the dihedral angle between two l.s. planes)
 are estimated using the full covariance matrix.  The cell esds are taken
 into account individually in the estimation of esds in distances, angles
 and torsion angles; correlations between esds in cell parameters are only
 used when they are defined by crystal symmetry.  An approximate (isotropic)
 treatment of cell esds is used for estimating esds involving l.s. planes.
;
loop_
  _geom_bond_atom_site_label_1
  _geom_bond_atom_site_label_2
  _geom_bond_distance
  _geom_bond_site_symmetry_2
  _geom_bond_publ_flag
 Bi4 I9 3.137(3) . ?
 Bi4 I4 3.301(3) . ?
 Bi4 I7 3.180(3) . ?
 Bi4 I6 3.009(3) . ?
 Bi4 I8 3.009(3) . ?
 Bi4 I10 2.918(3) . ?
 Bi3 I3 3.125(3) . ?
 Bi3 I4 3.258(3) . ?
 Bi3 I7 3.281(3) . ?
 Bi3 I5 3.030(3) . ?
 Bi3 I2 2.958(3) . ?
 Bi3 I1 2.934(3) . ?
 Bi1 I14 3.171(3) . ?
 Bi1 I13 2.993(3) . ?
 Bi1 I15 3.217(2) . ?
 Bi1 I11 2.949(2) . ?
 Bi1 I16 3.211(3) . ?
 Bi1 I12 3.013(3) . ?
 Bi2 I15 3.237(3) . ?
 Bi2 I17 3.106(3) . ?
 Bi2 I18 3.037(3) . ?
 Bi2 I16 3.215(3) . ?
 Bi2 I19 2.954(3) . ?
 Bi2 I20 2.973(3) . ?
 Br5 C1 1.872(19) . ?
 Br1 C17 1.896(18) . ?
 Br4 C32 1.88(2) . ?
 Br2 C26 1.880(19) . ?
 Br3 C92 1.85(2) . ?
 N4 H4A 0.8900 . ?
 N4 H4B 0.8900 . ?
 N4 H4C 0.8900 . ?
 N4 C14 1.50(5) . ?
 N5 H5A 0.8900 . ?
 N5 H5B 0.8900 . ?
 N5 H5C 0.8900 . ?
 N5 C22 1.495(12) . ?
 N1 H1A 0.8900 . ?
 N1 H1B 0.8900 . ?
 N1 H1C 0.8900 . ?
 N1 C37 1.48(5) . ?
 N2 H2A 0.8900 . ?
 N2 H2B 0.8900 . ?
 N2 H2C 0.8900 . ?
 N2 C30 1.52(5) . ?
 C4 C77 1.3900 . ?
 C4 C88 1.3900 . ?
 C4 C01O 1.51(4) . ?
 C77 H77 0.9300 . ?
 C77 C82 1.3900 . ?
 C82 H82 0.9300 . ?
 C82 C92 1.3900 . ?
 C92 C2 1.3900 . ?
 C2 H2 0.9300 . ?
 C2 C88 1.3900 . ?
 C88 H88 0.9300 . ?
 N3 H3A 0.8900 . ?
 N3 H3B 0.8900 . ?
 N3 H3C 0.8900 . ?
 N3 C01O 1.48(5) . ?
 C22 H22 0.9800 . ?
 C22 C23 1.499(13) . ?
 C22 C45 1.501(12) . ?
 C29 C28 1.3900 . ?
 C29 C5 1.3900 . ?
 C29 C30 1.44(5) . ?
 C28 H28 0.9300 . ?
 C28 C27 1.3900 . ?
 C27 H27 0.9300 . ?
 C27 C26 1.3900 . ?
 C26 C25 1.3900 . ?
 C25 H25 0.9300 . ?
 C25 C5 1.3900 . ?
 C5 H5 0.9300 . ?
 C10 H10 0.9300 . ?
 C10 C11 1.3900 . ?
 C10 C9 1.3900 . ?
 C11 C62 1.3900 . ?
 C11 C14 1.53(5) . ?
 C62 H62 0.9300 . ?
 C62 C13 1.3900 . ?
 C13 H13 0.9300 . ?
 C13 C1 1.3900 . ?
 C1 C9 1.3900 . ?
 C9 H9 0.9300 . ?
 C01O H01O 0.9800 . ?
 C01O C7 1.55(6) . ?
 C15 H15A 0.9600 . ?
 C15 H15B 0.9600 . ?
 C15 H15C 0.9600 . ?
 C15 C14 1.50(7) . ?
 C14 H14 0.9800 . ?
 C7 H7A 0.9600 . ?
 C7 H7B 0.9600 . ?
 C7 H7C 0.9600 . ?
 C30 H30 0.9800 . ?
 C30 C31 1.55(6) . ?
 C37 H37 0.9800 . ?
 C37 C38 1.51(5) . ?
 C37 C6 1.55(7) . ?
 C31 H31A 0.9600 . ?
 C31 H31B 0.9600 . ?
 C31 H31C 0.9600 . ?
 C38 C34 1.3900 . ?
 C38 C39 1.3900 . ?
 C34 H34 0.9300 . ?
 C34 C33 1.3900 . ?
 C33 H33 0.9300 . ?
 C33 C32 1.3900 . ?
 C32 C35 1.3900 . ?
 C35 H35 0.9300 . ?
 C35 C39 1.3900 . ?
 C39 H39 0.9300 . ?
 C23 H23A 0.9600 . ?
 C23 H23B 0.9600 . ?
 C23 H23C 0.9600 . ?
 C3 H3 0.9300 . ?
 C3 C45 1.3900 . ?
 C3 C16 1.3900 . ?
 C45 C19 1.3900 . ?
 C19 H19 0.9300 . ?
 C19 C46 1.3900 . ?
 C46 H46 0.9300 . ?
 C46 C17 1.3900 . ?
 C17 C16 1.3900 . ?
 C16 H16 0.9300 . ?
 C6 H6A 0.9600 . ?
 C6 H6B 0.9600 . ?
 C6 H6C 0.9600 . ?
 Br8 C98 1.89(2) . ?
 Br7 C71 1.88(7) . ?
 C99 H99 0.9300 . ?
 C99 C98 1.3900 . ?
 C99 C55 1.3900 . ?
 C98 C97 1.3900 . ?
 C97 H97 0.9300 . ?
 C97 C8 1.3900 . ?
 C8 H8 0.9300 . ?
 C8 C12 1.3900 . ?
 C12 C55 1.3900 . ?
 C12 C56 1.53(6) . ?
 C55 H55 0.9300 . ?
 C53 H53 0.9800 . ?
 C53 C68 1.40(6) . ?
 C53 N75 1.49(9) . ?
 C53 C18 1.55(9) . ?
 C56 H56 0.9800 . ?
 C56 C100 1.45(7) . ?
 C56 N76 1.50(6) . ?
 C68 H68A 0.9600 . ?
 C68 H68B 0.9602 . ?
 C68 H68C 0.9600 . ?
 N75 H75A 0.8900 . ?
 N75 H75B 0.8900 . ?
 N75 H75C 0.8900 . ?
 C80 H80 0.9300 . ?
 C80 C18 1.38(11) . ?
 C80 C64 1.47(12) . ?
 C96 H96 0.9300 . ?
 C96 C60 1.31(8) . ?
 C96 C71 1.40(9) . ?
 C60 H60 0.9300 . ?
 C60 C18 1.28(8) . ?
 C100 H10A 0.9600 . ?
 C100 H10B 0.9599 . ?
 C100 H10C 0.9598 . ?
 N76 H76A 0.8900 . ?
 N76 H76B 0.8900 . ?
 N76 H76C 0.8900 . ?
 Br6 C50 1.91(6) . ?
 C50 C57 1.38(9) . ?
 C50 C59 1.29(7) . ?
 C64 H64 0.9300 . ?
 C64 C71 1.25(10) . ?
 C20 H20 0.9300 . ?
 C20 C21 1.33(8) . ?
 C20 C57 1.34(9) . ?
 C54 H54 0.9300 . ?
 C54 C21 1.31(8) . ?
 C54 C59 1.49(7) . ?
 C21 C42 1.61(7) . ?
 C57 H57 0.9300 . ?
 C59 H59 0.9300 . ?
 N25 H25A 0.8900 . ?
 N25 H25B 0.8900 . ?
 N25 H25C 0.8900 . ?
 N25 C42 1.50(6) . ?
 C42 H42 0.9800 . ?
 C42 C66 1.46(10) . ?
 C66 H66A 0.9600 . ?
 C66 H66B 0.9600 . ?
 C66 H66C 0.9600 . ?

loop_
  _geom_angle_atom_site_label_1
  _geom_angle_atom_site_label_2
  _geom_angle_atom_site_label_3
  _geom_angle
  _geom_angle_site_symmetry_1
  _geom_angle_site_symmetry_3
  _geom_angle_publ_flag
 I9 Bi4 I4 84.84(7) . . ?
 I9 Bi4 I7 92.98(7) . . ?
 I7 Bi4 I4 86.61(7) . . ?
 I6 Bi4 I9 175.90(8) . . ?
 I6 Bi4 I4 91.07(8) . . ?
 I6 Bi4 I7 87.03(8) . . ?
 I6 Bi4 I8 86.91(8) . . ?
 I8 Bi4 I9 92.78(8) . . ?
 I8 Bi4 I4 89.51(8) . . ?
 I8 Bi4 I7 172.74(9) . . ?
 I10 Bi4 I9 88.99(8) . . ?
 I10 Bi4 I4 172.13(9) . . ?
 I10 Bi4 I7 88.84(8) . . ?
 I10 Bi4 I6 95.11(9) . . ?
 I10 Bi4 I8 95.68(10) . . ?
 I3 Bi3 I4 92.51(7) . . ?
 I3 Bi3 I7 83.83(7) . . ?
 I4 Bi3 I7 85.68(7) . . ?
 I5 Bi3 I3 176.79(8) . . ?
 I5 Bi3 I4 88.37(8) . . ?
 I5 Bi3 I7 93.16(8) . . ?
 I2 Bi3 I3 90.82(8) . . ?
 I2 Bi3 I4 171.32(9) . . ?
 I2 Bi3 I7 86.71(8) . . ?
 I2 Bi3 I5 87.88(8) . . ?
 I1 Bi3 I3 90.97(8) . . ?
 I1 Bi3 I4 93.10(8) . . ?
 I1 Bi3 I7 174.60(10) . . ?
 I1 Bi3 I5 92.06(9) . . ?
 I1 Bi3 I2 94.85(10) . . ?
 I14 Bi1 I15 88.45(7) . . ?
 I14 Bi1 I16 87.97(7) . . ?
 I13 Bi1 I14 174.23(8) . . ?
 I13 Bi1 I15 91.60(7) . . ?
 I13 Bi1 I16 86.27(8) . . ?
 I13 Bi1 I12 88.71(8) . . ?
 I11 Bi1 I14 88.37(7) . . ?
 I11 Bi1 I13 91.56(8) . . ?
 I11 Bi1 I15 176.83(8) . . ?
 I11 Bi1 I16 93.42(8) . . ?
 I11 Bi1 I12 89.34(9) . . ?
 I16 Bi1 I15 86.47(7) . . ?
 I12 Bi1 I14 97.06(8) . . ?
 I12 Bi1 I15 91.05(8) . . ?
 I12 Bi1 I16 174.34(10) . . ?
 I17 Bi2 I15 89.42(7) . . ?
 I17 Bi2 I16 87.09(8) . . ?
 I18 Bi2 I15 86.82(7) . . ?
 I18 Bi2 I17 176.05(8) . . ?
 I18 Bi2 I16 91.45(8) . . ?
 I16 Bi2 I15 86.06(7) . . ?
 I19 Bi2 I15 92.07(8) . . ?
 I19 Bi2 I17 90.56(8) . . ?
 I19 Bi2 I18 90.78(9) . . ?
 I19 Bi2 I16 177.01(9) . . ?
 I19 Bi2 I20 92.20(9) . . ?
 I20 Bi2 I15 173.66(10) . . ?
 I20 Bi2 I17 95.22(9) . . ?
 I20 Bi2 I18 88.44(8) . . ?
 I20 Bi2 I16 89.86(9) . . ?
 Bi1 I15 Bi2 93.46(7) . . ?
 Bi3 I4 Bi4 92.93(7) . . ?
 Bi4 I7 Bi3 94.78(7) . . ?
 Bi1 I16 Bi2 94.01(7) . . ?
 H4A N4 H4B 109.5 . . ?
 H4A N4 H4C 109.5 . . ?
 H4B N4 H4C 109.5 . . ?
 C14 N4 H4A 109.5 . . ?
 C14 N4 H4B 109.5 . . ?
 C14 N4 H4C 109.5 . . ?
 H5A N5 H5B 109.5 . . ?
 H5A N5 H5C 109.5 . . ?
 H5B N5 H5C 109.5 . . ?
 C22 N5 H5A 109.5 . . ?
 C22 N5 H5B 109.5 . . ?
 C22 N5 H5C 109.5 . . ?
 H1A N1 H1B 109.5 . . ?
 H1A N1 H1C 109.5 . . ?
 H1B N1 H1C 109.5 . . ?
 C37 N1 H1A 109.5 . . ?
 C37 N1 H1B 109.5 . . ?
 C37 N1 H1C 109.5 . . ?
 H2A N2 H2B 109.5 . . ?
 H2A N2 H2C 109.5 . . ?
 H2B N2 H2C 109.5 . . ?
 C30 N2 H2A 109.5 . . ?
 C30 N2 H2B 109.5 . . ?
 C30 N2 H2C 109.5 . . ?
 C77 C4 C88 120.0 . . ?
 C77 C4 C01O 118(2) . . ?
 C88 C4 C01O 122(2) . . ?
 C4 C77 H77 120.0 . . ?
 C4 C77 C82 120.0 . . ?
 C82 C77 H77 120.0 . . ?
 C77 C82 H82 120.0 . . ?
 C77 C82 C92 120.0 . . ?
 C92 C82 H82 120.0 . . ?
 C82 C92 Br3 119(2) . . ?
 C2 C92 Br3 121(2) . . ?
 C2 C92 C82 120.0 . . ?
 C92 C2 H2 120.0 . . ?
 C88 C2 C92 120.0 . . ?
 C88 C2 H2 120.0 . . ?
 C4 C88 H88 120.0 . . ?
 C2 C88 C4 120.0 . . ?
 C2 C88 H88 120.0 . . ?
 H3A N3 H3B 109.5 . . ?
 H3A N3 H3C 109.5 . . ?
 H3B N3 H3C 109.5 . . ?
 C01O N3 H3A 109.5 . . ?
 C01O N3 H3B 109.5 . . ?
 C01O N3 H3C 109.5 . . ?
 N5 C22 H22 107.5 . . ?
 N5 C22 C23 110(3) . . ?
 N5 C22 C45 110(2) . . ?
 C23 C22 H22 107.5 . . ?
 C23 C22 C45 114(3) . . ?
 C45 C22 H22 107.5 . . ?
 C28 C29 C5 120.0 . . ?
 C28 C29 C30 116(2) . . ?
 C5 C29 C30 124(2) . . ?
 C29 C28 H28 120.0 . . ?
 C27 C28 C29 120.0 . . ?
 C27 C28 H28 120.0 . . ?
 C28 C27 H27 120.0 . . ?
 C28 C27 C26 120.0 . . ?
 C26 C27 H27 120.0 . . ?
 C27 C26 Br2 122.3(17) . . ?
 C25 C26 Br2 117.7(17) . . ?
 C25 C26 C27 120.0 . . ?
 C26 C25 H25 120.0 . . ?
 C26 C25 C5 120.0 . . ?
 C5 C25 H25 120.0 . . ?
 C29 C5 H5 120.0 . . ?
 C25 C5 C29 120.0 . . ?
 C25 C5 H5 120.0 . . ?
 C11 C10 H10 120.0 . . ?
 C11 C10 C9 120.0 . . ?
 C9 C10 H10 120.0 . . ?
 C10 C11 C62 120.0 . . ?
 C10 C11 C14 117(2) . . ?
 C62 C11 C14 122(2) . . ?
 C11 C62 H62 120.0 . . ?
 C13 C62 C11 120.0 . . ?
 C13 C62 H62 120.0 . . ?
 C62 C13 H13 120.0 . . ?
 C62 C13 C1 120.0 . . ?
 C1 C13 H13 120.0 . . ?
 C13 C1 Br5 122.2(15) . . ?
 C9 C1 Br5 117.8(15) . . ?
 C9 C1 C13 120.0 . . ?
 C10 C9 H9 120.0 . . ?
 C1 C9 C10 120.0 . . ?
 C1 C9 H9 120.0 . . ?
 C4 C01O H01O 108.3 . . ?
 C4 C01O C7 116(3) . . ?
 N3 C01O C4 111(3) . . ?
 N3 C01O H01O 108.3 . . ?
 N3 C01O C7 105(3) . . ?
 C7 C01O H01O 108.3 . . ?
 H15A C15 H15B 109.5 . . ?
 H15A C15 H15C 109.5 . . ?
 H15B C15 H15C 109.5 . . ?
 C14 C15 H15A 109.5 . . ?
 C14 C15 H15B 109.5 . . ?
 C14 C15 H15C 109.5 . . ?
 N4 C14 C11 108(3) . . ?
 N4 C14 C15 108(4) . . ?
 N4 C14 H14 108.9 . . ?
 C11 C14 H14 108.9 . . ?
 C15 C14 C11 113(4) . . ?
 C15 C14 H14 108.9 . . ?
 C01O C7 H7A 109.5 . . ?
 C01O C7 H7B 109.5 . . ?
 C01O C7 H7C 109.5 . . ?
 H7A C7 H7B 109.5 . . ?
 H7A C7 H7C 109.5 . . ?
 H7B C7 H7C 109.5 . . ?
 N2 C30 H30 107.0 . . ?
 N2 C30 C31 107(3) . . ?
 C29 C30 N2 114(3) . . ?
 C29 C30 H30 107.0 . . ?
 C29 C30 C31 115(3) . . ?
 C31 C30 H30 107.0 . . ?
 N1 C37 H37 107.9 . . ?
 N1 C37 C38 111(4) . . ?
 N1 C37 C6 106(4) . . ?
 C38 C37 H37 107.9 . . ?
 C38 C37 C6 115(4) . . ?
 C6 C37 H37 107.9 . . ?
 C30 C31 H31A 109.5 . . ?
 C30 C31 H31B 109.5 . . ?
 C30 C31 H31C 109.5 . . ?
 H31A C31 H31B 109.5 . . ?
 H31A C31 H31C 109.5 . . ?
 H31B C31 H31C 109.5 . . ?
 C34 C38 C37 119(2) . . ?
 C34 C38 C39 120.0 . . ?
 C39 C38 C37 121(2) . . ?
 C38 C34 H34 120.0 . . ?
 C38 C34 C33 120.0 . . ?
 C33 C34 H34 120.0 . . ?
 C34 C33 H33 120.0 . . ?
 C34 C33 C32 120.0 . . ?
 C32 C33 H33 120.0 . . ?
 C33 C32 Br4 119.3(15) . . ?
 C35 C32 Br4 120.7(16) . . ?
 C35 C32 C33 120.0 . . ?
 C32 C35 H35 120.0 . . ?
 C32 C35 C39 120.0 . . ?
 C39 C35 H35 120.0 . . ?
 C38 C39 H39 120.0 . . ?
 C35 C39 C38 120.0 . . ?
 C35 C39 H39 120.0 . . ?
 C22 C23 H23A 109.5 . . ?
 C22 C23 H23B 109.5 . . ?
 C22 C23 H23C 109.5 . . ?
 H23A C23 H23B 109.5 . . ?
 H23A C23 H23C 109.5 . . ?
 H23B C23 H23C 109.5 . . ?
 C45 C3 H3 120.0 . . ?
 C45 C3 C16 120.0 . . ?
 C16 C3 H3 120.0 . . ?
 C3 C45 C22 117(2) . . ?
 C19 C45 C22 123(2) . . ?
 C19 C45 C3 120.0 . . ?
 C45 C19 H19 120.0 . . ?
 C45 C19 C46 120.0 . . ?
 C46 C19 H19 120.0 . . ?
 C19 C46 H46 120.0 . . ?
 C17 C46 C19 120.0 . . ?
 C17 C46 H46 120.0 . . ?
 C46 C17 Br1 118.1(16) . . ?
 C16 C17 Br1 121.9(16) . . ?
 C16 C17 C46 120.0 . . ?
 C3 C16 H16 120.0 . . ?
 C17 C16 C3 120.0 . . ?
 C17 C16 H16 120.0 . . ?
 C37 C6 H6A 109.5 . . ?
 C37 C6 H6B 109.5 . . ?
 C37 C6 H6C 109.5 . . ?
 H6A C6 H6B 109.5 . . ?
 H6A C6 H6C 109.5 . . ?
 H6B C6 H6C 109.5 . . ?
 C98 C99 H99 120.0 . . ?
 C98 C99 C55 120.0 . . ?
 C55 C99 H99 120.0 . . ?
 C99 C98 Br8 123(2) . . ?
 C97 C98 Br8 117(2) . . ?
 C97 C98 C99 120.0 . . ?
 C98 C97 H97 120.0 . . ?
 C98 C97 C8 120.0 . . ?
 C8 C97 H97 120.0 . . ?
 C97 C8 H8 120.0 . . ?
 C12 C8 C97 120.0 . . ?
 C12 C8 H8 120.0 . . ?
 C8 C12 C55 120.0 . . ?
 C8 C12 C56 119(2) . . ?
 C55 C12 C56 121(2) . . ?
 C99 C55 H55 120.0 . . ?
 C12 C55 C99 120.0 . . ?
 C12 C55 H55 120.0 . . ?
 C68 C53 H53 105.9 . . ?
 C68 C53 N75 107(5) . . ?
 C68 C53 C18 117(6) . . ?
 N75 C53 H53 105.9 . . ?
 N75 C53 C18 113(5) . . ?
 C18 C53 H53 105.9 . . ?
 C12 C56 H56 106.4 . . ?
 C100 C56 C12 117(4) . . ?
 C100 C56 H56 106.4 . . ?
 C100 C56 N76 110(4) . . ?
 N76 C56 C12 110(4) . . ?
 N76 C56 H56 106.4 . . ?
 C53 C68 H68A 109.5 . . ?
 C53 C68 H68B 109.5 . . ?
 C53 C68 H68C 109.4 . . ?
 H68A C68 H68B 109.4 . . ?
 H68A C68 H68C 109.5 . . ?
 H68B C68 H68C 109.5 . . ?
 C53 N75 H75A 109.5 . . ?
 C53 N75 H75B 109.5 . . ?
 C53 N75 H75C 109.5 . . ?
 H75A N75 H75B 109.5 . . ?
 H75A N75 H75C 109.5 . . ?
 H75B N75 H75C 109.5 . . ?
 C18 C80 H80 122.2 . . ?
 C18 C80 C64 116(8) . . ?
 C64 C80 H80 122.2 . . ?
 C60 C96 H96 118.7 . . ?
 C60 C96 C71 123(6) . . ?
 C71 C96 H96 118.7 . . ?
 C96 C60 H60 119.9 . . ?
 C18 C60 C96 120(6) . . ?
 C18 C60 H60 119.9 . . ?
 C80 C18 C53 117(6) . . ?
 C60 C18 C53 121(5) . . ?
 C60 C18 C80 122(7) . . ?
 C56 C100 H10A 109.4 . . ?
 C56 C100 H10B 109.6 . . ?
 C56 C100 H10C 109.4 . . ?
 H10A C100 H10B 109.5 . . ?
 H10A C100 H10C 109.5 . . ?
 H10B C100 H10C 109.5 . . ?
 C56 N76 H76A 109.5 . . ?
 C56 N76 H76B 109.5 . . ?
 C56 N76 H76C 109.5 . . ?
 H76A N76 H76B 109.5 . . ?
 H76A N76 H76C 109.5 . . ?
 H76B N76 H76C 109.5 . . ?
 C57 C50 Br6 121(4) . . ?
 C59 C50 Br6 119(4) . . ?
 C59 C50 C57 119(6) . . ?
 C80 C64 H64 119.6 . . ?
 C71 C64 C80 121(9) . . ?
 C71 C64 H64 119.6 . . ?
 C96 C71 Br7 122(5) . . ?
 C64 C71 Br7 120(6) . . ?
 C64 C71 C96 118(7) . . ?
 C21 C20 H20 121.4 . . ?
 C21 C20 C57 117(6) . . ?
 C57 C20 H20 121.4 . . ?
 C21 C54 H54 122.6 . . ?
 C21 C54 C59 115(5) . . ?
 C59 C54 H54 122.6 . . ?
 C20 C21 C42 117(5) . . ?
 C54 C21 C20 125(6) . . ?
 C54 C21 C42 115(5) . . ?
 C50 C57 H57 118.8 . . ?
 C20 C57 C50 122(6) . . ?
 C20 C57 H57 118.8 . . ?
 C50 C59 C54 119(5) . . ?
 C50 C59 H59 120.3 . . ?
 C54 C59 H59 120.3 . . ?
 H25A N25 H25B 109.5 . . ?
 H25A N25 H25C 109.5 . . ?
 H25B N25 H25C 109.5 . . ?
 C42 N25 H25A 109.5 . . ?
 C42 N25 H25B 109.5 . . ?
 C42 N25 H25C 109.5 . . ?
 C21 C42 H42 106.0 . . ?
 N25 C42 C21 105(4) . . ?
 N25 C42 H42 106.0 . . ?
 C66 C42 C21 120(5) . . ?
 C66 C42 N25 114(5) . . ?
 C66 C42 H42 106.0 . . ?
 C42 C66 H66A 109.5 . . ?
 C42 C66 H66B 109.5 . . ?
 C42 C66 H66C 109.5 . . ?
 H66A C66 H66B 109.5 . . ?
 H66A C66 H66C 109.5 . . ?
 H66B C66 H66C 109.5 . . ?

loop_
  _geom_torsion_atom_site_label_1
  _geom_torsion_atom_site_label_2
  _geom_torsion_atom_site_label_3
  _geom_torsion_atom_site_label_4
  _geom_torsion
  _geom_torsion_site_symmetry_1
  _geom_torsion_site_symmetry_2
  _geom_torsion_site_symmetry_3
  _geom_torsion_site_symmetry_4
  _geom_torsion_publ_flag
 Br5 C1 C9 C10 180(2) . . . . ?
 Br1 C17 C16 C3 -176(2) . . . . ?
 Br4 C32 C35 C39 178(3) . . . . ?
 Br2 C26 C25 C5 180(2) . . . . ?
 Br3 C92 C2 C88 -179(3) . . . . ?
 N5 C22 C45 C3 105(3) . . . . ?
 N5 C22 C45 C19 -76(3) . . . . ?
 N1 C37 C38 C34 122(3) . . . . ?
 N1 C37 C38 C39 -63(4) . . . . ?
 C4 C77 C82 C92 0.0 . . . . ?
 C77 C4 C88 C2 0.0 . . . . ?
 C77 C4 C01O N3 103(3) . . . . ?
 C77 C4 C01O C7 -138(3) . . . . ?
 C77 C82 C92 Br3 179(3) . . . . ?
 C77 C82 C92 C2 0.0 . . . . ?
 C82 C92 C2 C88 0.0 . . . . ?
 C92 C2 C88 C4 0.0 . . . . ?
 C88 C4 C77 C82 0.0 . . . . ?
 C88 C4 C01O N3 -80(4) . . . . ?
 C88 C4 C01O C7 40(4) . . . . ?
 C22 C45 C19 C46 -180(3) . . . . ?
 C29 C28 C27 C26 0.0 . . . . ?
 C28 C29 C5 C25 0.0 . . . . ?
 C28 C29 C30 N2 123(3) . . . . ?
 C28 C29 C30 C31 -113(4) . . . . ?
 C28 C27 C26 Br2 -180(2) . . . . ?
 C28 C27 C26 C25 0.0 . . . . ?
 C27 C26 C25 C5 0.0 . . . . ?
 C26 C25 C5 C29 0.0 . . . . ?
 C5 C29 C28 C27 0.0 . . . . ?
 C5 C29 C30 N2 -56(4) . . . . ?
 C5 C29 C30 C31 67(4) . . . . ?
 C10 C11 C62 C13 0.0 . . . . ?
 C10 C11 C14 N4 115(3) . . . . ?
 C10 C11 C14 C15 -125(4) . . . . ?
 C11 C10 C9 C1 0.0 . . . . ?
 C11 C62 C13 C1 0.0 . . . . ?
 C62 C11 C14 N4 -62(4) . . . . ?
 C62 C11 C14 C15 58(4) . . . . ?
 C62 C13 C1 Br5 -180(2) . . . . ?
 C62 C13 C1 C9 0.0 . . . . ?
 C13 C1 C9 C10 0.0 . . . . ?
 C9 C10 C11 C62 0.0 . . . . ?
 C9 C10 C11 C14 -177(3) . . . . ?
 C01O C4 C77 C82 178(3) . . . . ?
 C01O C4 C88 C2 -178(3) . . . . ?
 C14 C11 C62 C13 177(3) . . . . ?
 C30 C29 C28 C27 -180(3) . . . . ?
 C30 C29 C5 C25 180(3) . . . . ?
 C37 C38 C34 C33 175(4) . . . . ?
 C37 C38 C39 C35 -175(4) . . . . ?
 C38 C34 C33 C32 0.0 . . . . ?
 C34 C38 C39 C35 0.0 . . . . ?
 C34 C33 C32 Br4 -178(3) . . . . ?
 C34 C33 C32 C35 0.0 . . . . ?
 C33 C32 C35 C39 0.0 . . . . ?
 C32 C35 C39 C38 0.0 . . . . ?
 C39 C38 C34 C33 0.0 . . . . ?
 C23 C22 C45 C3 -131(3) . . . . ?
 C23 C22 C45 C19 49(4) . . . . ?
 C3 C45 C19 C46 0.0 . . . . ?
 C45 C3 C16 C17 0.0 . . . . ?
 C45 C19 C46 C17 0.0 . . . . ?
 C19 C46 C17 Br1 177(2) . . . . ?
 C19 C46 C17 C16 0.0 . . . . ?
 C46 C17 C16 C3 0.0 . . . . ?
 C16 C3 C45 C22 180(3) . . . . ?
 C16 C3 C45 C19 0.0 . . . . ?
 C6 C37 C38 C34 -117(4) . . . . ?
 C6 C37 C38 C39 58(4) . . . . ?
 Br8 C98 C97 C8 -175(2) . . . . ?
 C99 C98 C97 C8 0.0 . . . . ?
 C98 C99 C55 C12 0.0 . . . . ?
 C98 C97 C8 C12 0.0 . . . . ?
 C97 C8 C12 C55 0.0 . . . . ?
 C97 C8 C12 C56 179(3) . . . . ?
 C8 C12 C55 C99 0.0 . . . . ?
 C8 C12 C56 C100 -126(4) . . . . ?
 C8 C12 C56 N76 108(3) . . . . ?
 C55 C99 C98 Br8 175(2) . . . . ?
 C55 C99 C98 C97 0.0 . . . . ?
 C55 C12 C56 C100 53(5) . . . . ?
 C55 C12 C56 N76 -73(4) . . . . ?
 C56 C12 C55 C99 -179(3) . . . . ?
 C68 C53 C18 C80 -76(8) . . . . ?
 C68 C53 C18 C60 105(7) . . . . ?
 N75 C53 C18 C80 51(9) . . . . ?
 N75 C53 C18 C60 -129(7) . . . . ?
 C80 C64 C71 Br7 -176(7) . . . . ?
 C80 C64 C71 C96 9(12) . . . . ?
 C96 C60 C18 C53 -180(6) . . . . ?
 C96 C60 C18 C80 1(11) . . . . ?
 C60 C96 C71 Br7 173(5) . . . . ?
 C60 C96 C71 C64 -12(11) . . . . ?
 C18 C80 C64 C71 -2(13) . . . . ?
 Br6 C50 C57 C20 -174(5) . . . . ?
 Br6 C50 C59 C54 -180(4) . . . . ?
 C64 C80 C18 C53 177(7) . . . . ?
 C64 C80 C18 C60 -3(12) . . . . ?
 C71 C96 C60 C18 7(10) . . . . ?
 C20 C21 C42 N25 -73(6) . . . . ?
 C20 C21 C42 C66 55(8) . . . . ?
 C54 C21 C42 N25 121(5) . . . . ?
 C54 C21 C42 C66 -110(7) . . . . ?
 C21 C20 C57 C50 1(10) . . . . ?
 C21 C54 C59 C50 -13(8) . . . . ?
 C57 C50 C59 C54 10(9) . . . . ?
 C57 C20 C21 C54 -6(10) . . . . ?
 C57 C20 C21 C42 -170(6) . . . . ?
 C59 C50 C57 C20 -4(10) . . . . ?
 C59 C54 C21 C20 11(9) . . . . ?
 C59 C54 C21 C42 175(4) . . . . ?

_shelx_res_file
;
TITL s-bii_auto_a.res in P2(1)
    s-bii_auto.res
    created by SHELXL-2018/3 at 21:44:08 on 28-Mar-2024
REM Old TITL s-bii_auto_a.res in P2(1)
REM SHELXT solution in P2(1): R1 0.139, Rweak 0.016, Alpha 0.006
REM <I/s> 1.669 for 9 systematic absences, Orientation as input
REM Flack x = 0.144 ( 0.014 ) from 4165 Parsons' quotients
REM Formula found by SHELXT: C46 Bi4 Br7 I20 N10
CELL 1.54184 13.3645 14.3035 31.1685 90 94.69 90
ZERR 4 0.0003 0.0003 0.0006 0 0.002 0
LATT -1
SYMM -X,0.5+Y,-Z
SFAC C H Bi Br I N
UNIT 128 176 8 16 40 16
DFIX 1.5 0.01 C16 C17
ISOR 0.01 0.02 C35 C3 C68 N75
EADP C4 C37
DFIX 1.5 0.01 C88 C4
ISOR 0.01 0.02 C25
ISOR 0.01 0.02 C31
DFIX 1.5 0.01 C22 N5 C22 C23 C22 C45
DANG 2.4 0.01 C88 C77
DANG 2.4 0.01 C92 C88
DFIX 1.5 0.01 C77 C4 C88 C4
DANG 2.4 0.01 C77 C92
DANG 2.4 0.01 C19 C17
DANG 2.4 0.01 C16 C45
DFIX 1.5 0.01 C17 C16 C45 C19
DFIX 1.5 0.01 C46 C17 C17 C16 C3 C16 C45 C3 C45 C19 C46 C19
DFIX 1.5 0.01 C77 C4 C88 C4 C88 C2 C92 C2 C82 C77 C92 C82
DFIX 1.5 0.01 C26 C25 C5 C25 C5 C29 C29 C28 C27 C26 C28 C27
ISOR 0.01 0.02 C27 C92 C2
ISOR 0.01 0.02 C16
ISOR 0.01 0.02 C01O C14
ISOR C22 C33 C32 C38
ISOR C33
EADP C33 C34
ISOR 0.01 0.02 C23
ISOR 0.01 0.02 Br3
EADP Br3 Br4
ISOR 0.01 0.02 C80
ISOR 0.01 0.02 C1
ISOR C82
ISOR 0.01 0.02 C6

L.S. 50
PLAN  2
SIZE 0.3 0.3 0.4
TEMP 26.85
CONF
list 4
MORE -1
BOND $H
fmap 2
acta
TWIN -1 0 0 0 -1 0 0 0 -1 2
OMIT 0 135
REM <olex2.extras>
REM <HklSrc "%.\\S-BiI_auto.hkl">
REM </olex2.extras>

WGHT    0.148800
BASF   0.01079
FVAR       0.05161
BI4   3    0.397253    0.249539    1.046427    11.00000    0.04441    0.04226 =
         0.04468    0.00194    0.00287   -0.00028
BI3   3    0.104738    0.299142    0.951711    11.00000    0.04312    0.04644 =
         0.04337    0.00178    0.00410    0.00053
BI1   3    0.389365    0.771118    0.460420    11.00000    0.04129    0.04743 =
         0.04253    0.00188    0.00350    0.00111
BI2   3    0.115333    0.730300    0.543934    11.00000    0.04044    0.04959 =
         0.05058    0.00133    0.00318    0.00119
I3    5    0.166080    0.509772    0.949159    11.00000    0.04370    0.05240 =
         0.05549   -0.00024    0.00357   -0.00558
I14   5    0.323989    0.983354    0.449056    11.00000    0.04598    0.05490 =
         0.04769   -0.00173    0.00413    0.00334
I13   5    0.429361    0.565759    0.468925    11.00000    0.04671    0.04822 =
         0.05536    0.00605    0.00226    0.00235
I15   5    0.349675    0.787468    0.560562    11.00000    0.04678    0.06452 =
         0.04310   -0.00024    0.00227    0.00276
I9    5    0.338075    0.037718    1.050627    11.00000    0.04706    0.04643 =
         0.05629   -0.00117    0.00424   -0.00612
I4    5    0.333854    0.229075    0.942241    11.00000    0.05704    0.05997 =
         0.04583    0.00172    0.00638    0.00196
I7    5    0.173354    0.318045    1.054836    11.00000    0.05022    0.06360 =
         0.04612    0.00222    0.00615    0.00380
I6    5    0.451101    0.451895    1.035515    11.00000    0.05580    0.04207 =
         0.06780    0.00601    0.00781   -0.00093
I11   5    0.422394    0.767062    0.368031    11.00000    0.06941    0.05497 =
         0.04286    0.00672    0.00906    0.00495
I17   5    0.175586    0.520871    0.551780    11.00000    0.04725    0.05244 =
         0.06107   -0.00047    0.00539    0.00357
I18   5    0.071384    0.938085    0.535280    11.00000    0.04636    0.04716 =
         0.06871    0.00751    0.00076    0.00039
I5    5    0.044221    0.096109    0.959541    11.00000    0.05700    0.04590 =
         0.06885    0.00802    0.01116   -0.00058
I16   5    0.156627    0.715578    0.443974    11.00000    0.04734    0.07963 =
         0.04257   -0.00316    0.00317   -0.00109
I2    5   -0.099342    0.350674    0.973595    11.00000    0.04390    0.06238 =
         0.07700   -0.00991    0.01040    0.00297
I8    5    0.611195    0.204984    1.030665    11.00000    0.04837    0.05613 =
         0.09063   -0.01246    0.00961    0.00545
I19   5    0.086548    0.737431    0.636848    11.00000    0.06679    0.07436 =
         0.04870    0.00933    0.01027    0.01005
I10   5    0.429821    0.250942    1.140136    11.00000    0.09494    0.06078 =
         0.04320   -0.00104   -0.00086    0.00181
I12   5    0.610438    0.805727    0.480984    11.00000    0.04304    0.06493 =
         0.10078   -0.02310   -0.00547   -0.00490
I1    5    0.053580    0.298768    0.858370    11.00000    0.10517    0.06404 =
         0.04129   -0.00399    0.00690    0.01561
I20   5   -0.101500    0.693818    0.521079    11.00000    0.04334    0.07011 =
         0.09830   -0.02753   -0.00390   -0.00365
BR5   4    0.176812    0.429340    0.762419    11.00000    0.09448    0.11381 =
         0.05980   -0.00724    0.02694   -0.00698
BR1   4    0.447005    0.798768    0.737022    11.00000    0.16378    0.08253 =
         0.07268    0.01161   -0.00603    0.02541
BR4   4    0.286662    0.146053    0.736565    11.00000    0.17863    0.12348 =
         0.06711    0.00729    0.02774    0.03656
BR2   4    0.097043    0.857160    0.761384    11.00000    0.18123    0.13277 =
         0.08337    0.02983    0.01691   -0.05054
BR3   4    0.661839    0.241752    0.762033    11.00000    0.17863    0.12348 =
         0.06711    0.00729    0.02774    0.03656
N4    6    0.436299    0.540565    0.591213    11.00000    0.05878    0.11076 =
         0.02445   -0.02253    0.00375    0.00144
AFIX 137
H4A   2    0.480847    0.552192    0.572172    11.00000   -1.20000
H4B   2    0.387469    0.582977    0.588452    11.00000   -1.20000
H4C   2    0.410378    0.483812    0.586515    11.00000   -1.20000
AFIX   0

N5    6    0.310402    1.061860    0.557375    11.00000    0.05685    0.06046 =
         0.05341    0.01005   -0.00489   -0.01787
AFIX 137
H5A   2    0.254568    1.084680    0.543740    11.00000   -1.20000
H5B   2    0.305947    0.999881    0.558875    11.00000   -1.20000
H5C   2    0.362886    1.077357    0.543037    11.00000   -1.20000
AFIX   0

N1    6    0.275280   -0.038507    0.941349    11.00000    0.10147    0.10294 =
         0.02780   -0.00602   -0.00904    0.00721
AFIX 137
H1A   2    0.233515    0.010059    0.939598    11.00000   -1.20000
H1B   2    0.338102   -0.018154    0.946270    11.00000   -1.20000
H1C   2    0.260263   -0.075662    0.962810    11.00000   -1.20000
AFIX   0

N2    6   -0.084675    0.579612    0.918234    11.00000    0.05928    0.06740 =
         0.04560    0.01312    0.01045   -0.00500
AFIX 137
H2A   2   -0.127295    0.627412    0.918304    11.00000   -1.20000
H2B   2   -0.025934    0.596283    0.931549    11.00000   -1.20000
H2C   2   -0.109409    0.531234    0.931884    11.00000   -1.20000
AFIX  66

C4    1    0.444853    0.405653    0.842696    11.00000    0.06425    0.06364 =
         0.05547   -0.01339   -0.00327    0.01049
C77   1    0.425636    0.312715    0.831906    11.00000    0.05748    0.09764 =
         0.02764    0.00064    0.00337   -0.02842
AFIX  43
H77   2    0.369101    0.283141    0.840987    11.00000   -1.20000
AFIX  65
C82   1    0.490917    0.263979    0.807543    11.00000    0.12701    0.06814 =
         0.05407   -0.00914   -0.01501    0.04689
AFIX  43
H82   2    0.478060    0.201797    0.800324    11.00000   -1.20000
AFIX  65
C92   1    0.575416    0.308180    0.793970    11.00000    0.09117    0.09322 =
         0.08952    0.00416    0.00626    0.00344
C2    1    0.594634    0.401118    0.804760    11.00000    0.08736    0.09263 =
         0.08258   -0.00326    0.00900   -0.00222
AFIX  43
H2    2    0.651169    0.430691    0.795679    11.00000   -1.20000
AFIX  65
C88   1    0.529353    0.449855    0.829123    11.00000    0.06689    0.08454 =
         0.05329    0.01478    0.00122   -0.02812
AFIX  43
H88   2    0.542212    0.512037    0.836343    11.00000   -1.20000
AFIX   0
N3    6    0.406953    0.465405    0.913465    11.00000    0.04826    0.09560 =
         0.05367    0.00348    0.01583   -0.00845
AFIX 137
H3A   2    0.467183    0.492346    0.915531    11.00000   -1.20000
H3B   2    0.411492    0.408799    0.925319    11.00000   -1.20000
H3C   2    0.364392    0.500138    0.927154    11.00000   -1.20000
AFIX   0

C22   1    0.323512    1.101599    0.601833    11.00000    0.06631    0.09068 =
         0.05310    0.02807   -0.01130   -0.00426
AFIX  13
H22   2    0.380243    1.145161    0.602739    11.00000   -1.20000
AFIX  66

C29   1   -0.034297    0.627054    0.846447    11.00000    0.05214    0.07479 =
         0.04263    0.00910   -0.00015   -0.00130
C28   1    0.054342    0.609221    0.827487    11.00000    0.05265    0.06009 =
         0.07395    0.01361   -0.00090    0.00290
AFIX  43
H28   2    0.086496    0.551926    0.831802    11.00000   -1.20000
AFIX  65
C27   1    0.094924    0.677021    0.802078    11.00000    0.06445    0.06948 =
         0.06133    0.00071    0.01753   -0.00195
AFIX  43
H27   2    0.154230    0.665089    0.789393    11.00000   -1.20000
AFIX  65
C26   1    0.046867    0.762655    0.795629    11.00000    0.09661    0.11229 =
         0.02095    0.01419    0.01472   -0.03374
C25   1   -0.041772    0.780489    0.814588    11.00000    0.09556    0.09203 =
         0.09078    0.00367    0.00302    0.00340
AFIX  43
H25   2   -0.073925    0.837784    0.810273    11.00000   -1.20000
AFIX  65
C5    1   -0.082355    0.712689    0.839997    11.00000    0.06105    0.05702 =
         0.05072    0.01440    0.00375    0.02874
AFIX  43
H5    2   -0.141661    0.724622    0.852682    11.00000   -1.20000
AFIX  66

C10   1    0.423689    0.440911    0.691908    11.00000    0.07150    0.06708 =
         0.05996   -0.02000   -0.00512    0.03733
AFIX  43
H10   2    0.480385    0.404318    0.689286    11.00000   -1.20000
AFIX  65
C11   1    0.409298    0.522101    0.667680    11.00000    0.06506    0.03799 =
         0.06409   -0.02387    0.00604   -0.00948
C62   1    0.324560    0.576794    0.671599    11.00000    0.11237    0.09282 =
         0.07798   -0.00723    0.01574    0.03458
AFIX  43
H62   2    0.314932    0.631115    0.655389    11.00000   -1.20000
AFIX  65
C13   1    0.254211    0.550299    0.699746    11.00000    0.06504    0.14761 =
         0.04710    0.02224    0.02201    0.00911
AFIX  43
H13   2    0.197516    0.586894    0.702368    11.00000   -1.20000
AFIX  65
C1    1    0.268600    0.469110    0.723974    11.00000    0.05405    0.06221 =
         0.05404   -0.00058    0.00519    0.00052
C9    1    0.353338    0.414416    0.720056    11.00000    0.10685    0.07621 =
         0.03961    0.02231    0.01122    0.01043
AFIX  43
H9    2    0.362966    0.360095    0.736266    11.00000   -1.20000
AFIX   0

C01O  1    0.370093    0.456993    0.867637    11.00000    0.04757    0.06015 =
         0.05088   -0.00833    0.00786   -0.00676
AFIX  13
H01O  2    0.307512    0.420975    0.865848    11.00000   -1.20000
AFIX   0

C15   1    0.533028    0.640611    0.642502    11.00000    0.08660    0.10064 =
         0.06342    0.01635   -0.00476   -0.01318
AFIX 137
H15A  2    0.578674    0.652114    0.620859    11.00000   -1.50000
H15B  2    0.568729    0.643608    0.670475    11.00000   -1.50000
H15C  2    0.480970    0.687026    0.640449    11.00000   -1.50000
AFIX   0
C14   1    0.487115    0.545129    0.635800    11.00000    0.05968    0.06343 =
         0.05444   -0.00721   -0.00582   -0.00478
AFIX  13
H14   2    0.540602    0.498123    0.638576    11.00000   -1.20000
AFIX   0

C7    1    0.345222    0.558136    0.852942    11.00000    0.07406    0.05413 =
         0.07613    0.01838    0.00285   -0.00189
AFIX 137
H7A   2    0.406071    0.593919    0.853394    11.00000   -1.50000
H7B   2    0.300984    0.586020    0.872067    11.00000   -1.50000
H7C   2    0.313163    0.557298    0.824235    11.00000   -1.50000
AFIX   0

C30   1   -0.070005    0.552199    0.872184    11.00000    0.03893    0.08194 =
         0.04415   -0.01750   -0.00300   -0.01150
AFIX  13
H30   2   -0.018731    0.503077    0.873428    11.00000   -1.20000
AFIX   0

C37   1    0.265251   -0.091255    0.900447    11.00000    0.06425    0.06364 =
         0.05547   -0.01339   -0.00327    0.01049
AFIX  13
H37   2    0.320380   -0.136527    0.900989    11.00000   -1.20000
AFIX   0

C31   1   -0.170038    0.506734    0.853706    11.00000    0.07682    0.09506 =
         0.06906   -0.00300   -0.01746   -0.00595
AFIX 137
H31A  2   -0.207039    0.485455    0.876971    11.00000   -1.50000
H31B  2   -0.155663    0.454642    0.835786    11.00000   -1.50000
H31C  2   -0.209194    0.552025    0.836950    11.00000   -1.50000
AFIX  66

C38   1    0.273548   -0.027924    0.862319    11.00000    0.10753    0.09335 =
         0.04480    0.01389   -0.00420   -0.00416
C34   1    0.347357   -0.045873    0.834475    11.00000    0.09130    0.09687 =
         0.05102    0.00941    0.00979    0.01312
AFIX  43
H34   2    0.393899   -0.093274    0.840747    11.00000   -1.20000
AFIX  65
C33   1    0.351604    0.007022    0.797258    11.00000    0.09130    0.09687 =
         0.05102    0.00941    0.00979    0.01312
AFIX  43
H33   2    0.400987   -0.004987    0.778628    11.00000   -1.20000
AFIX  65
C32   1    0.282041    0.077868    0.787883    11.00000    0.10255    0.07570 =
         0.05144   -0.01622    0.01247    0.02886
C35   1    0.208232    0.095818    0.815726    11.00000    0.09491    0.09166 =
         0.09172   -0.00189    0.00961    0.01481
AFIX  43
H35   2    0.161690    0.143219    0.809454    11.00000   -1.20000
AFIX  65
C39   1    0.203984    0.042923    0.852944    11.00000    0.05529    0.11295 =
         0.06711    0.04571    0.00761    0.04929
AFIX  43
H39   2    0.154601    0.054933    0.871573    11.00000   -1.20000
AFIX   0

C23   1    0.232177    1.156710    0.610820    11.00000    0.10474    0.06714 =
         0.07156   -0.00796   -0.00801   -0.00295
AFIX 137
H23A  2    0.219681    1.203692    0.589044    11.00000   -1.50000
H23B  2    0.242993    1.186115    0.638498    11.00000   -1.50000
H23C  2    0.175348    1.115627    0.610675    11.00000   -1.50000
AFIX  66
C3    1    0.449851    1.021553    0.650571    11.00000    0.06221    0.07405 =
         0.06442    0.00533   -0.00336   -0.00271
AFIX  43
H3    2    0.496041    1.064577    0.641661    11.00000   -1.20000
AFIX  65
C45   1    0.350248    1.025536    0.633899    11.00000    0.07866    0.06914 =
         0.04168   -0.00280    0.00187   -0.03530
C19   1    0.281213    0.961232    0.647215    11.00000    0.05801    0.09958 =
         0.06417    0.02873    0.01238    0.01749
AFIX  43
H19   2    0.214572    0.963898    0.636061    11.00000   -1.20000
AFIX  65
C46   1    0.311780    0.892945    0.677203    11.00000    0.10636    0.07816 =
         0.05461    0.00029   -0.02408   -0.03404
AFIX  43
H46   2    0.265590    0.849922    0.686112    11.00000   -1.20000
AFIX  65
C17   1    0.411383    0.888961    0.693875    11.00000    0.07659    0.06633 =
         0.04634   -0.01113   -0.00967    0.03000
C16   1    0.480419    0.953264    0.680559    11.00000    0.06403    0.07478 =
         0.08283    0.00391   -0.00314    0.00471
AFIX  43
H16   2    0.547060    0.950598    0.691714    11.00000   -1.20000
AFIX   0

C6    1    0.165271   -0.146790    0.900502    11.00000    0.10392    0.08545 =
         0.08122   -0.01744   -0.01282    0.00805
AFIX 137
H6A   2    0.171252   -0.193182    0.922822    11.00000   -1.50000
H6B   2    0.151226   -0.176830    0.873128    11.00000   -1.50000
H6C   2    0.111594   -0.104653    0.905589    11.00000   -1.50000
AFIX   0

BR8   4   -0.022815    0.202318    0.733137    11.00000    0.15377    0.11968 =
         0.09457   -0.01464   -0.01681   -0.02801
BR7   4   -0.306210    0.638798    0.759039    11.00000    0.16016    0.12282 =
         0.10686   -0.02179   -0.03150    0.05536
AFIX  66
C99   1   -0.027604    0.042791    0.676389    11.00000    0.07040    0.06828 =
         0.09859   -0.00207   -0.00896   -0.00823
AFIX  43
H99   2    0.039688    0.034244    0.685673    11.00000   -1.20000
AFIX  65
C98   1   -0.079931    0.118760    0.691087    11.00000    0.10469    0.08604 =
         0.04391    0.01617   -0.01812   -0.03810
C97   1   -0.180507    0.131536    0.677212    11.00000    0.08096    0.06650 =
         0.08023    0.02454    0.00401    0.01302
AFIX  43
H97   2   -0.215517    0.182364    0.687046    11.00000   -1.20000
AFIX  65
C8    1   -0.228755    0.068342    0.648638    11.00000    0.06564    0.05517 =
         0.06450    0.01344    0.02950    0.03511
AFIX  43
H8    2   -0.296047    0.076890    0.639354    11.00000   -1.20000
AFIX  65
C12   1   -0.176429   -0.007628    0.633939    11.00000    0.08854    0.08385 =
         0.03384    0.03158    0.02099    0.01501
C55   1   -0.075853   -0.020404    0.647814    11.00000    0.06922    0.10889 =
         0.09131   -0.00453    0.04530    0.01149
AFIX  43
H55   2   -0.040844   -0.071232    0.637980    11.00000   -1.20000
AFIX   0

C53   1   -0.067104    0.422455    0.631310    11.00000    0.05553    0.15839 =
         0.05360   -0.00040    0.01763   -0.03745
AFIX  13
H53   2   -0.099181    0.361250    0.626755    11.00000   -1.20000
AFIX   0

C56   1   -0.231324   -0.077112    0.602881    11.00000    0.08144    0.08379 =
         0.05731    0.00102   -0.00876    0.04446
AFIX  13
H56   2   -0.302419   -0.059524    0.600999    11.00000   -1.20000
AFIX   0

C68   1   -0.067903    0.463847    0.590451    11.00000    0.07224    0.10492 =
         0.05657    0.02305   -0.00438   -0.01323
AFIX   3
H68A  2   -0.072313    0.530537    0.593221    11.00000   -1.50000
H68B  2   -0.124683    0.441417    0.572511    11.00000   -1.50000
H68C  2   -0.007213    0.447927    0.577661    11.00000   -1.50000
AFIX   0
N75   6    0.039704    0.402968    0.646327    11.00000    0.17029    0.17667 =
         0.18278    0.01777    0.00696    0.00462
AFIX 137
H75A  2    0.070555    0.377127    0.625028    11.00000   -1.20000
H75B  2    0.042006    0.363933    0.668623    11.00000   -1.20000
H75C  2    0.070278    0.456217    0.654291    11.00000   -1.20000
AFIX   0
C80   1   -0.082207    0.551968    0.684453    11.00000    0.14302    0.14339 =
         0.14688    0.00059    0.01475   -0.00213
AFIX  43
H80   2   -0.019256    0.573197    0.678194    11.00000   -1.20000
AFIX   0
C96   1   -0.258978    0.485470    0.704738    11.00000    0.11475    0.07621 =
         0.06154   -0.00883    0.00022   -0.04064
AFIX  43
H96   2   -0.316526    0.458092    0.714018    11.00000   -1.20000
AFIX   0
C60   1   -0.210454    0.441575    0.675791    11.00000    0.09621    0.08226 =
         0.07665    0.00234    0.01036   -0.04333
AFIX  43
H60   2   -0.237589    0.387751    0.662768    11.00000   -1.20000
AFIX   0
C18   1   -0.125729    0.472754    0.665438    11.00000    0.10901    0.08971 =
         0.07059    0.01794   -0.01497   -0.04551

C100  1   -0.226828   -0.175347    0.614768    11.00000    0.14708    0.04132 =
         0.08320   -0.02325    0.02430   -0.02284
AFIX   3
H10A  2   -0.158988   -0.197267    0.614498    11.00000   -1.50000
H10B  2   -0.269568   -0.210877    0.594588    11.00000   -1.50000
H10C  2   -0.248898   -0.182767    0.643108    11.00000   -1.50000
AFIX   0
N76   6   -0.197038   -0.065292    0.558474    11.00000    0.07588    0.05854 =
         0.12147   -0.01194   -0.00724   -0.01165
AFIX 137
H76A  2   -0.231506   -0.103836    0.540369    11.00000   -1.20000
H76B  2   -0.131886   -0.078507    0.558921    11.00000   -1.20000
H76C  2   -0.207415   -0.006531    0.549832    11.00000   -1.20000
AFIX   0

BR6   4   -0.231948   -0.084790    0.741968    11.00000    0.11276
C50   1   -0.256863   -0.013330    0.791883    11.00000    0.08141
C64   1   -0.142014    0.600261    0.715160    11.00000    0.12805
AFIX  43
H64   2   -0.115916    0.652863    0.729610    11.00000   -1.20000
AFIX   0
C71   1   -0.227690    0.571523    0.722134    11.00000    0.09647

C20   1   -0.194474    0.086228    0.849308    11.00000    0.08658
AFIX  43
H20   2   -0.143972    0.123770    0.862379    11.00000   -1.20000
AFIX   0
C54   1   -0.359300    0.029190    0.848854    11.00000    0.07961
AFIX  43
H54   2   -0.422127    0.031504    0.859625    11.00000   -1.20000
AFIX   0
C21   1   -0.281520    0.074692    0.866604    11.00000    0.08233
C57   1   -0.182671    0.041392    0.812207    11.00000    0.10595
AFIX  43
H57   2   -0.122080    0.047547    0.799776    11.00000   -1.20000
AFIX   0
C59   1   -0.339351   -0.026580    0.810063    11.00000    0.07509
AFIX  43
H59   2   -0.385822   -0.070551    0.799014    11.00000   -1.20000
AFIX   0
N25   6   -0.236408    0.105551    0.943643    11.00000    0.07391
AFIX 137
H25A  2   -0.231441    0.043673    0.941699    11.00000   -1.20000
H25B  2   -0.262040    0.120485    0.968208    11.00000   -1.20000
H25C  2   -0.175787    0.131062    0.943088    11.00000   -1.20000
AFIX   0
C42   1   -0.303938    0.141779    0.906347    11.00000    0.06323
AFIX  13
H42   2   -0.372644    0.127490    0.913076    11.00000   -1.20000
AFIX   0
C66   1   -0.299715    0.243103    0.901143    11.00000    0.14656
AFIX 137
H66A  2   -0.246185    0.268011    0.920186    11.00000   -1.50000
H66B  2   -0.362274    0.270143    0.907891    11.00000   -1.50000
H66C  2   -0.287909    0.257781    0.871928    11.00000   -1.50000
AFIX   0
HKLF 4


REM  s-bii_auto_a.res in P2(1)
REM wR2 = 0.2292, GooF = S = 1.066, Restrained GooF = 1.150 for all data
REM R1 = 0.0818 for 13668 Fo > 4sig(Fo) and 0.0965 for all 16866 data
REM 802 parameters refined using 165 restraints

END

WGHT      0.1483      0.0000

REM Highest difference peak  6.682,  deepest hole -3.133,  1-sigma level  0.415
Q1    1   0.1088  0.2986  0.9177  11.00000  0.05    6.68
Q2    1   0.1012  0.3009  0.9850  11.00000  0.05    6.31
;
_shelx_res_checksum                68051
_shelx_hkl_file
;
   0   0   2 2114.85  178.11
   0   0   2 2002.11  178.05
   0   0   3    3.91    2.49
   0   0   3    3.91    2.38
   0   0   4 1724.11  147.14
   0   0   4 1649.73  146.99
   0   0   5   19.01    4.63
   0   0   5   18.33    4.38
   0   0   6  114.52   12.75
   0   0   6  114.64   12.76
   0   0   7   60.23    8.29
   0   0   7   57.81    8.21
   0   0   8  635.17   57.59
   0   0   9  271.39   26.24
   0   0  10 9635.13  845.85
   0   0 -10 9999.00  846.13
   0   0 -11   51.92    7.25
   0   0  11   31.99    6.14
   0   0  12 3689.82  314.56
   0   0 -12 3550.75  314.89
   0   0 -13    0.52    3.68
   0   0  13    0.96    2.87
   0   0  14  779.13   71.89
   0   0 -14  824.57   72.35
   0   0 -15   -1.64    3.38
   0   0  15   -1.00    2.24
   0   0 -16    5.07    3.04
   0   0  16    3.58    2.95
   0   0 -17    2.92    2.89
   0   0  17    2.10    2.72
   0   0 -18   -0.61    3.55
   0   0  18    2.71    2.44
   0   0 -19  122.79   14.64
   0   0  19  128.30   14.22
   0   0 -20  534.29   52.50
   0   0  20  580.34   53.05
   0   0  20  575.65   52.14
   0   0 -21   91.92   12.01
   0   0  21   94.60   12.66
   0   0  21   92.20   11.65
   0   0 -22  694.15   65.87
   0   0  22  730.22   66.28
   0   0  22  716.79   65.31
   0   0  23    0.65    2.49
   0   0  23   -2.34    4.48
   0   0 -23    0.75    3.54
   0   0  24    6.00    3.46
   0   0  24    6.49    4.59
   0   0 -24    3.12    3.43
   0   0  25   -0.69    2.65
   0   0  25   -3.36    4.49
   0   0 -25   -0.81    3.63
   0   0  26   37.30    7.30
   0   0  26   36.17    8.32
   0   0 -26   46.74    8.15
   0   0  27    2.86    3.21
   0   0 -27   -0.86    4.32
   0   0  27   -1.76    4.71
   0   0  28   35.90    6.62
   0   0 -28   28.71    7.30
   0   0  28   33.91    4.43
   0   0  28   33.94    7.58
   0   0  29   10.00    3.87
   0   0 -29    5.25    4.60
   0   0 -29   12.11    2.69
   0   0  29   13.57    2.75
   0   0  29    6.27    4.23
   0   0  30   -0.20    1.97
   0   0 -30   -0.22    2.24
   0   0  31   53.07    5.91
   0   0 -31   49.45    5.96
   0   0  32   85.89    9.07
   0   0 -32   94.67    9.33
   0   0  33    2.35    1.84
   0   0 -33    1.75    1.99
   0   0 -34   -1.25    1.70
   0   0  34   -0.66    1.73
   0   0 -35    4.42    1.75
   0   0  35    5.78    1.79
   0   0 -36    8.78    1.92
   0   0  36    7.92    1.84
   0   0 -37    1.87    1.14
   0   0  37    2.40    1.18
   0   0 -38    8.64    1.49
   0   0 -39    1.70    0.72
   0  -1   0    0.70    0.31
   0   1   2    2.38    1.36
   0  -1   2    1.18    1.42
   0   1   3   69.96    8.64
   0  -1   3   89.86    8.03
   0  -1   4    0.76    1.28
   0   1   4   -0.33    2.45
   0  -1   5    2.46    2.57
   0   1   5    5.74    3.36
   0  -1   6   -0.35    3.12
   0   1   6    2.96    3.56
   0  -1   7   27.02    5.27
   0  -1   8    6.00    3.63
   0   1   8    6.42    2.76
   0   1   9    2.81    2.40
   0  -1   9    5.39    4.27
   0   1  -9    8.81    4.26
   0   1 -10   83.45    9.74
   0  -1  10   80.95    9.77
   0   1  10   60.90    8.60
   0   1 -11   57.83    7.90
   0  -1  11   51.30    7.76
   0   1  11   52.09    7.18
   0   1  12   40.48    6.40
   0  -1  12   35.34    6.53
   0   1 -13  125.05   13.93
   0   1  13  113.24   13.24
   0  -1  13  136.55   14.28
   0   1 -14   60.63    8.33
   0  -1  14   57.65    8.00
   0   1  14   50.18    7.37
   0   1 -15   20.58    5.11
   0  -1  15    8.19    4.09
   0   1  15   21.42    4.35
   0   1 -16   13.08    4.32
   0   1  16   12.78    3.97
   0   1 -17    2.94    3.36
   0  -1  17    9.61    3.43
   0   1  17    5.13    2.88
   0   1 -18   22.07    5.40
   0   1  18   29.73    5.30
   0  -1  18   22.58    4.79
   0   1 -19   26.85    5.61
   0   1  19   22.00    4.80
   0  -1  19   23.17    5.20
   0   1  20   33.37    3.94
   0   1 -20   29.27    6.68
   0  -1  20   44.44    6.94
   0   1  20   27.39    5.59
   0   1  20   33.98    7.41
   0   1  21   31.36    3.88
   0   1 -21   42.25    7.57
   0   1  21   33.17    6.27
   0  -1  21   28.19    6.08
   0   1  21   26.47    6.93
   0   1  22   32.84    7.11
   0  -1  22   23.90    5.59
   0   1  22   35.90    6.20
   0  -1  22   21.55    3.09
   0   1 -22   30.30    6.37
   0   1  22   27.20    3.40
   0  -1  23   87.71    8.44
   0  -1  23   82.49   11.22
   0   1  23   87.31   11.14
   0   1 -23   84.71   11.95
   0   1  23   95.27   12.54
   0   1  24   36.49    6.29
   0  -1  24   28.05    5.69
   0   1  24   15.64    5.73
   0   1 -24   14.77    5.68
   0  -1  24   23.60    2.99
   0  -1  25  112.06   10.75
   0  -1  25  118.51   14.21
   0   1  25  116.62   14.06
   0   1  25  129.14   15.52
   0   1 -25  107.06   14.50
   0  -1  26    4.28    3.62
   0   1  26    1.40    2.61
   0   1  26   -0.87    4.68
   0   1 -26   -0.83    4.11
   0  -1  26    5.14    1.49
   0  -1  27   35.40    7.00
   0   1  27   29.07    6.25
   0   1  27   33.87    7.51
   0   1 -27   30.55    7.46
   0   1  28   10.68    3.86
   0  -1  28    5.80    3.48
   0   1  28    8.12    4.40
   0   1  28    6.00    2.24
   0   1 -28    8.61    5.05
   0  -1  29    9.38    3.62
   0   1  29   10.59    3.90
   0   1 -29    6.04    4.12
   0   1 -29   11.49    2.66
   0  -1 -29    7.80    4.85
   0   1  29    4.77    2.08
   0   1  29    3.61    3.77
   0   1 -30   -0.87    2.23
   0   1  30   -2.67    2.22
   0   1 -31    8.07    2.44
   0   1  31    5.82    2.37
   0   1 -32    9.12    2.51
   0   1  32    5.40    2.50
   0   1 -33   23.34    3.55
   0   1  33   21.93    3.35
   0   1  34   -1.33    1.69
   0   1 -34    2.59    1.73
   0   1 -35   38.66    4.49
   0   1  35   40.13    4.50
   0   1  36    0.13    1.36
   0   1 -36   -1.04    1.50
   0   1 -37    9.82    1.75
   0   1 -38   -0.56    0.86
   0  -1 -39    4.95    0.87
   0   1 -39    4.25    0.82
   0  -2   0 1379.92  122.72
   0  -2   0 1451.81  122.57
   0  -2   1   40.02    3.79
   0  -2  -1   45.79    4.00
   0  -2   1   37.23    3.77
   0  -2  -1   42.48    4.08
   0  -2   2  370.10   29.30
   0  -2  -2  336.43   29.50
   0   2  -2  312.00   29.57
   0  -2  -2  304.29   29.54
   0  -2   6    5.71    2.14
   0   2  -6    4.84    3.42
   0  -2   7   13.42    3.33
   0   2  -7   20.09    4.98
   0  -2  -7   14.23    4.86
   0   2  -8  142.16   13.44
   0  -2  -8  120.73   12.90
   0  -2  -9  140.74   13.00
   0   2  -9  112.98   12.46
   0   2 -10  644.98   50.22
   0  -2 -10  657.62   50.20
   0  -2  11   14.78    4.44
   0   2  11   24.11    4.41
   0  -2 -11   24.79    5.34
   0   2 -12  311.28   24.35
   0  -2 -12  320.45   24.37
   0  -2  13    0.59    3.24
   0   2  13    0.88    2.28
   0  -2 -13    4.20    2.92
   0   2 -13    2.69    2.89
   0  -2  14   29.64    5.49
   0   2  14   12.66    3.96
   0  -2 -14   24.16    5.14
   0   2 -14   15.42    4.74
   0   2  15   12.14    3.56
   0  -2  15   17.16    4.67
   0  -2 -15    7.65    3.76
   0   2 -15   15.13    4.37
   0  -2  16   50.30    8.13
   0   2 -16   58.28    8.30
   0  -2 -16   55.80    8.17
   0   2  16   55.52    7.70
   0  -2  17    9.42    3.57
   0   2  17    4.70    2.51
   0   2 -17    2.39    3.35
   0  -2 -17    7.01    3.54
   0   2  18   15.71    4.19
   0  -2  18   11.49    3.92
   0   2 -18   17.38    4.46
   0  -2 -18    6.68    3.74
   0  -2  19   56.48    8.52
   0   2  19   44.61    7.34
   0   2 -19   61.09    8.43
   0  -2 -19   45.37    7.71
   0   2  19   62.36    9.26
   0  -2  19   56.83    8.66
   0   2 -20   20.67    5.03
   0  -2 -20   10.47    4.41
   0   2  20   18.83    5.21
   0  -2  20   13.96    4.78
   0  -2  20   19.14    5.07
   0   2  20   21.63    4.66
   0   2  20   16.93    2.65
   0   2  21   29.31    6.53
   0  -2  21   18.80    5.89
   0  -2  21   19.78    2.73
   0   2  21   23.61    3.11
   0   2  21   17.53    4.78
   0  -2  21   19.54    5.17
   0   2 -21   20.07    5.62
   0  -2 -21   13.62    5.17
   0  -2  22   88.02   11.94
   0  -2  22   89.93    9.09
   0   2  22  102.88   13.16
   0  -2  22  100.37   12.78
   0   2  22  109.92   12.44
   0   2 -22   92.52   12.35
   0  -2 -22   90.49   12.21
   0  -2  22   99.32    9.12
   0   2  22   94.15    9.38
   0   2  23   11.02    3.79
   0  -2  23    5.60    3.75
   0  -2  23   10.08    4.85
   0   2  23   10.51    4.77
   0  -2 -23    6.60    4.14
   0   2 -23    8.91    4.32
   0   2  23    7.99    2.09
   0  -2  23    9.05    1.82
   0   2 -24   11.53    4.59
   0  -2 -24    9.14    4.12
   0  -2  24    6.44    1.65
   0   2  24    4.70    3.44
   0  -2  24    8.55    3.86
   0  -2  24    7.21    4.09
   0   2  24    7.53    4.52
   0   2 -25   12.67    5.26
   0  -2 -25   21.26    6.26
   0  -2  25   21.79    2.85
   0   2  25   17.86    4.90
   0  -2  25   31.84    6.12
   0  -2  25   17.31    5.89
   0   2  25   14.64    5.80
   0  -2 -26   25.92    6.07
   0   2 -26   20.30    5.85
   0  -2  26   24.42    3.13
   0  -2  26   21.25    5.71
   0   2  26   25.09    5.65
   0   2  26   32.60    7.65
   0  -2  26   16.87    5.99
   0  -2  27    4.29    4.28
   0   2  27    2.69    4.47
   0   2 -27    5.79    3.76
   0  -2 -27    5.80    3.57
   0  -2  27    9.00    2.01
   0  -2  27    6.65    1.65
   0  -2  27    8.11    3.92
   0   2  27    7.04    3.30
   0  -2  28   -1.72    3.44
   0   2  28   -1.80    3.60
   0   2 -28   -0.83    2.85
   0   2 -28   -0.43    1.73
   0  -2 -28   -1.29    1.81
   0  -2 -28   -0.84    2.99
   0  -2  28   -0.20    1.68
   0   2  28   -0.41    1.68
   0  -2  28   -0.58    1.05
   0  -2  28   -2.21    3.13
   0   2  28    2.11    2.80
   0   2 -29    6.17    2.12
   0  -2 -29    4.95    2.05
   0  -2 -29    3.36    3.71
   0   2 -29    3.33    3.67
   0   2  29    6.21    2.27
   0  -2  29    5.91    2.13
   0  -2  29    6.65    1.56
   0   2  29    6.28    4.16
   0  -2  29    7.72    4.17
   0  -2  30   -1.36    2.09
   0   2  30   -0.82    2.15
   0   2 -30   -0.21    2.10
   0  -2 -30    1.06    2.04
   0   2  31   20.67    3.49
   0  -2  31   24.23    3.45
   0   2 -31   20.82    3.59
   0  -2 -31   26.02    3.70
   0  -2  32   27.03    3.88
   0   2  32   27.41    3.96
   0  -2 -32   32.92    4.18
   0   2 -32   31.10    4.12
   0   2  33    2.30    1.86
   0  -2  33    1.18    1.75
   0   2 -33    0.36    1.85
   0  -2 -33   -1.66    2.03
   0  -2  34    5.53    1.85
   0   2  34    8.04    2.10
   0   2 -34    7.91    2.03
   0  -2 -34    7.53    2.15
   0   2 -35   21.90    2.95
   0   2  35   20.52    2.80
   0  -2  35   16.65    2.66
   0  -2 -35   20.32    2.93
   0   2  36   -0.48    1.36
   0  -2  36   -0.23    1.29
   0  -2 -36   -0.37    1.41
   0   2 -36    1.19    1.32
   0  -2 -37   10.29    1.72
   0   2 -37    8.98    1.65
   0  -2  38    1.35    0.80
   0   2 -38    0.78    0.76
   0  -2 -38    0.81    0.80
   0  -3   0    0.88    0.80
   0  -3   0    0.25    0.69
   0  -3  -1   46.18    4.76
   0  -3   1   44.64    4.38
   0  -3  -1   53.47    4.65
   0  -3   1   41.63    4.33
   0  -3  -2   34.79    3.40
   0  -3  -2   32.17    3.13
   0   3   2   22.88    2.51
   0  -3   2   31.38    2.89
   0  -3   2   25.02    2.53
   0  -3  -2   26.94    2.58
   0   3  -2   26.56    2.59
   0  -3  -3   23.36    2.72
   0  -3   3   22.92    2.37
   0  -3  -3   18.58    2.49
   0  -3  -4   47.50    5.53
   0   3  -4   47.64    5.48
   0   3  -5  291.69   27.42
   0  -3  -5  301.95   27.57
   0   3  -6   38.91    5.89
   0  -3  -6   40.20    6.01
   0  -3  -7  269.30   26.26
   0   3  -7  274.42   26.22
   0   3  -8   90.01   10.30
   0  -3  -8   74.23    9.91
   0   3  -9  625.60   56.72
   0  -3  -9  620.35   56.77
   0   3 -10   73.48    9.13
   0  -3 -10   73.60    9.39
   0  -3  10   54.05    8.54
   0  -3 -11  910.22   70.96
   0   3 -11  884.21   70.82
   0   3 -12  112.45   12.06
   0  -3 -12  107.81   11.86
   0  -3  12   73.58   11.25
   0  -3 -13  287.52   22.08
   0   3 -13  286.12   22.09
   0   3  13  144.15   19.54
   0  -3  13  177.84   21.03
   0  -3 -14   -0.56    2.56
   0   3 -14   -0.56    2.82
   0  -3  14   -0.68    3.42
   0   3  14    1.98    2.84
   0  -3 -15  500.23   42.00
   0   3 -15  476.16   41.86
   0   3  15  390.20   40.86
   0  -3  15  414.04   42.07
   0  -3 -16   21.47    5.15
   0   3 -16   20.77    5.14
   0   3  16   18.44    4.59
   0  -3  16   25.46    5.97
   0  -3 -17   50.30    8.01
   0   3 -17   53.96    8.25
   0  -3  17   57.24    8.63
   0   3  17   46.92    7.53
   0  -3 -18   17.90    4.78
   0   3 -18   21.25    5.09
   0  -3  18   12.99    4.65
   0   3  18   19.07    4.51
   0  -3  18   14.29    4.84
   0   3  18   20.97    5.31
   0   3  19  113.21   13.96
   0   3  19  135.88   15.35
   0  -3  19  139.09   15.29
   0   3 -19  132.81   14.61
   0  -3 -19  126.79   14.41
   0  -3  19  100.20   14.18
   0   3  19  119.82   11.55
   0   3  20   42.23    4.76
   0   3  20   48.51    7.37
   0  -3  20   37.12    4.51
   0   3 -20   38.62    7.36
   0  -3 -20   33.59    6.87
   0  -3  20   48.31    8.14
   0  -3  20   43.98    8.14
   0   3  20   53.05    8.76
   0   3  21  175.78   16.50
   0   3  21  192.04   19.40
   0  -3  21  168.02   16.30
   0   3 -21  178.02   19.54
   0  -3 -21  168.72   19.30
   0  -3  21  178.44   19.89
   0   3  21  222.38   21.02
   0  -3  21  198.41   20.25
   0  -3  22   49.06    8.99
   0   3  22   68.05    6.57
   0   3  22   66.24    9.23
   0  -3  22   56.03    6.18
   0   3 -22   62.38    9.30
   0  -3 -22   42.88    8.54
   0   3  22   79.07   10.70
   0  -3  22   49.81    9.58
   0  -3  22   59.05    6.17
   0  -3  23  159.75   18.09
   0  -3  23  154.02   14.47
   0   3  23  152.81   14.65
   0   3 -23  150.68   17.80
   0  -3 -23  154.09   17.92
   0  -3  23  158.69   14.43
   0  -3  23  164.12   18.45
   0   3  23  170.80   18.88
   0   3  23  148.61   17.29
   0  -3  24    4.84    1.53
   0  -3 -24    1.50    4.45
   0   3 -24    3.01    4.26
   0   3  24    0.85    5.40
   0  -3  24    3.24    4.80
   0   3  24    3.52    1.71
   0  -3  24    8.32    3.99
   0   3  24    4.75    3.07
   0  -3  24    6.70    1.86
   0   3 -25   50.09    8.51
   0  -3 -25   50.07    8.58
   0  -3  25   62.79    9.66
   0   3  25   46.00    8.96
   0  -3  25   53.02    5.47
   0  -3  25   53.17    8.46
   0   3  25   58.75    8.88
   0  -3  25   47.77    5.50
   0  -3  26    3.03    1.33
   0   3 -26    2.35    2.81
   0  -3 -26    2.36    3.04
   0   3  26   -0.70    2.38
   0  -3  26    4.56    3.33
   0  -3  26    2.20    1.43
   0   3  26   -0.88    4.08
   0  -3  26    1.68    3.87
   0  -3  27   27.97    3.37
   0   3  27   28.50    7.14
   0  -3  27   29.67    7.00
   0  -3 -27   20.80    5.89
   0   3 -27   23.02    5.91
   0   3 -27   19.53    3.57
   0  -3 -27   32.22    3.94
   0  -3  27   34.05    3.55
   0   3  27   25.03    3.63
   0  -3  27   28.42    3.67
   0  -3  28    3.03    1.25
   0  -3 -28    2.41    3.12
   0   3 -28    5.28    2.04
   0   3 -28    6.35    3.49
   0  -3 -28    5.35    2.10
   0   3  28    7.81    2.08
   0  -3  28    2.90    1.69
   0  -3  28    3.14    1.39
   0   3  28    5.34    4.50
   0  -3  28    3.39    3.82
   0  -3 -29   27.41    3.72
   0   3 -29   21.28    3.55
   0   3  29   26.90    3.71
   0  -3  29   26.06    3.62
   0  -3  29   24.45    3.20
   0  -3  29   24.93    6.07
   0   3  29   21.05    5.96
   0  -3  30    6.57    2.25
   0   3  30    4.59    2.27
   0  -3  30    4.69    1.59
   0  -3 -30    6.41    2.20
   0   3 -30    6.84    2.28
   0   3  31   27.43    3.87
   0  -3  31   32.82    3.94
   0   3 -31   26.94    3.92
   0  -3 -31   29.73    4.09
   0   3  32   14.83    2.85
   0  -3  32   11.23    2.52
   0  -3 -32   13.71    2.67
   0   3 -32   13.03    2.62
   0   3  33   22.75    3.19
   0  -3  33   21.43    3.01
   0   3 -33   15.83    2.91
   0  -3 -33   22.28    3.22
   0  -3  34    3.24    1.70
   0   3  34    4.78    1.81
   0  -3 -34    6.53    1.94
   0   3 -34    5.63    1.83
   0  -3  35    0.86    1.30
   0   3  35   -0.52    1.45
   0   3 -35    0.75    1.33
   0  -3 -35    1.85    1.44
   0   3 -36   -0.31    1.11
   0  -3 -36    0.33    1.17
   0  -3  37    0.89    0.87
   0  -3 -37   -0.25    0.93
   0   3 -37   -0.08    0.81
   0  -3  38    0.24    0.60
   0   3 -38   -0.49    0.67
   0  -4   0 3291.88  277.83
   0  -4   0 3176.75  277.38
   0  -4  -1  346.79   29.21
   0  -4   1  318.10   28.58
   0  -4   1  313.02   28.58
   0  -4  -1  339.03   28.81
   0  -4  -2 1567.60  136.37
   0  -4  -2 1625.01  136.11
   0  -4   2 1539.79  135.82
   0  -4  -3   69.01    6.99
   0  -4  -3   69.16    6.71
   0   4   3   67.44    6.01
   0  -4   3   66.62    6.45
   0  -4   3   59.96    5.98
   0   4  -3   73.24    6.09
   0  -4  -3   62.91    6.02
   0  -4  -4   91.19    8.19
   0  -4  -4   88.36    7.91
   0   4   4   75.27    7.27
   0  -4   4   73.04    7.28
   0  -4  -4   74.19    7.40
   0   4  -4   79.70    7.45
   0  -4  -5    3.42    1.81
   0   4   5    3.64    1.28
   0   4  -5    3.90    1.62
   0  -4  -5    1.74    1.46
   0  -4  -6   22.53    3.31
   0  -4  -6   18.37    3.42
   0   4  -6   11.22    2.88
   0  -4  -7   20.94    4.15
   0   4  -7   15.47    3.66
   0  -4  -8  394.11   38.93
   0   4  -8  446.43   38.93
   0   4  -9  105.56   12.18
   0  -4  -9  110.67   12.57
   0   4 -10 1389.77  123.73
   0  -4 -10 1417.12  124.17
   0   4 -11  239.23   23.88
   0  -4 -11  238.05   24.11
   0  -4 -12 1387.41  121.03
   0   4 -12 1341.86  120.67
   0  -4 -13   30.37    6.08
   0   4 -13   25.95    5.61
   0  -4  14   33.69    7.10
   0   4 -14   48.40    7.44
   0  -4 -14   51.16    7.64
   0   4  15    5.70    3.46
   0  -4  15   14.08    5.13
   0   4  15   13.08    4.65
   0  -4  15   24.44    5.74
   0  -4 -15   23.31    5.06
   0   4 -15   24.24    5.22
   0   4  16   67.13    9.82
   0  -4  16   81.95   11.23
   0  -4  16   84.71   11.00
   0   4  16  100.39   11.36
   0   4 -16   67.86   10.04
   0  -4 -16   76.14   10.49
   0  -4  17   16.31    5.64
   0   4  17   15.01    4.80
   0  -4  17   20.68    5.77
   0   4  17   33.76    6.55
   0   4 -17   26.59    5.69
   0  -4 -17   26.60    5.88
   0   4  18  102.41   13.10
   0  -4 -18  105.45   13.41
   0   4 -18  105.93   13.26
   0  -4  18   97.01   13.93
   0   4  18  133.00   14.74
   0  -4  18  130.56   14.68
   0   4  19  109.86   10.40
   0   4  19  105.10   12.95
   0  -4  19  102.79   10.27
   0  -4 -19  116.39   13.39
   0   4 -19   98.92   12.93
   0  -4  19  107.95   13.93
   0  -4  19  108.29   13.81
   0   4  19  101.29   13.59
   0   4  20  328.72   30.67
   0   4  20  378.09   33.96
   0  -4  20  332.55   30.62
   0  -4 -20  318.75   33.59
   0   4 -20  331.02   33.67
   0  -4  20  359.12   34.92
   0  -4  20  396.97   35.02
   0   4  20  409.78   35.33
   0   4  21  174.06   15.79
   0   4  21  184.77   18.91
   0  -4  21  167.38   15.65
   0  -4 -21  156.16   18.65
   0   4 -21  147.39   18.47
   0  -4  21  147.01   18.98
   0   4  21  210.99   20.46
   0  -4  21  160.56   19.20
   0  -4  22  418.43   40.61
   0   4  22  422.16   36.63
   0   4  22  459.62   40.12
   0   4  22  475.70   41.30
   0  -4  22  468.59   41.07
   0  -4  22  394.10   36.40
   0   4 -22  388.88   39.74
   0  -4 -22  421.23   40.08
   0  -4  22  388.49   36.41
   0  -4  23   40.88    4.77
   0  -4  23   42.19    4.80
   0  -4  23   43.13    8.20
   0   4  23   47.90    8.77
   0   4  23   45.44    5.10
   0  -4 -23   37.11    7.70
   0   4 -23   40.97    7.80
   0   4  23   38.40    7.65
   0   4  24   23.35    5.57
   0   4 -24   19.81    6.19
   0  -4 -24   11.90    5.08
   0   4  24   21.47    6.16
   0  -4  24   22.32    6.24
   0   4  24   25.59    3.46
   0  -4  24   21.13    3.08
   0  -4  24   21.93    3.04
   0   4  25    4.21    2.01
   0  -4  25    5.73    2.07
   0  -4  25    7.52    4.25
   0   4  25   11.34    4.53
   0  -4 -25    2.27    3.53
   0   4 -25    5.21    3.87
   0  -4  25    6.54    1.90
   0  -4  25    8.65    2.00
   0  -4  26   38.56    8.08
   0   4  26   45.67    8.62
   0   4 -26   42.96    5.01
   0   4 -26   39.07    7.82
   0  -4 -26   34.43    7.57
   0  -4 -26   46.71    5.17
   0  -4  26   42.45    4.82
   0  -4  26   42.51    4.79
   0  -4  26   40.64    5.03
   0   4  26   49.83    5.32
   0  -4  27    4.03    1.95
   0   4  27    5.07    2.15
   0   4  27    8.77    4.36
   0  -4  27    4.17    3.36
   0   4 -27    3.75    3.40
   0   4 -27    6.34    1.90
   0  -4 -27    3.84    3.29
   0  -4 -27    5.11    1.87
   0  -4  27    4.94    1.57
   0  -4  27    7.32    1.74
   0  -4  28   15.34    2.30
   0  -4  28   22.97    5.39
   0   4  28   20.74    5.60
   0  -4 -28    9.15    4.52
   0   4 -28    8.55    2.38
   0  -4 -28   13.07    2.57
   0   4 -28    9.65    4.72
   0  -4  28   13.64    2.25
   0  -4  28   14.02    2.61
   0   4  28   12.28    2.61
   0   4 -29   28.53    3.94
   0  -4 -29   31.55    4.08
   0  -4  29   29.22    3.68
   0  -4  29   30.74    3.58
   0  -4  29   31.26    3.96
   0   4  29   32.91    4.15
   0   4  30   33.77    4.13
   0  -4  30   27.02    3.92
   0  -4  30   29.36    3.48
   0  -4 -30   27.74    3.93
   0   4 -30   34.57    4.10
   0   4  31   88.88    8.55
   0  -4  31   88.26    8.45
   0   4 -31   75.38    8.30
   0  -4 -31   83.61    8.44
   0  -4  32   50.78    5.48
   0   4  32   47.94    5.52
   0  -4 -32   56.34    5.67
   0   4 -32   47.75    5.44
   0   4 -33   14.61    2.51
   0   4  33   17.61    2.74
   0  -4  33   14.47    2.54
   0  -4 -33   20.32    2.76
   0  -4 -34   10.71    2.08
   0   4 -34   12.56    2.12
   0   4  34   15.53    2.29
   0  -4  34   12.42    2.10
   0   4 -35    3.83    1.31
   0  -4  35    4.15    1.32
   0   4 -36    1.72    0.92
   0  -4  36    3.08    1.12
   0   4 -37    0.29    0.64
   0  -4  37    2.21    0.87
   0  -4  37    0.44    0.71
   0  -4  38    0.20    0.48
   0  -5   0    1.10    0.87
   0  -5   0    1.62    0.99
   0  -5   1   70.81    7.13
   0  -5   1   74.19    7.14
   0  -5  -1   73.30    7.28
   0  -5  -1   78.43    7.83
   0  -5   2   49.84    5.23
   0  -5  -2   52.21    5.48
   0  -5  -2   52.42    5.90
   0  -5   3 1107.49   95.52
   0  -5  -3 1116.01   95.80
   0  -5  -3 1069.23   96.16
   0   5   4  157.49   14.17
   0  -5   4  166.70   14.24
   0  -5  -4  158.00   14.18
   0   5  -4  157.93   14.20
   0  -5  -4  174.77   15.21
   0  -5  -4  163.98   15.51
   0   5   5  299.67   28.52
   0  -5   5  323.43   28.61
   0  -5  -5  337.34   28.71
   0   5  -5  324.35   28.69
   0  -5  -5  364.50   29.51
   0  -5  -5  344.92   29.81
   0  -5   6   36.91    4.93
   0   5   6   51.60    5.10
   0   5  -6   59.78    5.43
   0  -5  -6   47.84    5.26
   0  -5  -6   45.04    5.53
   0  -5  -6   55.70    6.15
   0  -5   7  878.25   85.44
   0   5   7  904.71   85.35
   0   5  -7 1050.40   85.84
   0  -5  -7 1048.87   86.01
   0  -5  -7 1139.54   86.65
   0   5   8  323.33   31.55
   0  -5   8  311.46   31.72
   0  -5  -8  374.83   32.54
   0   5  -8  362.59   32.14
   0  -5  -8  413.63   32.78
   0   5   9  564.78   53.54
   0  -5   9  496.25   53.58
   0  -5  -9  668.81   54.79
   0   5  -9  596.25   54.03
   0   5  10   61.09    7.73
   0  -5  10   56.93    8.09
   0   5 -10   61.34    8.01
   0  -5 -10   59.36    8.48
   0   5  11  199.30   19.64
   0  -5  11  164.66   19.71
   0  -5 -11  203.85   20.75
   0   5 -11  208.62   20.10
   0   5  12  155.77   17.11
   0  -5  12  159.94   17.76
   0   5 -12  161.91   17.31
   0  -5 -12  172.94   18.08
   0   5  13   16.25    4.90
   0  -5  13   32.05    6.38
   0   5 -13   20.38    5.24
   0  -5 -13   20.31    5.41
   0  -5  14   53.35    8.99
   0   5  14   68.30    9.10
   0   5 -14   52.31    8.41
   0  -5 -14   60.27    9.11
   0   5  15   23.34    5.35
   0  -5  15   17.86    5.55
   0  -5 -15   18.38    5.17
   0   5 -15   16.39    4.87
   0   5  16   13.99    4.66
   0  -5 -16   19.25    5.38
   0   5 -16   17.41    4.91
   0   5  16   14.05    4.49
   0  -5  17  117.31   11.06
   0   5 -17  138.61   14.16
   0  -5 -17  134.78   14.42
   0  -5  17   82.29   10.69
   0   5  17  121.44   13.99
   0   5  17  153.33   15.18
   0  -5  17  168.42   15.90
   0  -5  18  121.37   11.08
   0  -5 -18  121.29   14.29
   0   5 -18  122.24   14.01
   0  -5  18   76.76   10.71
   0   5  18  143.91   14.66
   0  -5 -18  105.57   10.66
   0   5  18  129.01   11.01
   0   5  18  168.58   15.75
   0  -5  18  143.93   15.48
   0   5  19  330.29   31.67
   0  -5  19  347.79   32.29
   0   5  19  327.88   30.97
   0  -5 -19  282.65   27.27
   0   5  19  299.18   27.48
   0  -5  19  319.24   27.64
   0   5 -19  298.19   30.40
   0  -5 -19  334.16   31.12
   0  -5  20   10.73    2.64
   0   5  20   10.53    5.47
   0  -5  20   10.85    5.36
   0   5  20   17.66    2.77
   0   5 -20    4.73    4.14
   0  -5 -20    4.31    4.20
   0  -5 -20    6.66    1.93
   0   5  20   10.55    4.36
   0  -5  21  105.34   14.01
   0   5  21  107.88   13.83
   0   5  21  110.21   10.06
   0  -5 -21   93.99    9.67
   0   5  21  104.87   12.96
   0  -5 -21   87.41   12.70
   0   5 -21   88.85   12.37
   0  -5  21  100.54    9.88
   0  -5  22  110.50   13.45
   0   5  22   87.35   12.57
   0   5  22   85.19   11.45
   0  -5 -22   97.10   12.33
   0   5 -22   74.09   11.30
   0  -5 -22   85.26    8.55
   0   5  22   81.69    8.74
   0  -5  22   90.00    8.80
   0  -5  23    5.87    2.15
   0   5  23    4.98    2.09
   0   5  23    6.22    1.99
   0  -5 -23    3.71    4.07
   0   5 -23    6.37    4.15
   0  -5  23    4.85    2.12
   0  -5  23   -1.71    5.45
   0   5  23    3.45    4.64
   0  -5  23    8.33    2.00
   0  -5  24    5.08    2.17
   0   5  24    8.24    2.42
   0   5  24   12.52    2.47
   0  -5  24    9.93    2.20
   0  -5 -24    8.95    4.35
   0  -5 -24    9.41    2.25
   0   5 -24    2.85    3.21
   0   5 -24    9.73    2.17
   0  -5  24   10.24    4.79
   0   5  24    5.21    4.26
   0  -5  24   12.18    2.30
   0  -5  25   39.05    4.31
   0  -5 -25   26.90    6.64
   0   5 -25   28.58    6.74
   0  -5 -25   31.84    4.30
   0   5 -25   38.90    4.38
   0  -5  25   39.02    7.57
   0   5  25   43.51    8.04
   0  -5  25   35.55    4.49
   0   5  25   36.29    4.57
   0  -5  25   33.53    4.19
   0  -5 -25   28.09    7.57
   0  -5  26    5.28    1.64
   0  -5 -26    5.91    4.34
   0  -5  26    6.17    2.09
   0   5  26    5.83    2.03
   0  -5 -26    5.21    3.63
   0   5 -26    6.40    3.70
   0   5 -26    6.92    1.98
   0  -5 -26    5.33    1.86
   0  -5  26   10.00    4.32
   0   5  26    8.61    4.47
   0  -5  26    6.88    1.84
   0  -5  27   16.43    2.84
   0   5  27   17.21    2.94
   0  -5 -27   12.47    4.99
   0  -5 -27   16.50    2.80
   0   5 -27   17.19    2.72
   0   5 -27   14.71    5.05
   0  -5  27   19.55    2.71
   0  -5  27   14.38    2.46
   0  -5 -27   15.80    5.35
   0  -5  27   26.06    5.81
   0   5  27   21.99    5.76
   0  -5  28   10.76    2.02
   0  -5  28    9.46    1.99
   0   5  28   10.44    2.35
   0  -5  28    7.86    2.14
   0  -5 -28    8.03    2.07
   0   5 -28    8.70    2.08
   0  -5  29   65.26    6.67
   0  -5 -29   59.98    6.82
   0   5 -29   63.97    6.83
   0   5  29   75.16    7.12
   0  -5  29   68.58    6.91
   0   5  30   -0.35    1.75
   0  -5  30   -0.98    1.65
   0   5 -30   -1.42    1.66
   0  -5 -30   -0.66    1.79
   0  -5  30    0.65    1.09
   0  -5  31   24.13    3.03
   0   5 -31   24.68    3.31
   0  -5 -31   24.01    3.34
   0   5  31   30.98    3.62
   0  -5  31   25.67    3.35
   0   5  32    3.49    1.68
   0   5 -32    3.28    1.39
   0  -5  32    3.10    1.14
   0   5  33    4.57    1.52
   0   5 -33    2.87    1.31
   0   5 -34    3.76    1.21
   0   5 -35   12.74    1.82
   0  -5  35   16.78    2.04
   0   5 -36    0.05    0.60
   0  -5  36    0.85    0.80
   0  -6   0  423.77   38.50
   0  -6   0  447.72   38.48
   0  -6  -1   51.52    5.30
   0  -6   1   42.29    5.01
   0  -6  -1   50.06    5.13
   0  -6  -2   30.38    4.11
   0  -6  -2   26.12    3.41
   0  -6   2   23.71    3.20
   0  -6  -3   26.17    3.94
   0  -6  -3   26.64    3.49
   0  -6   3   24.52    3.26
   0  -6  -4   15.81    2.74
   0  -6  -4   20.03    3.49
   0  -6  -5    3.19    1.58
   0  -6  -5    2.96    1.94
   0  -6  -6    9.12    1.44
   0  -6  -6   12.41    2.46
   0  -6   6   10.91    1.55
   0  -6  -6    8.42    2.50
   0  -6  -7    7.01    1.61
   0   6  -7    7.20    1.62
   0   6   7    8.59    1.54
   0  -6   7    7.78    1.62
   0  -6  -7    8.09    2.38
   0  -6  -7    6.45    2.56
   0   6  -8    9.76    2.03
   0  -6  -8    5.44    1.72
   0   6   8    6.23    1.58
   0  -6   8    6.05    1.72
   0  -6  -8    3.70    2.23
   0  -6  -8    4.17    2.67
   0  -6  -9   24.62    4.84
   0   6  -9   30.44    4.41
   0  -6  -9   27.59    4.41
   0   6   9   23.36    3.92
   0  -6   9   32.47    4.36
   0  -6  -9   35.30    4.91
   0  -6 -10  126.34   13.74
   0   6 -10  132.85   12.98
   0  -6 -10  123.31   13.20
   0   6  10  101.99   12.30
   0  -6  10  122.16   12.93
   0  -6 -10  137.42   13.50
   0   6  11   16.92    3.82
   0  -6  11   25.22    4.75
   0  -6 -11   19.30    4.82
   0   6 -11   22.36    4.65
   0   6  12   95.56   11.16
   0  -6  12   81.62   11.51
   0  -6 -12  119.22   12.60
   0   6 -12   87.14   11.01
   0  -6  13   23.68    5.92
   0   6  13   24.34    5.28
   0  -6 -13   25.54    6.23
   0   6 -13   29.74    5.60
   0  -6  14    3.77    4.56
   0   6  14    5.47    3.95
   0  -6 -14    6.62    3.90
   0   6 -14    8.25    3.78
   0  -6  15    1.15    1.71
   0   6  15    1.34    3.37
   0  -6  15   -0.82    3.46
   0  -6 -15   -0.76    3.69
   0   6 -15   -0.62    3.12
   0   6  16    7.97    3.99
   0  -6 -16   17.20    5.17
   0   6 -16   14.15    4.36
   0  -6 -16   19.00    2.65
   0  -6  16   15.44    2.88
   0   6  16   14.41    4.43
   0  -6  16   15.51    5.31
   0  -6  16   10.40    2.39
   0   6  17   21.12    5.52
   0   6  17   26.67    3.28
   0  -6 -17   24.08    3.12
   0   6 -17   20.47    5.19
   0  -6 -17   22.10    5.69
   0  -6 -17    9.82    6.70
   0  -6  17   19.66    3.49
   0   6  17   22.18    5.86
   0  -6  17   25.01    6.76
   0  -6  17   15.61    3.11
   0  -6 -18   27.32   10.04
   0  -6  18   53.85    6.27
   0  -6 -18   55.78    5.90
   0   6  18   66.38    6.15
   0   6 -18   49.07    8.30
   0  -6 -18   63.14    9.69
   0  -6  18   43.14    6.06
   0  -6  18   60.18   10.45
   0   6  18   62.55    9.77
   0   6  18   59.00    9.25
   0  -6 -19    8.07    6.99
   0  -6  19    7.48    2.23
   0   6  19   16.50    2.71
   0  -6 -19   14.99    4.97
   0   6 -19   20.47    5.06
   0  -6 -19   13.18    2.24
   0  -6  19    6.37    2.35
   0   6  19   10.45    4.71
   0   6  19   13.30    5.22
   0  -6  19   10.13    5.77
   0  -6  20    1.28    2.01
   0  -6 -20    2.41    1.59
   0  -6 -20   -0.78    4.27
   0   6 -20   -2.06    3.82
   0  -6 -20    1.02    1.83
   0  -6  20   -2.78    6.75
   0   6  20   -9.41    6.29
   0  -6  20    4.64    2.18
   0  -6 -20    8.14    6.98
   0   6  20    1.34    1.57
   0  -6 -21   25.76    6.87
   0  -6 -21   37.52    4.35
   0   6 -21   28.69    3.99
   0   6 -21   27.71    6.52
   0   6  21   33.74    4.12
   0  -6 -21   33.33    4.13
   0  -6 -21   26.79    8.85
   0  -6  21   35.76    4.46
   0   6  21   33.85    7.78
   0  -6  21   34.98    7.92
   0  -6  21   31.25    4.39
   0   6 -22   74.38   12.25
   0   6 -22   85.41    9.68
   0  -6 -22   86.03   13.16
   0  -6 -22  111.53   10.10
   0  -6 -22  100.25    9.86
   0   6  22  105.75    9.99
   0  -6  22   96.56    9.99
   0  -6 -22  114.45   16.26
   0  -6  22  109.46   10.20
   0   6  22  108.78   10.14
   0  -6  22  104.99   14.51
   0   6  22  109.64   14.14
   0  -6  23   30.36    4.12
   0   6  23   31.43    4.08
   0  -6 -23   32.28    7.06
   0  -6 -23   31.10    3.94
   0   6 -23   15.95    5.20
   0   6 -23   24.75    3.71
   0   6  23   33.25    4.09
   0  -6 -23   32.78    3.90
   0  -6 -23   33.63    9.16
   0  -6  23   30.36    3.98
   0  -6  23   32.52    3.97
   0   6  23   33.23    7.22
   0  -6  23   28.67    7.65
   0   6  24   44.76    5.24
   0  -6  24   50.14    5.35
   0   6 -24   36.53    4.88
   0  -6 -24   43.41    5.12
   0  -6 -24   40.13    7.86
   0   6  24   46.43    5.17
   0  -6 -24   46.47    5.05
   0  -6 -24   35.38    9.07
   0  -6  24   44.32    5.12
   0  -6 -24   46.35    9.85
   0  -6  24   50.77    9.05
   0  -6  24   45.26    5.10
   0  -6 -25   -1.11    6.13
   0  -6  25    0.37    1.62
   0   6  25    0.20    1.61
   0  -6  25   -0.39    1.59
   0   6 -25   -0.35    1.48
   0  -6 -25   -1.48    3.32
   0  -6 -25    0.38    1.54
   0  -6  25   -1.70    3.71
   0  -6 -25    1.12    3.45
   0  -6  25   -0.19    1.54
   0  -6  26   26.82    3.44
   0   6 -26   20.64    3.15
   0  -6 -26   21.36    3.33
   0  -6 -26   30.83    8.02
   0  -6  26   22.75    6.39
   0  -6  26   25.60    3.53
   0   6  26   26.33    3.61
   0  -6 -26   27.83    7.64
   0  -6  26   26.20    3.45
   0   6 -27    2.11    1.51
   0  -6 -27    0.35    1.68
   0  -6  27   -0.90    1.69
   0   6  27    1.13    1.64
   0  -6  27    2.42    1.53
   0   6  28   56.61    5.94
   0  -6  28   57.21    5.90
   0  -6 -28   53.32    5.80
   0   6 -28   47.92    5.64
   0  -6  28   56.10    5.78
   0   6 -29    7.75    1.81
   0  -6  29    7.93    1.81
   0   6  29    5.54    1.96
   0   6  30   32.40    3.63
   0   6 -30   23.51    3.24
   0  -6  30   28.25    3.30
   0   6 -31   17.75    2.57
   0   6  31   22.85    2.91
   0  -6  31   19.16    2.51
   0   6 -32    1.81    1.16
   0  -6  32    1.40    0.97
   0  -6  33    6.62    1.22
   0  -6  33    8.21    1.66
   0   6 -33    5.68    1.31
   0  -6  34    5.55    1.36
   0  -6  35   -0.68    0.92
   0  -7   0   -0.20    0.91
   0  -7   0    0.38    0.99
   0  -7  -1    2.50    1.16
   0  -7  -1    2.85    1.13
   0  -7   1    2.64    1.21
   0  -7  -2    4.88    1.69
   0  -7   2    3.48    1.44
   0  -7  -2    4.68    1.56
   0  -7  -3   43.79    6.28
   0  -7  -3   54.85    5.82
   0  -7   3   48.63    5.49
   0  -7  -4   47.69    6.19
   0  -7  -4   43.82    5.44
   0  -7  -5  446.34   41.18
   0  -7  -5  453.14   40.45
   0  -7  -6  121.16   13.21
   0  -7  -6  126.83   12.58
   0  -7  -7   66.53    8.28
   0  -7  -7   63.42    7.50
   0  -7  -8   17.62    3.88
   0  -7  -8   23.09    4.02
   0  -7  -9   34.48    5.44
   0  -7  -9   24.34    4.45
   0  -7 -10   24.39    5.02
   0  -7 -10   28.58    5.07
   0  -7 -11   42.14    5.95
   0  -7 -11   37.15    7.07
   0  -7 -11   46.51    6.91
   0  -7 -12   56.99    7.91
   0  -7  12   53.41    7.81
   0  -7 -12   62.60    9.53
   0  -7 -12   61.51    8.53
   0  -7 -13    5.37    2.98
   0  -7  13    4.36    2.03
   0  -7 -13    6.33    3.65
   0  -7  13    1.81    2.81
   0  -7  13    6.28    1.61
   0  -7 -13    6.05    1.78
   0  -7  14    2.28    1.74
   0  -7  14    3.42    2.17
   0  -7  14    2.12    1.89
   0  -7 -14    4.89    3.31
   0  -7  14    5.03    3.56
   0  -7 -14    4.03    3.53
   0  -7 -14    3.54    1.57
   0  -7  14    3.77    1.49
   0  -7  15   54.86    6.53
   0  -7 -15   42.73    8.70
   0  -7  15   24.77    7.80
   0  -7 -15   46.75    9.25
   0  -7 -15   76.39    6.50
   0  -7  15   66.68    6.21
   0  -7  15   48.05    6.35
   0  -7  16   35.81    4.98
   0  -7  16   38.12    5.02
   0  -7 -16   19.92    6.52
   0  -7 -16   42.64    4.66
   0   7  16   45.08    4.67
   0  -7  16   26.39    7.89
   0  -7 -16   33.98    8.63
   0   7  16   33.94    7.13
   0  -7  16   36.19    4.50
   0  -7  17    4.83    6.74
   0  -7 -17   12.47    5.92
   0  -7 -17   14.63    5.55
   0  -7 -17   13.92    2.57
   0   7  17   12.23    2.35
   0  -7  17    9.51    2.42
   0  -7  17   12.22    3.00
   0  -7 -18   -1.22    4.71
   0  -7  18    1.00    4.48
   0  -7 -18   -5.23    5.08
   0  -7 -18   -0.60    1.43
   0   7  18    1.84    1.35
   0  -7  18   -0.70    1.97
   0  -7 -18   -1.39    5.72
   0  -7  18   -1.28    2.29
   0  -7  19   41.40    8.69
   0  -7 -19   32.12    8.64
   0   7  19   32.57    3.87
   0  -7 -19   29.55    3.89
   0  -7  19   21.42    3.95
   0  -7 -19   17.31    8.12
   0  -7  19   35.02    4.45
   0  -7 -20   11.65    2.31
   0   7  20   13.18    2.43
   0  -7 -20    7.94    6.02
   0  -7 -20    7.30    6.46
   0  -7  20   11.12    2.93
   0  -7 -21   66.65   12.14
   0  -7  21   58.94    6.53
   0  -7 -21   43.27   11.16
   0  -7 -21   52.67    6.10
   0   7  21   57.38    6.11
   0  -7 -22   34.25    9.30
   0  -7 -22   28.03    4.06
   0   7  22   28.30    3.90
   0  -7  22   33.02    4.11
   0  -7  22   38.34    4.50
   0  -7 -22   32.07    9.69
   0  -7  23   13.21    2.60
   0   7  23   15.40    2.56
   0  -7 -23    7.59    2.23
   0  -7 -23   10.58    5.87
   0  -7  23   11.38    2.63
   0  -7 -23   21.69    7.03
   0  -7 -24    1.74    1.73
   0  -7 -24    6.11    5.35
   0  -7 -24    2.53    1.63
   0  -7  24    4.31    1.73
   0  -7 -24   -1.24    5.26
   0  -7  25    5.03    2.23
   0  -7 -25    8.07    5.06
   0  -7  25    5.31    1.73
   0  -7 -25   13.73    5.67
   0  -7  26    2.22    1.73
   0  -7  26    0.72    1.53
   0  -7  27   14.30    2.77
   0  -7  27   14.69    2.46
   0  -7  28    8.00    2.08
   0  -7  28    7.25    1.89
   0  -7  29   43.51    5.10
   0  -7  29   41.07    4.99
   0  -7  29   52.17    5.00
   0  -7  30   13.49    2.45
   0  -7  30   17.27    2.56
   0  -7  30   13.59    2.22
   0  -7  31   56.33    5.48
   0  -7  31   51.02    5.42
   0  -7  31   50.25    5.23
   0  -7  32   15.07    2.28
   0  -7  32   16.82    2.12
   0  -7  32   16.80    2.36
   0  -7  33   10.45    1.47
   0  -7  33   11.49    1.75
   0  -7  33    9.79    1.75
   0  -7  34    2.28    0.92
   0  -7  34    1.61    0.98
   0  -7  35    5.07    0.98
   0  -8   0   10.14    2.22
   0  -8   1   44.75    5.40
   0  -8  -1   47.85    5.46
   0  -8  -1   48.80    5.57
   0  -8   2   78.50    8.95
   0  -8  -2   90.74    9.08
   0  -8  -2  101.10    9.40
   0  -8  -3   66.12    7.23
   0  -8  -3   70.04    7.52
   0  -8  -4  147.88   14.51
   0  -8  -5   54.96    6.61
   0  -8  -5   56.85    7.53
   0  -8  -6   20.92    3.71
   0  -8  -6   28.45    4.78
   0  -8  -7   -0.35    1.56
   0  -8  -7    1.53    2.23
   0  -8  -8   11.46    2.98
   0  -8  -8   14.20    3.96
   0  -8  -9   41.92    6.00
   0  -8  -9   39.65    6.77
   0  -8 -10   23.29    4.37
   0  -8 -10   12.98    4.70
   0  -8  10   24.99    3.04
   0  -8 -11   11.85    3.93
   0  -8 -11   21.19    3.80
   0  -8  11   18.58    3.00
   0  -8  11   16.44    2.39
   0  -8 -11   17.99    5.00
   0  -8  11   23.16    2.91
   0  -8  11   18.28    2.69
   0  -8 -12   19.69    4.82
   0  -8 -12   23.31    3.68
   0  -8  12   21.42    3.05
   0  -8  12   22.02    3.21
   0  -8  12   22.43    2.89
   0  -8  12   26.23    3.45
   0  -8 -12   12.86    4.62
   0  -8 -13    3.60    4.42
   0  -8 -13    7.77    3.72
   0  -8 -13   10.54    2.71
   0  -8  13    7.99    2.24
   0  -8  13    9.81    2.40
   0  -8  13   10.24    2.06
   0  -8  13    9.00    1.95
   0  -8 -14   35.47    7.09
   0  -8 -14   40.25    4.75
   0  -8  14   35.54    4.76
   0  -8  14   35.16    4.18
   0  -8  14   33.98    4.65
   0  -8  14   30.38    4.43
   0  -8 -15   44.12    9.17
   0  -8 -15   61.82    6.32
   0  -8  15   55.20    6.52
   0  -8  15   53.48    5.97
   0  -8  15   57.14    6.50
   0  -8  15   50.57    6.18
   0  -8 -16   38.26    8.83
   0  -8 -16   49.18    5.58
   0  -8  16   43.08    6.01
   0  -8  16   52.72    5.62
   0  -8  16   46.16    5.90
   0  -8  16   47.09    5.86
   0  -8 -17    1.15    4.26
   0  -8 -17    6.77    1.95
   0  -8  17    2.70    1.78
   0  -8  17    0.30    2.34
   0  -8  17    5.47    2.33
   0  -8 -18   14.92    6.65
   0  -8 -18   19.83    2.94
   0   8  18   19.60    2.65
   0  -8  18   11.24    2.76
   0  -8  18   12.55    3.39
   0  -8  18    9.19    2.73
   0  -8 -19   60.62   11.84
   0  -8  19   54.76    7.02
   0  -8 -19   42.33   11.47
   0  -8  19   48.92    7.04
   0  -8  19   44.48    7.08
   0   8  19   91.04    7.05
   0  -8 -19   84.51    7.27
   0  -8  20   34.67    5.57
   0  -8 -20   62.64   12.20
   0  -8  20   33.43    5.65
   0  -8 -20   48.92   11.67
   0  -8 -20   63.47    5.91
   0   8  20   60.86    5.53
   0  -8  21   28.84    5.33
   0  -8 -21   37.03    9.96
   0  -8  21   38.10    5.52
   0  -8 -21   52.52    5.33
   0   8  21   49.09    4.96
   0  -8 -21   36.04   11.11
   0  -8 -22   59.17   13.25
   0  -8  22   62.36    8.19
   0  -8  22   64.50    8.12
   0  -8 -22   57.79   13.22
   0   8  22   85.15    7.67
   0  -8 -22   76.26    7.86
   0  -8  22   82.69    7.93
   0  -8 -23   52.95   11.05
   0  -8 -23   41.39    9.91
   0  -8  23   43.84    5.99
   0  -8  23   46.80    5.91
   0  -8  23   50.01    5.55
   0  -8 -23   47.66    5.47
   0  -8  24   13.76    2.51
   0  -8 -24   18.33    7.20
   0  -8 -24   13.81    6.81
   0  -8  24   11.67    2.89
   0  -8  24   10.37    2.95
   0  -8  25    4.65    1.74
   0  -8  25    3.21    2.08
   0  -8  25    3.16    2.11
   0  -8  26   -0.18    1.32
   0  -8  26   -0.84    1.95
   0  -8  26   -0.66    1.83
   0  -8  27   -0.65    1.40
   0  -8  27    2.17    1.72
   0  -8  27    0.94    1.54
   0  -8  28    1.22    1.58
   0  -8  28    0.51    1.55
   0  -8  28    2.08    1.42
   0  -8  29   28.35    3.17
   0  -8  29   19.55    3.18
   0  -8  29   26.30    3.29
   0  -8  30    0.92    1.50
   0  -8  30    2.75    1.43
   0  -8  30    1.97    1.16
   0  -8  31   19.91    2.52
   0  -8  31   22.28    2.74
   0  -8  31   18.88    2.63
   0  -8  32   12.33    1.70
   0  -8  32   12.24    1.77
   0  -8  32   10.42    1.77
   0  -8  33   14.31    1.77
   0  -8  33   17.70    1.99
   0  -8  33   14.39    1.94
   0  -8  34   11.55    1.49
   0  -9   0   -0.74    1.60
   0  -9   1   46.33    5.69
   0  -9  -1   50.48    5.74
   0  -9  -2  130.66   12.89
   0  -9  -3  224.72   22.63
   0  -9  -3  246.17   22.95
   0  -9   3  255.93   21.95
   0  -9  -4   55.34    6.89
   0  -9  -4   56.84    7.10
   0  -9   4   68.20    6.29
   0  -9  -5   63.93    7.35
   0  -9  -5   59.56    7.45
   0  -9   5   68.24    6.53
   0  -9   6   76.66    7.60
   0  -9   6   83.26    7.77
   0  -9   6   79.78    7.71
   0  -9  -6   70.56   10.41
   0  -9  -6   77.73    8.87
   0  -9  -7  259.94   23.09
   0  -9   7  226.74   19.95
   0  -9   7  221.35   19.98
   0  -9   7  222.01   19.87
   0  -9   7  213.23   19.73
   0  -9  -7  211.04   21.27
   0  -9  -8  100.61   13.01
   0  -9  -8   95.48   11.81
   0  -9   8  106.09   10.55
   0  -9   8  105.44   10.66
   0  -9   8   93.66   10.41
   0  -9   8  104.28   10.56
   0  -9   8   96.68   10.29
   0  -9  -8  124.62   13.09
   0  -9  -9  262.19   22.47
   0  -9  -9  251.66   20.61
   0  -9   9  275.40   18.69
   0  -9   9  288.82   18.97
   0  -9   9  276.70   18.75
   0  -9   9  277.59   18.64
   0  -9   9  261.42   18.35
   0  -9  -9  344.48   21.89
   0  -9 -10   89.45   13.52
   0  -9  10   97.38   10.80
   0  -9  10  103.15   10.79
   0  -9  10  115.66   10.97
   0  -9  10   97.44   10.57
   0  -9 -10   99.75   12.44
   0  -9  10   99.00   10.99
   0  -9  10   98.61   11.16
   0  -9 -11   43.93    8.72
   0  -9 -11   43.94    7.51
   0  -9  11   56.80    6.12
   0  -9  11   61.32    6.26
   0  -9  11   59.79    6.31
   0  -9  11   57.01    5.88
   0  -9  11   56.24    6.44
   0  -9  11   60.62    6.44
   0  -9 -12  104.67   13.97
   0  -9 -12   88.61   12.05
   0  -9  12  105.96   10.25
   0  -9  12   99.72   10.45
   0  -9  12  107.20   10.58
   0  -9  12   96.53   10.27
   0  -9  12  105.27   10.02
   0  -9 -12  129.06   11.46
   0  -9 -13  103.51   15.09
   0  -9 -13   96.15   13.75
   0  -9  13  122.80   11.56
   0  -9  13  120.96   11.88
   0  -9  13  102.54   11.54
   0  -9  13  127.50   11.75
   0  -9  13  118.23   11.30
   0  -9 -13  140.83   12.46
   0  -9 -14   49.79   10.02
   0  -9 -14   39.08    7.85
   0  -9  14   53.79    6.09
   0  -9  14   49.68    6.15
   0  -9  14   52.98    6.34
   0  -9 -14   52.53    6.28
   0  -9  14   53.55    5.73
   0  -9 -15   32.75    7.77
   0  -9  15   48.31    5.62
   0  -9  15   50.99    5.94
   0  -9  15   39.05    5.72
   0  -9 -15   47.60    5.80
   0  -9  15   48.32    5.38
   0  -9 -16   56.46   10.60
   0  -9  16   66.63    7.55
   0  -9  16   59.78    7.67
   0  -9  16   66.87    7.72
   0  -9 -16   72.42    7.51
   0  -9  16   72.16    7.37
   0  -9  17   62.71    7.51
   0  -9  17   62.89    7.71
   0  -9 -17   58.00   10.96
   0  -9 -17   83.11    7.64
   0  -9  17   65.45    7.37
   0  -9  18   18.32    3.55
   0  -9  18   19.02    3.80
   0  -9  18   21.15    4.06
   0  -9 -18   21.37    6.96
   0  -9 -18   29.00    3.70
   0  -9  19   99.05   11.25
   0  -9  19   85.62   11.24
   0  -9 -19  100.76   16.12
   0  -9  19  105.70   11.10
   0  -9 -20   65.09   12.39
   0  -9  20   49.84    6.89
   0  -9  20   48.12    7.00
   0  -9  20   55.64    6.74
   0  -9 -20   35.77   11.11
   0  -9 -21   53.68    6.03
   0  -9  21   46.50    6.26
   0  -9  21   41.60    6.39
   0  -9 -21   48.61   11.30
   0  -9 -21   56.28   11.68
   0  -9  21   64.67    6.18
   0  -9  22   34.70    4.09
   0  -9 -22   17.35    7.98
   0  -9 -22   29.60    4.06
   0  -9  22   22.17    4.13
   0  -9  22   29.63    4.66
   0  -9 -22   29.46    8.49
   0  -9  23   39.35    5.43
   0  -9  23   43.60    5.04
   0  -9 -23   46.64    5.16
   0  -9  23   40.73    5.34
   0  -9  24   12.81    2.95
   0  -9  24   13.53    3.04
   0  -9  24   14.69    2.62
   0  -9  25   37.48    4.23
   0  -9  25   29.09    4.38
   0  -9  25   32.11    4.27
   0  -9  26   32.84    3.91
   0  -9  26   31.56    4.15
   0  -9  26   30.13    4.02
   0  -9  27   21.05    3.08
   0  -9  27   17.61    2.90
   0  -9  27   23.77    2.96
   0  -9  28    9.42    2.11
   0  -9  28    9.42    2.04
   0  -9  28    7.81    1.77
   0  -9  29   52.21    5.13
   0  -9  29   46.73    5.16
   0  -9  29   49.54    5.18
   0  -9  30   42.36    4.07
   0  -9  30   35.34    4.05
   0  -9  30   36.96    4.06
   0  -9  31   19.72    2.38
   0  -9  31   20.59    2.43
   0  -9  31   19.40    2.42
   0  -9  32    9.73    1.36
   0  -9  32    8.82    1.39
   0  -9  32    8.93    1.44
   0  -9  33    6.29    0.95
   0  -9  33    8.58    1.12
   0  -9 -33    5.46    1.03
   0 -10   0   49.46    4.74
   0 -10   0   47.40    4.78
   0 -10  -1   46.81    4.88
   0 -10   1   44.88    4.84
   0 -10   1   42.95    4.85
   0 -10  -1   45.25    4.87
   0 -10   1   51.31    5.02
   0 -10  -1   33.44    5.75
   0 -10  -2   14.16    2.46
   0 -10   2   17.18    3.06
   0 -10   2   18.46    2.62
   0 -10   2   17.50    2.65
   0 -10   2   19.08    2.91
   0 -10  -2   11.45    4.04
   0 -10   3   25.25    3.07
   0 -10   3   28.87    3.86
   0 -10  -3   21.99    3.30
   0 -10   3   33.45    3.40
   0 -10   3   28.55    3.33
   0 -10   3   24.34    3.37
   0 -10  -3   26.40    5.93
   0 -10  -4   10.03    5.00
   0 -10   4   15.81    2.36
   0 -10   4   14.41    2.71
   0 -10   4   20.11    2.23
   0 -10  -4   12.06    2.25
   0 -10   4   14.19    2.30
   0 -10   4   14.37    2.38
   0 -10   4   13.38    2.40
   0 -10  -4   12.84    2.96
   0 -10  -5    6.95    4.95
   0 -10   5    6.20    1.59
   0 -10   5    4.49    2.21
   0 -10   5   11.75    1.67
   0 -10   5    7.21    1.77
   0 -10   5    7.15    1.73
   0 -10  -5    6.02    2.42
   0 -10   5    6.54    1.80
   0 -10   5    7.32    1.74
   0 -10   6   26.16    2.86
   0 -10   6   24.89    2.74
   0 -10  -6    5.68    5.29
   0 -10   6   19.57    2.65
   0 -10   6   26.45    3.51
   0 -10   6    3.81    1.77
   0 -10   6   20.45    2.56
   0 -10   6   20.67    2.40
   0 -10   6   18.64    2.58
   0 -10  -6   19.42    3.56
   0 -10  -7    6.07    4.61
   0 -10   7    5.59    2.06
   0 -10   7    6.31    1.87
   0 -10   7   14.70    1.87
   0 -10   7    8.53    1.90
   0 -10   7    6.01    1.88
   0 -10   7    8.54    1.76
   0 -10   7    7.55    1.67
   0 -10  -7    5.55    2.48
   0 -10  -8   35.55    5.19
   0 -10   8   36.98    3.86
   0 -10   8   44.77    4.23
   0 -10   8   43.82    4.76
   0 -10   8   43.03    3.90
   0 -10   8   39.77    4.02
   0 -10   8   39.02    3.66
   0 -10  -8   34.77    6.92
   0 -10  -9   25.09    4.89
   0 -10   9   29.06    3.89
   0 -10   9   29.45    3.99
   0 -10   9   34.22    4.57
   0 -10   9   28.41    3.86
   0 -10   9   32.10    3.84
   0 -10   9   24.35    3.47
   0 -10   9   37.63    3.70
   0 -10  -9   35.59    6.70
   0 -10 -10   31.31    5.97
   0 -10  10   43.33    4.85
   0 -10  10   44.03    5.42
   0 -10  10   39.44    4.95
   0 -10  10   46.41    4.89
   0 -10  10   42.20    4.68
   0 -10  10   42.58    4.51
   0 -10  10   29.18    4.20
   0 -10 -10   53.47    7.11
   0 -10 -11   15.29    4.30
   0 -10  11   20.03    3.18
   0 -10 -11   15.86    5.54
   0 -10  11   19.35    2.90
   0 -10  11   19.19    3.13
   0 -10  11   20.66    2.84
   0 -10  11   18.31    3.47
   0 -10  11   19.16    3.31
   0 -10 -12    5.44    3.33
   0 -10  12    5.65    2.19
   0 -10  12    3.68    2.04
   0 -10  12    5.15    2.01
   0 -10  12    5.58    1.79
   0 -10 -12    8.64    3.98
   0 -10  12    6.17    2.39
   0 -10  12    6.50    2.34
   0 -10 -13   20.80    5.02
   0 -10  13   13.73    3.21
   0 -10  13   22.81    3.68
   0 -10  13   21.70    3.44
   0 -10  13   19.85    2.95
   0 -10 -13   16.84    6.44
   0 -10  13   19.59    3.43
   0 -10  13   19.04    3.48
   0 -10  14   10.72    2.90
   0 -10 -14   15.41    3.30
   0 -10  14    6.35    2.67
   0 -10  14    8.10    2.21
   0 -10  14   10.43    2.71
   0 -10  14   12.31    2.40
   0 -10 -14    3.45    4.82
   0 -10 -14   11.97    4.31
   0 -10  15   -0.60    2.18
   0 -10 -15   -1.14    2.35
   0 -10  15   -0.85    2.13
   0 -10  15   -0.29    2.36
   0 -10  15   -1.53    2.02
   0 -10  15   -1.30    1.76
   0 -10 -15   -1.26    4.84
   0 -10 -15    0.83    3.09
   0 -10  16   18.86    3.76
   0 -10 -16    6.81    6.35
   0 -10 -16   14.73    5.21
   0 -10 -16   26.21    3.71
   0 -10  16   19.47    3.69
   0 -10  16   19.54    3.26
   0 -10  16   18.52    3.65
   0 -10  16   22.91    3.58
   0 -10 -17   11.07    5.02
   0 -10  17   15.19    3.43
   0 -10 -17   23.55    3.38
   0 -10  17   13.28    3.08
   0 -10  17   13.29    3.38
   0 -10  17   10.94    3.02
   0 -10  18   32.26    5.56
   0 -10 -18   36.82    8.67
   0 -10  18   37.55    5.50
   0 -10  18   36.84    5.67
   0 -10  18   50.07    5.64
   0 -10  19    0.31    2.22
   0 -10 -19    2.31    2.02
   0 -10  19   -1.61    2.53
   0 -10  19    0.86    2.18
   0 -10  19    1.75    1.99
   0 -10 -19   -1.14    4.55
   0 -10  20   21.74    3.80
   0 -10 -20   28.12    3.60
   0 -10  20   14.46    3.67
   0 -10  20   11.83    3.28
   0 -10  20   15.25    3.15
   0 -10 -20   19.92    6.89
   0 -10  21    1.89    2.28
   0 -10  21    0.30    2.33
   0 -10 -21    4.24    2.08
   0 -10  21    2.18    2.05
   0 -10 -22    8.71    2.08
   0 -10  22    5.92    2.41
   0 -10  22    5.29    2.25
   0 -10  22    3.61    2.56
   0 -10  22    7.39    2.21
   0 -10  23   28.21    3.63
   0 -10  23   27.26    3.89
   0 -10  23   22.78    3.99
   0 -10  23   21.31    3.54
   0 -10  24   14.66    2.62
   0 -10  24    8.38    2.66
   0 -10  24   12.39    2.39
   0 -10  25    4.78    2.10
   0 -10  25    4.46    1.91
   0 -10  25    7.47    1.81
   0 -10  26   11.76    2.31
   0 -10  26   12.46    2.51
   0 -10  26   15.67    2.32
   0 -10  27   13.99    2.28
   0 -10  27   12.58    2.46
   0 -10  27   17.91    2.34
   0 -10  28   19.74    2.83
   0 -10  28   22.61    2.96
   0 -10  28   25.67    2.88
   0 -10  29    1.24    1.26
   0 -10  29    2.34    1.25
   0 -10  29    3.49    1.15
   0 -10  30   12.54    1.81
   0 -10  30   11.88    1.81
   0 -10  30   15.84    1.90
   0 -10  31    3.10    0.94
   0 -10  31    2.06    0.82
   0 -10 -31    2.40    0.95
   0 -10  32    2.14    0.66
   0 -10  32    1.13    0.57
   0 -11   0    1.15    1.68
   0 -11   0   -0.95    1.15
   0 -11  -1   10.93    1.81
   0 -11   1   10.57    1.89
   0 -11  -1    3.78    2.34
   0 -11   1    9.72    2.01
   0 -11   1    1.44    1.40
   0 -11   1    8.45    1.93
   0 -11  -2   26.99    4.83
   0 -11   2   41.67    3.93
   0 -11  -2   34.81    3.80
   0 -11   2   42.53    3.97
   0 -11   2   35.77    3.95
   0 -11  -3   22.35    5.16
   0 -11   3   21.40    3.32
   0 -11   3   30.94    3.52
   0 -11  -3   27.14    3.44
   0 -11   3   23.12    3.37
   0 -11   3   37.92    3.97
   0 -11   3   32.00    3.33
   0 -11  -4    3.03    3.39
   0 -11   4    1.24    1.27
   0 -11   4    3.83    1.46
   0 -11   4    4.10    1.53
   0 -11   4    4.65    1.85
   0 -11  -4    2.96    1.36
   0 -11  -5    2.11    3.84
   0 -11   5    2.04    1.27
   0 -11   5    3.86    1.35
   0 -11   5    1.18    1.37
   0 -11   5    2.47    1.40
   0 -11  -5    3.69    1.40
   0 -11   5    6.19    1.57
   0 -11  -6   -1.52    4.76
   0 -11   6    2.73    2.25
   0 -11   6    2.94    1.52
   0 -11   6    4.90    1.66
   0 -11   6    1.63    1.30
   0 -11   6    3.93    1.32
   0 -11  -6    7.44    1.66
   0 -11   6    2.55    1.62
   0 -11   7    4.26    1.42
   0 -11  -7    4.13    1.60
   0 -11   7    5.00    1.71
   0 -11   7    4.05    2.30
   0 -11   7    4.39    1.68
   0 -11  -7    0.76    5.19
   0 -11   7    5.64    1.50
   0 -11   7    6.80    2.02
   0 -11   8    5.62    1.77
   0 -11   8   18.70    3.51
   0 -11   8   14.62    2.58
   0 -11   8   13.68    2.43
   0 -11  -8   18.39    5.64
   0 -11   8   14.69    2.18
   0 -11   8    9.50    2.34
   0 -11   8   15.57    2.54
   0 -11  -9   17.21    4.14
   0 -11   9   32.26    3.87
   0 -11  -9   44.35    7.09
   0 -11   9   33.97    4.01
   0 -11   9   26.48    4.44
   0 -11   9   30.92    3.67
   0 -11   9   30.89    3.78
   0 -11   9   13.43    2.90
   0 -11   9   31.03    3.51
   0 -11  10    6.20    2.07
   0 -11  10    9.97    2.38
   0 -11  10    8.28    2.27
   0 -11 -10    6.01    2.66
   0 -11 -10    8.34    4.34
   0 -11  10   10.60    2.00
   0 -11  10    6.27    2.12
   0 -11  10    4.44    2.57
   0 -11  11    7.19    2.13
   0 -11  11    9.92    2.46
   0 -11 -11    6.51    2.81
   0 -11  11    6.53    2.38
   0 -11 -11    2.43    3.93
   0 -11  11    7.53    1.90
   0 -11  11    7.16    2.37
   0 -11  11    7.70    2.61
   0 -11 -12   20.65    4.83
   0 -11  12   22.02    3.76
   0 -11 -12   35.54    5.43
   0 -11  12   28.70    4.26
   0 -11  12   19.54    3.74
   0 -11  12   27.13    3.97
   0 -11  12   26.51    3.67
   0 -11  12   28.77    3.57
   0 -11  13   35.35    4.90
   0 -11 -13   30.31    6.09
   0 -11  13   31.04    4.81
   0 -11  13   41.66    5.17
   0 -11  13   36.51    4.72
   0 -11  13   36.01    4.93
   0 -11  13   40.31    4.62
   0 -11  14   23.34    4.05
   0 -11  14   28.31    4.22
   0 -11  14   33.85    4.26
   0 -11  14   21.35    4.01
   0 -11  14   26.96    3.93
   0 -11  14   25.29    3.77
   0 -11 -14   21.17    5.41
   0 -11  15   14.14    3.17
   0 -11  15   13.51    2.97
   0 -11  15   10.16    3.03
   0 -11 -15   11.58    4.27
   0 -11 -15   14.24    3.29
   0 -11  15   12.25    2.62
   0 -11  15   11.13    2.99
   0 -11  16    3.39    2.45
   0 -11 -16    3.70    2.28
   0 -11  16    2.19    2.41
   0 -11  16    1.10    1.78
   0 -11  16    1.93    2.06
   0 -11 -16    2.52    2.87
   0 -11  17   10.51    3.10
   0 -11  17    8.12    2.58
   0 -11  17    7.15    2.76
   0 -11 -17    5.42    4.03
   0 -11  17   11.20    2.78
   0 -11 -17   10.78    2.64
   0 -11  17   12.06    2.95
   0 -11  18    5.48    2.63
   0 -11 -18   12.48    2.81
   0 -11  18    9.56    2.89
   0 -11  18    6.39    2.95
   0 -11  18   10.49    2.74
   0 -11  18   14.29    2.87
   0 -11 -19   58.28    5.47
   0 -11  19   29.85    5.12
   0 -11  19   28.06    5.19
   0 -11  19   35.52    5.20
   0 -11  19   55.62    5.33
   0 -11  19   36.71    5.01
   0 -11  20   20.04    4.01
   0 -11  20   21.95    4.38
   0 -11  20   39.27    4.28
   0 -11  20   24.32    4.13
   0 -11  20   31.83    4.48
   0 -11 -20   49.03    4.65
   0 -11  21   11.10    2.85
   0 -11  21   13.49    3.25
   0 -11  21   20.13    3.27
   0 -11  22    3.23    2.28
   0 -11  22    2.03    1.95
   0 -11  23   11.48    2.75
   0 -11  23    8.09    2.16
   0 -11  24    4.43    2.14
   0 -11  24    6.43    1.83
   0 -11  25   20.13    2.57
   0 -11  25   12.85    2.67
   0 -11  25   16.71    2.60
   0 -11  26    3.53    1.27
   0 -11  26    0.79    1.31
   0 -11  26   -0.14    1.64
   0 -11  27    9.24    1.60
   0 -11  27    6.80    1.70
   0 -11  27    7.22    1.55
   0 -11  28    6.01    1.28
   0 -11 -28    5.46    1.51
   0 -11  28    3.27    1.22
   0 -11  28    2.29    1.14
   0 -11  29   23.78    2.49
   0 -11 -29   18.72    2.52
   0 -11  29   22.11    2.43
   0 -11  29   20.87    2.41
   0 -11  30   14.08    1.56
   0 -11 -30    9.65    1.51
   0 -12   0    9.95    1.90
   0 -12   0    6.34    1.64
   0 -12   0    3.86    1.64
   0 -12   0    9.35    2.06
   0 -12   0    3.75    1.54
   0 -12  -1    2.06    1.36
   0 -12   1    0.17    1.18
   0 -12   1    0.57    1.17
   0 -12  -1    1.41    1.62
   0 -12   1    1.81    1.77
   0 -12   1    3.07    1.28
   0 -12   2   20.86    2.53
   0 -12  -2   15.19    2.29
   0 -12  -2   14.05    3.21
   0 -12   2   14.40    2.47
   0 -12   2   15.54    2.46
   0 -12  -3    4.54    1.60
   0 -12   3    6.25    1.71
   0 -12  -3    5.26    3.03
   0 -12   3    3.21    1.56
   0 -12   3    3.35    1.74
   0 -12   3    9.18    1.69
   0 -12   3    7.80    2.16
   0 -12   4   11.75    2.43
   0 -12   4   15.22    2.41
   0 -12  -4    9.58    2.02
   0 -12  -4    6.49    3.83
   0 -12   4   10.61    2.29
   0 -12   4   13.55    2.16
   0 -12   4    8.84    2.18
   0 -12   4   13.87    2.18
   0 -12   5    7.19    2.17
   0 -12  -5   11.44    2.18
   0 -12  -5    9.68    4.85
   0 -12   5   11.27    2.32
   0 -12   5   14.65    2.18
   0 -12   5   10.43    2.23
   0 -12   5   12.85    2.12
   0 -12  -6    5.23    1.76
   0 -12   6    4.08    1.73
   0 -12  -6    2.18    3.70
   0 -12   6    3.63    1.46
   0 -12   6    4.82    1.92
   0 -12   6    3.48    1.82
   0 -12   7    3.73    1.65
   0 -12  -7    7.16    1.98
   0 -12   7    7.13    2.14
   0 -12  -7    5.36    4.89
   0 -12   7    9.69    1.88
   0 -12   7    6.67    2.06
   0 -12   7    6.67    2.02
   0 -12   8    6.92    1.81
   0 -12  -8    3.23    1.67
   0 -12   8    2.74    1.61
   0 -12  -8    4.50    4.78
   0 -12   8    5.11    1.59
   0 -12   8    4.78    2.03
   0 -12   8    5.31    1.90
   0 -12  -9    3.60    1.70
   0 -12  -9   -2.08    4.57
   0 -12   9    1.83    1.67
   0 -12   9    1.10    1.29
   0 -12   9    4.33    1.83
   0 -12   9    2.92    1.93
   0 -12 -10   -0.62    4.23
   0 -12  10    3.54    1.81
   0 -12  10    3.65    1.62
   0 -12  10    2.61    1.95
   0 -12  10    0.24    1.88
   0 -12  11   -0.28    1.67
   0 -12  11    0.51    1.90
   0 -12  11   -0.40    1.42
   0 -12 -11    1.08    3.30
   0 -12  11    1.01    1.76
   0 -12  12    2.59    1.95
   0 -12  12    5.36    2.36
   0 -12  12    4.57    1.99
   0 -12  12    3.18    1.80
   0 -12 -12    5.66    3.48
   0 -12  12    3.46    2.28
   0 -12  13    3.04    2.33
   0 -12  13    2.92    2.12
   0 -12  13    5.34    2.50
   0 -12  13    4.27    2.02
   0 -12  13    5.12    1.95
   0 -12 -13    2.89    2.81
   0 -12  13    6.44    2.30
   0 -12  14   13.10    2.92
   0 -12  14   11.66    2.67
   0 -12  14   11.61    2.98
   0 -12  14   15.93    3.11
   0 -12  14    7.35    2.77
   0 -12  15   22.32    3.55
   0 -12  15   13.18    3.12
   0 -12  15   16.07    3.55
   0 -12  15   16.36    2.97
   0 -12  15    9.78    3.10
   0 -12  16   11.91    2.74
   0 -12  16    8.73    2.56
   0 -12  16    8.30    2.89
   0 -12  16    6.89    2.45
   0 -12 -16   14.46    3.04
   0 -12  16    3.25    2.62
   0 -12  17    6.79    2.51
   0 -12  17    3.38    2.44
   0 -12  17    6.18    2.48
   0 -12 -17   12.28    2.70
   0 -12  17    4.02    2.44
   0 -12  18   11.99    2.57
   0 -12  18    4.18    2.57
   0 -12  18    6.90    2.68
   0 -12  18    5.56    2.40
   0 -12 -18   12.09    2.52
   0 -12  18    3.24    2.38
   0 -12  19    2.02    2.09
   0 -12  19    2.26    2.38
   0 -12  19    5.55    2.32
   0 -12  19    6.64    2.51
   0 -12  20    6.00    2.43
   0 -12  20    5.41    2.24
   0 -12  20    9.32    2.11
   0 -12  21    1.88    2.07
   0 -12  21    0.43    1.65
   0 -12  21    1.67    1.43
   0 -12  22    1.23    1.81
   0 -12  22    3.79    1.71
   0 -12  22    1.52    1.45
   0 -12  23    0.96    1.28
   0 -12 -23    1.36    2.00
   0 -12  23    1.06    1.57
   0 -12  23    0.17    1.46
   0 -12 -24   10.45    2.35
   0 -12  24    5.82    1.70
   0 -12  24    5.49    1.75
   0 -12 -25    1.45    1.49
   0 -12  25   -0.35    1.31
   0 -12  25    1.86    1.19
   0 -12 -26    6.01    1.60
   0 -12  26    3.10    1.20
   0 -12  27    0.96    0.89
   0 -12 -27    1.03    1.10
   0 -12  27   -0.16    1.03
   0 -12 -28    2.80    0.95
   0 -12  28    3.94    0.94
   0 -12  29    0.89    0.56
   0 -13   0    0.46    1.38
   0 -13   0    0.18    1.23
   0 -13   1    6.68    2.05
   0 -13  -1    5.89    1.95
   0 -13   1    7.51    1.88
   0 -13  -1    9.11    1.96
   0 -13  -2   38.26    4.57
   0 -13   2   36.56    4.52
   0 -13   2   49.40    4.71
   0 -13   2   20.12    3.77
   0 -13  -2   30.08    3.79
   0 -13  -2   40.22    4.25
   0 -13   2   42.56    4.32
   0 -13  -3   15.41    2.53
   0 -13  -3   12.79    3.35
   0 -13   3   10.78    2.60
   0 -13  -3   12.07    2.70
   0 -13   3   30.77    3.36
   0 -13   3   16.43    2.97
   0 -13   3   37.86    3.06
   0 -13  -3    9.22    2.09
   0 -13  -4   15.64    2.62
   0 -13  -4   15.32    3.88
   0 -13   4   13.02    2.84
   0 -13   4   14.69    2.54
   0 -13   4   14.59    2.84
   0 -13  -5    1.13    1.36
   0 -13  -5   -2.11    3.23
   0 -13   5   -0.25    1.64
   0 -13   5    2.73    1.49
   0 -13   5    1.64    1.79
   0 -13   6    1.48    1.69
   0 -13  -6    0.58    1.42
   0 -13  -6   -1.23    3.47
   0 -13   6   -0.52    1.54
   0 -13   6    1.40    1.52
   0 -13   6    1.23    1.62
   0 -13   6    6.90    1.92
   0 -13   7    5.71    2.18
   0 -13  -7    4.78    1.69
   0 -13  -7   -0.68    4.13
   0 -13   7    1.07    1.86
   0 -13   7    4.35    1.62
   0 -13   7    2.35    1.76
   0 -13   7   -0.16    1.47
   0 -13   8    7.32    2.23
   0 -13  -8    6.21    1.89
   0 -13  -8    4.89    4.10
   0 -13   8    7.32    1.97
   0 -13   8    6.93    2.18
   0 -13   8    1.92    2.01
   0 -13   8    2.62    2.18
   0 -13  -9    4.33    1.87
   0 -13   9    4.16    2.50
   0 -13   9    3.36    1.90
   0 -13  -9    4.05    4.41
   0 -13   9    3.90    1.75
   0 -13   9   10.51    2.70
   0 -13   9    2.57    1.79
   0 -13 -10    2.73    1.74
   0 -13  10    5.27    2.72
   0 -13  10    3.68    2.12
   0 -13  10    2.43    1.85
   0 -13 -10    4.96    4.43
   0 -13  10    2.99    2.20
   0 -13  10    1.96    1.94
   0 -13  11    8.58    2.87
   0 -13  11    3.68    2.22
   0 -13 -11   14.87    4.71
   0 -13  11    5.70    2.22
   0 -13  11    7.41    2.35
   0 -13  11    8.34    2.53
   0 -13  12   74.34    7.10
   0 -13  12   51.09    7.01
   0 -13 -12   87.47    9.24
   0 -13  12   64.24    7.30
   0 -13  12   72.26    7.77
   0 -13  12   50.23    6.97
   0 -13  13   31.30    4.05
   0 -13  13   30.24    4.49
   0 -13  13   20.00    3.88
   0 -13  13   19.06    4.06
   0 -13 -13   27.94    5.26
   0 -13  14   88.82    8.51
   0 -13  14   72.13    8.62
   0 -13  14  112.95    9.21
   0 -13 -14  114.03    9.91
   0 -13  14   47.96    8.07
   0 -13  15    7.77    2.88
   0 -13  15   14.67    2.96
   0 -13  15   10.68    2.78
   0 -13  15    7.43    2.61
   0 -13  16   11.66    3.07
   0 -13 -16   16.62    3.53
   0 -13  16   13.63    2.87
   0 -13  16    8.59    2.74
   0 -13  17    0.23    2.05
   0 -13 -17    2.09    2.68
   0 -13  17    2.47    2.32
   0 -13  17    6.45    1.95
   0 -13  18    5.91    2.55
   0 -13  18    8.47    2.64
   0 -13 -18   13.49    3.34
   0 -13 -19   12.03    3.31
   0 -13  19   13.44    2.32
   0 -13  19    8.69    2.55
   0 -13 -20   12.94    3.12
   0 -13  20   12.31    2.67
   0 -13  20   15.18    2.30
   0 -13  21   12.09    2.78
   0 -13 -21   20.39    3.42
   0 -13  21   21.28    2.63
   0 -13  22    9.77    2.19
   0 -13 -22   14.48    2.79
   0 -13  22   11.50    1.93
   0 -13  23   17.37    2.34
   0 -13  23   17.63    2.55
   0 -13 -23   20.82    3.03
   0 -13  24   32.40    3.54
   0 -13  24   31.69    3.62
   0 -13 -24   40.84    4.04
   0 -13  25    8.84    1.40
   0 -13 -25   10.19    1.77
   0 -13  25    7.54    1.40
   0 -13  26   12.64    1.51
   0 -13 -26   10.54    1.68
   0 -13 -27    1.16    0.66
   0 -14   0   61.72    5.36
   0 -14   0   37.22    5.15
   0 -14   1   88.98    7.01
   0 -14   1   74.16    6.50
   0 -14  -1   66.70    6.65
   0 -14   2   21.58    3.45
   0 -14  -2   21.12    3.24
   0 -14   3   18.49    2.97
   0 -14  -3    9.43    2.48
   0 -14   3   15.43    3.67
   0 -14  -3   22.20    3.03
   0 -14   4   16.35    2.46
   0 -14   4   23.87    2.73
   0 -14  -4    0.25    1.51
   0 -14   4    7.43    2.79
   0 -14  -4   10.71    2.09
   0 -14   5    2.73    1.80
   0 -14  -5    2.05    1.44
   0 -14   5   -0.60    2.33
   0 -14  -5    0.56    1.52
   0 -14  -6    3.03    1.64
   0 -14  -6    5.70    1.66
   0 -14   6    5.46    1.95
   0 -14   6    5.94    2.19
   0 -14   6    4.16    2.20
   0 -14  -7    6.63    2.14
   0 -14  -7   13.03    2.17
   0 -14   7    9.98    2.26
   0 -14   7    9.87    2.47
   0 -14   7    7.37    2.67
   0 -14  -8   18.97    3.12
   0 -14  -8   23.10    2.85
   0 -14   8   22.11    3.16
   0 -14   8   16.80    3.34
   0 -14   8   16.87    3.53
   0 -14   9   27.36    4.65
   0 -14   9   36.77    4.43
   0 -14  -9   35.59    4.50
   0 -14   9   39.72    4.93
   0 -14  10   24.55    4.30
   0 -14 -10   30.95    4.16
   0 -14  10   32.32    4.50
   0 -14  10   33.27    4.19
   0 -14 -11   44.33    5.55
   0 -14  11   49.74    5.59
   0 -14  11   45.01    5.79
   0 -14  12    9.55    2.57
   0 -14  12    9.71    2.78
   0 -14  13   15.48    3.02
   0 -14  13   15.73    3.28
   0 -14  14   -2.37    2.28
   0 -14  14   -0.26    2.29
   0 -14  15   -1.06    2.04
   0 -14  15   -1.00    2.12
   0 -14  16    0.20    1.76
   0 -14  16    0.95    1.81
   0 -14  17    1.14    1.60
   0 -14  17    0.87    1.81
   0 -14  18    3.33    1.92
   0 -14 -18    7.11    2.36
   0 -14  19    4.09    1.87
   0 -14 -19    6.95    2.44
   0 -14  20   17.17    2.69
   0 -14  20   17.89    2.39
   0 -14 -20   22.90    3.23
   0 -14  21    7.34    1.81
   0 -14  21    9.24    1.55
   0 -14  22   12.68    1.91
   0 -14  22   11.62    1.70
   0 -14 -22   14.64    2.29
   0 -14  23    7.97    1.22
   0 -14 -23    7.51    1.62
   0 -14  24    1.64    0.68
   0 -14 -24    3.87    1.11
   0 -15   0    2.09    2.35
   0 -15   0   49.57    3.33
   0 -15  -1   28.69    3.85
   0 -15   1   28.61    3.99
   0 -15  -2   59.83    5.50
   0 -15   2   73.35    5.72
   0 -15  -2   58.89    5.31
   0 -15   3   58.90    5.01
   0 -15  -3   53.61    4.53
   0 -15   3   48.60    4.60
   0 -15   4   63.96    5.96
   0 -15  -4   66.37    6.02
   0 -15   5   22.68    3.58
   0 -15  -5   18.29    3.39
   0 -15   6   65.21    5.50
   0 -15  -6   57.26    5.38
   0 -15   7   24.33    3.61
   0 -15  -7   17.42    3.51
   0 -15   8   66.85    4.66
   0 -15  -8   70.55    4.88
   0 -15   9   22.58    3.02
   0 -15  -9   20.04    2.94
   0 -15  10   24.83    3.31
   0 -15 -10   19.86    3.22
   0 -15 -11    0.61    1.77
   0 -15  11    2.23    1.82
   0 -15 -12   11.53    2.71
   0 -15  12    9.58    2.49
   0 -15  12   11.65    2.43
   0 -15 -13    4.69    2.11
   0 -15  13    2.75    2.02
   0 -15  13    4.56    1.89
   0 -15  14   13.50    2.77
   0 -15  14   14.00    2.56
   0 -15  15    1.12    1.79
   0 -15  15    2.30    1.52
   0 -15  16    9.39    2.24
   0 -15  17    3.35    1.67
   0 -15  18   18.75    2.62
   0 -15 -20   38.52    4.23
   0 -15 -21   10.62    1.71
   0 -16   0    4.11    1.43
   0 -16   1    1.38    1.19
   0 -16  -1    2.87    1.29
   0 -16  -2    0.82    1.17
   0 -16   2   -0.42    1.17
   0 -16  -3    0.96    1.07
   0 -16   3   -0.14    1.17
   0 -16   4    1.15    1.25
   0 -16  -4    0.69    1.21
   0 -16   5    3.07    1.50
   0 -16  -5    2.23    1.31
   0 -16   6    4.90    1.49
   0 -16  -6    2.83    1.30
   0 -16   7    4.36    1.55
   0 -16  -7    4.30    1.40
   0 -16  -8    2.47    1.47
   0 -16   8    0.61    1.32
   0 -16  -9    6.73    1.92
   0 -16   9    5.65    1.64
   0 -16 -10    2.57    1.56
   0 -16  10    0.91    1.40
   0 -16 -11    7.98    2.02
   0 -16  11    7.08    1.76
   0 -16 -12    0.17    1.40
   0 -16  12    0.70    1.23
   0 -16 -13   -1.36    1.61
   0 -16  13    0.91    1.10
   0 -16 -14   -0.49    1.55
   0 -16 -15    1.22    1.47
   0 -17   0   -0.13    1.21
   0 -17   1    6.11    1.55
   0 -17  -1    3.69    1.49
   0 -17   2   11.36    1.90
   0 -17  -2    8.43    1.79
   0 -17   3    6.65    1.58
   0 -17  -3    4.37    1.57
   0 -17   4    9.39    1.85
   0 -17  -4    9.82    1.82
   0 -17   5    4.74    1.50
   0 -17  -5    6.63    1.55
   0 -17  -6    3.01    1.40
   0 -17   6    6.22    1.47
   0 -17  -7    4.21    1.43
   0 -17   7    4.47    1.34
   0 -17  -8    4.48    1.38
   0 -17   8    3.49    1.27
   0 -17   9    1.13    1.01
   0 -17  -9    1.04    1.08
   0 -17 -10    1.79    1.20
   0 -17  10    0.31    0.85
   0 -17 -11   -0.24    1.04
   0 -17 -12    3.36    1.27
   1   0 -39   -0.06    0.63
   1   0 -38   -0.34    0.92
   1   0 -37   -0.22    1.05
   1   0 -36   -0.41    1.26
  -1   0  36   -1.18    1.43
   1   0 -35    2.88    1.65
  -1   0  35    0.46    1.55
   1   0 -34    2.52    1.90
  -1   0  34   -0.51    1.76
   1   0 -33    3.16    2.08
  -1   0  33    3.55    2.05
   1   0 -32    8.04    2.60
  -1   0  32   10.13    2.65
   1   0 -31    0.22    2.26
  -1   0  31   -1.24    2.43
  -1   0  30   11.83    2.84
  -1   0  30   12.53    5.70
   1   0 -29   -1.81    4.05
  -1   0  29    1.07    1.88
  -1   0  29    1.51    2.91
  -1   0  29   -0.91    5.33
  -1   0  28   -6.43    5.91
  -1   0  28   -1.28    2.04
   1   0 -28   -6.29    6.61
  -1   0  28    1.35    1.23
  -1   0  28    0.76    2.47
  -1   0  27   -5.47    5.86
  -1   0  27    2.31    1.69
   1   0 -27    0.89    3.98
  -1   0  27    3.36    1.41
  -1   0  27   -0.75    2.90
  -1   0  26    0.74    2.53
   1   0 -26   -0.87    3.89
  -1   0  26   -5.38    5.22
  -1   0  26    1.65    1.39
  -1   0  25    2.89    3.26
   1   0 -25    1.69    4.08
  -1   0  25    3.50    4.24
  -1   0  25    2.61    1.63
  -1   0  24   -0.70    2.50
   1   0 -24    1.63    4.52
  -1   0  24    5.10    4.20
   1   0 -23   42.86    7.66
  -1   0  23   31.84    6.12
  -1   0  23   27.99    6.84
  -1   0  23   25.42    3.53
   1   0 -22   27.54    6.77
  -1   0  22   25.00    3.54
  -1   0  22   32.66    6.23
  -1   0  22   29.52    7.20
   1   0 -21    2.13    3.71
  -1   0  21    6.17    4.32
  -1   0  21    6.30    3.36
  -1   0  21    8.70    2.03
   1   0 -20   16.99    5.46
  -1   0  20   27.34    5.57
  -1   0  20    9.68    5.08
  -1   0  20   21.01    2.92
   1   0 -19   39.72    6.84
  -1   0  19   36.19    6.52
  -1   0  19   25.87    6.72
   1   0 -18   26.84    6.01
  -1   0  18   32.18    5.89
  -1   0  18   28.48    6.33
   1   0 -17    9.57    4.35
  -1   0  17   11.44    3.77
  -1   0  17    7.38    3.99
   1   0 -16    2.30    3.03
  -1   0  16    4.76    3.28
  -1   0  16    3.23    3.78
  -1   0  15   -0.51    2.36
  -1   0  15    0.62    2.94
  -1   0  14   10.97    3.32
  -1   0  14    4.78    3.55
  -1   0  13   32.47    5.72
  -1   0  12    6.65    3.74
  -1   0  11   14.22    4.14
  -1   0  10    6.98    3.23
  -1   0   9   58.73    7.85
  -1   0   8    8.55    3.22
  -1   0   7    1.57    1.62
  -1   0   6    0.80    1.45
  -1   0   5    1.93    1.31
  -1   0   4    0.54    0.69
  -1   0   3    1.06    0.56
  -1   0   2    1.29    0.55
  -1   0   2    1.01    0.49
   1   0  -1    0.86    0.32
   1   0   0    0.65    0.29
   1   0   1    0.33    0.37
   1   0   1    0.32    0.34
   1   0   2    2.74    0.56
   1   0   2    2.88    0.71
  -1   0  -2    2.90    0.77
   1   0   3    3.15    0.82
   1   0   3    3.78    1.01
  -1   0  -3    1.91    0.86
   1   0   4    0.69    1.13
  -1   0  -4    0.41    1.18
   1   0   4    2.02    1.14
   1   0   5    1.56    1.65
  -1   0  -5    1.18    1.77
   1   0   5    0.41    1.81
   1   0   6    3.42    2.17
  -1   0  -6    2.65    2.12
   1   0   6    5.05    2.42
   1   0   7    2.66    2.65
  -1   0  -7    0.33    2.17
   1   0   7    0.69    2.79
   1   0   8   -0.40    2.79
  -1   0  -8    1.20    2.85
   1   0   8   -1.18    3.03
   1   0   9   -0.45    2.99
  -1   0  -9    1.36    3.03
   1   0   9    0.85    2.81
   1   0  10   14.42    3.70
  -1   0 -10    7.94    4.32
   1   0  10    9.95    4.01
   1   0  11    6.58    3.94
  -1   0 -11    8.44    4.06
   1   0  11   10.28    3.71
   1   0  12    2.61    2.81
  -1   0 -12    2.75    3.27
   1   0  12    4.78    3.20
   1   0  13   -0.54    3.62
  -1   0 -13    4.58    4.17
   1   0  13    2.45    2.72
  -1   0 -14   -0.59    3.73
   1   0  14   -0.50    2.86
  -1   0 -15   -0.60    3.17
   1   0  15   -1.01    2.45
  -1   0 -16    0.62    3.42
   1   0  16    1.56    2.78
  -1   0 -17    0.63    3.13
   1   0  17   -0.53    2.26
  -1   0 -18    7.17    3.91
   1   0  18    7.65    3.62
  -1   0 -19   -2.01    4.53
   1   0  19    1.69    3.17
  -1   0 -20   27.65    6.53
   1   0  20   31.74    6.02
  -1   0 -21    4.29    4.29
   1   0  21   -1.19    2.81
  -1   0 -22    0.74    4.10
   1   0  22   -1.23    3.09
   1   0  23   -0.79    3.35
  -1   0 -23   -2.30    3.94
   1   0  23   -1.26    3.19
   1   0  24    0.81    3.76
  -1   0 -24    6.31    4.39
   1   0  24    3.89    3.07
   1   0  25    0.84    3.77
  -1   0 -25    2.44    4.10
   1   0  25    1.32    2.46
   1   0  26    1.72    3.66
  -1   0 -26    1.29    1.96
  -1   0 -26   -1.66    4.02
   1   0  26   -1.34    2.59
   1   0  27    0.88    3.50
  -1   0 -27    2.54    4.00
  -1   0 -27    2.18    1.88
   1   0  27   -0.68    1.98
   1   0  28   13.27    5.50
  -1   0 -28    5.13    4.53
  -1   0 -28    6.16    2.25
   1   0  28    8.14    3.61
   1   0  29   -1.76    4.16
  -1   0 -29    6.83    4.31
  -1   0 -29   -0.22    2.05
  -1   0 -30   27.51    4.07
   1   0  30   25.50    3.83
  -1   0 -31    6.73    2.53
   1   0  31    5.37    2.23
  -1   0 -32   18.27    3.15
   1   0  32   17.75    3.16
  -1   0 -33    0.37    1.79
   1   0  33    0.51    1.61
  -1   0 -34    0.51    1.61
   1   0  34    1.56    1.60
  -1   0 -35   -0.90    1.57
   1   0  35    0.14    1.43
  -1   0 -36    0.38    1.27
   1   0  36    0.12    1.13
  -1   0 -37   -0.93    1.05
   1   0  37   -0.39    1.06
  -1   0 -38   -0.08    0.82
   1  -1 -39    1.54    0.73
   1   1 -39    1.01    0.68
  -1  -1  39    1.41    0.59
   1   1 -38   -0.66    0.95
   1   1 -37    0.97    1.09
   1   1 -36    2.24    1.39
  -1   1  35   -0.30    1.65
   1   1 -35    0.93    1.58
  -1   1  34    8.05    2.11
   1   1 -34    4.02    2.00
  -1   1  33   64.51    6.73
   1   1 -33   58.83    6.69
  -1   1  32    3.79    2.25
   1   1 -32    4.54    2.34
  -1   1  31   12.52    3.04
   1   1 -31   16.46    3.05
  -1   1  30    8.53    2.84
  -1  -1  30   14.97    2.28
  -1   1  29    3.68    4.13
  -1   1  29    0.43    2.01
  -1  -1  29    3.90    1.51
   1   1 -29    0.89    3.42
   1  -1 -29    2.69    4.03
  -1  -1  29   -0.75    3.20
  -1   1  29    1.52    2.47
  -1   1  28   -1.85    4.47
  -1   1  28   -0.22    2.06
  -1  -1  28    1.70    1.34
   1   1 -28   -4.43    5.55
  -1  -1  28    3.78    3.12
  -1   1  28    5.35    3.15
  -1   1  27    4.60    4.50
  -1   1  27   10.22    2.31
  -1  -1  27    6.10    1.75
   1   1 -27    6.99    4.55
  -1   1  27   12.15    4.41
  -1  -1  27    9.77    4.00
  -1   1  26   -1.81    5.05
  -1   1  26    5.85    2.19
  -1  -1  26    6.57    1.59
   1   1 -26    3.42    4.52
  -1   1  26    7.51    3.90
  -1  -1  26    4.44    2.89
  -1   1  25   11.55    5.45
  -1   1  25   11.84    2.57
  -1  -1  25   13.20    2.26
  -1   1  25   13.99    4.74
  -1  -1  25   12.31    4.36
   1   1 -25   14.17    5.20
  -1   1  24   11.24    5.08
  -1   1  24   11.40    4.29
  -1  -1  24   15.50    4.43
   1   1 -24   12.10    4.90
  -1  -1  23  319.88   32.88
  -1   1  23  326.27   32.90
  -1   1  23  376.32   34.54
   1   1 -23  324.98   33.58
  -1   1  22   92.31   11.93
  -1  -1  22   87.70   11.94
   1   1 -22   95.37   12.75
  -1   1  22  103.23   13.29
  -1   1  21  386.80   34.03
  -1  -1  21  361.67   32.67
  -1   1  21  348.86   32.61
   1   1 -21  354.29   33.19
  -1  -1  21  305.38   29.15
  -1   1  20  238.17   23.65
  -1   1  20  221.90   22.34
  -1  -1  20  233.77   22.51
   1   1 -20  230.77   22.90
  -1  -1  20  199.54   19.18
  -1   1  19  147.29   16.96
   1   1 -19  133.72   16.02
  -1  -1  19  160.89   16.49
  -1   1  19  132.23   15.66
  -1   1  18  162.00   17.19
  -1   1  18  133.20   15.96
  -1  -1  18  149.43   16.33
   1   1 -18  143.33   16.39
  -1   1  17   32.78    6.71
  -1   1  17   27.23    5.41
  -1  -1  17   23.87    5.32
   1   1 -17   22.83    5.40
  -1   1  16   64.54    9.35
   1   1 -16   65.11    8.98
  -1   1  16   61.55    8.42
  -1  -1  16   53.89    8.21
  -1   1  15   90.38   11.15
  -1   1  15   72.75    9.99
  -1  -1  15   82.42   10.27
   1   1 -15   79.09   10.36
  -1  -1  14   26.93    5.10
  -1   1  14   19.37    4.47
  -1   1  14   19.95    5.10
  -1   1  13  396.45   36.69
  -1  -1  13  463.64   36.98
  -1  -1  12  170.08   14.70
  -1   1  12   95.02   12.61
  -1  -1  11 2078.41  113.81
  -1   1  11  971.01  110.23
  -1  -1  10 1434.29  126.69
  -1  -1   9 1619.89  142.64
  -1  -1   8 3015.10  262.58
  -1   1   7  138.75   13.62
  -1   1   6   77.28    7.97
  -1   1   5   11.49    2.09
  -1   1   4  931.77   80.75
  -1   1   3   86.68    7.98
  -1   1   2  623.00   51.49
   1  -1  -2  598.36   51.54
  -1   1   2  569.57   51.41
  -1  -1   2  578.33   52.61
   1  -1  -1 1241.47  101.19
  -1  -1   1 1077.55  101.36
   1  -1   0   10.79    1.32
   1  -1   0   11.19    1.18
   1  -1   1  912.05   81.26
   1   1   1  970.62   81.26
  -1   1  -2  838.57   67.14
   1  -1   2  843.21   67.19
  -1  -1  -2  831.77   67.10
   1   1   2  821.89   67.17
   1   1   3   39.90    5.05
  -1   1  -3   45.30    4.42
   1   1   3   45.08    4.47
   1  -1   4  616.27   51.77
   1   1   4  626.51   52.74
  -1   1  -4  569.45   51.80
   1   1   4  574.42   51.88
   1  -1   5  142.79   13.60
   1   1   5  170.43   14.94
  -1   1  -5  136.75   13.68
   1   1   5  145.91   13.86
   1  -1   6  253.88   23.32
  -1   1  -6  231.42   23.44
   1   1   6  238.06   23.64
   1  -1   7  225.93   21.63
  -1   1  -7  201.97   21.72
   1   1   7  218.22   22.01
   1  -1   8 1639.72  141.78
  -1   1  -8 1303.04  141.74
   1   1   8 1482.22  141.99
   1  -1   9 1131.62  101.77
  -1   1  -9  916.77  101.53
   1   1   9 1033.07  101.91
   1  -1  10  867.08   93.65
  -1   1 -10  863.67   93.90
   1  -1  11  347.34   39.04
  -1   1 -11  376.87   39.59
   1   1  11  458.17   40.07
   1   1  12    3.91    2.76
   1  -1  12    2.08    3.18
  -1   1 -12   -0.56    3.37
   1   1  12    2.15    3.08
   1  -1  13   44.29    7.04
   1   1  13   48.67    6.59
  -1   1 -13   45.71    7.06
   1   1  13   32.95    6.78
  -1   1 -14  146.11   15.93
   1  -1  14  135.10   15.38
   1   1  14  138.89   14.83
  -1   1 -15  178.19   19.29
   1   1  15  204.57   18.84
   1  -1  15  160.09   18.75
   1  -1  16    5.75    3.70
   1   1  16   -0.48    2.28
  -1   1 -16    1.87    3.58
  -1   1 -17  211.10   23.27
   1   1  17  245.04   22.79
   1  -1  17  219.38   23.01
  -1   1 -18  457.52   46.20
   1  -1  18  507.68   46.25
   1   1  18  508.51   45.66
  -1   1 -19  299.63   30.56
   1  -1  19  315.47   30.26
   1   1  19  302.67   29.63
  -1   1 -20  627.73   60.69
   1  -1  20  670.64   60.46
   1   1  20  665.84   59.98
  -1   1 -21  146.95   18.30
   1  -1  21  176.98   18.41
   1   1  21  172.02   17.91
  -1   1 -22   78.12   10.86
   1   1  22   84.17   10.32
   1  -1  22   64.32    9.99
   1   1  23   27.42    5.54
   1  -1  23   18.57    5.26
   1   1  23   20.76    6.21
  -1   1 -23   19.98    5.40
   1   1  24   68.99    9.89
   1  -1  24   78.40   10.55
   1   1  24   89.02   11.80
  -1   1 -24   65.65   10.56
   1   1  25    9.64    3.46
   1  -1  25    8.24    3.96
   1   1  25    2.54    3.73
  -1   1 -25    3.25    4.12
  -1   1 -25    3.56    1.95
   1  -1  26    7.65    3.70
   1   1  26    7.18    3.35
   1   1  26    8.69    3.85
  -1   1 -26    6.84    2.22
  -1   1 -26    4.98    3.96
   1   1  27    3.95    3.07
   1  -1  27    5.59    3.56
   1   1  27    7.08    4.21
  -1   1 -27    3.37    4.10
  -1   1 -27    7.59    2.23
   1   1  28   52.46   10.82
  -1   1 -28   74.68    7.48
  -1   1 -28   61.84   10.78
   1   1  29   18.62    5.58
  -1   1 -29   15.18    5.32
  -1   1 -29   15.43    2.97
  -1  -1 -29   17.70    5.86
   1   1  30  232.49   20.97
  -1   1 -30  223.76   21.03
   1   1  31    5.59    2.19
  -1   1 -31    4.97    2.41
   1   1  32   78.50    8.17
  -1   1 -32   80.17    8.25
   1   1  33    5.66    1.92
  -1   1 -33    4.93    2.15
   1   1  34    8.61    2.09
  -1   1 -34    6.14    1.97
   1   1  35    3.17    1.65
  -1   1 -35    2.62    1.63
   1   1  36   17.51    2.37
  -1   1 -36   14.19    2.31
   1   1  37   -1.05    1.14
  -1   1 -37    0.89    1.02
  -1   1 -38    7.66    1.33
   1  -1  38    8.55    1.27
  -1  -2  39    0.62    0.54
  -1  -2  38    5.35    1.14
   1  -2 -38    4.73    1.17
   1   2 -38    5.84    1.14
   1   2 -37    1.86    1.07
   1  -2 -37    3.39    1.24
   1  -2 -36   16.83    2.49
   1   2 -36   15.93    2.43
   1   2 -35    0.72    1.47
   1  -2 -35   -0.15    1.58
  -1   2  35    0.87    1.58
  -1  -2  35   -1.66    1.64
   1   2 -34    2.78    1.73
   1  -2 -34    3.76    1.89
  -1  -2  34    4.09    1.78
  -1   2  34    3.63    1.90
   1   2 -33    3.80    2.05
   1  -2 -33    7.34    2.22
  -1   2  33    4.94    1.98
  -1  -2  33    4.34    1.94
  -1  -2  32    4.53    1.46
   1  -2 -32    3.23    2.21
   1   2 -32    3.12    2.12
  -1   2  32    3.13    2.26
  -1  -2  32    2.43    2.02
  -1  -2  31   21.07    3.05
   1   2 -31   26.30    3.77
   1  -2 -31   26.92    3.83
  -1   2  31   26.19    3.86
  -1  -2  31   23.90    3.67
  -1  -2  30   22.95    3.28
  -1  -2  30   24.69    3.77
  -1   2  30   34.07    4.16
   1   2 -30   30.67    3.97
   1  -2 -30   26.46    4.08
   1  -2 -29    4.34    4.27
   1   2 -29   13.60    5.60
  -1   2  29   10.57    3.74
  -1  -2  29    5.26    4.10
  -1  -2  29   10.74    2.00
  -1  -2  29   10.56    4.86
  -1   2  29    6.45    5.00
  -1   2  29   10.19    2.46
  -1  -2  29    8.66    2.25
   1   2 -28   -0.85    3.51
   1  -2 -28    3.47    3.57
  -1   2  28   -0.77    3.16
  -1  -2  28   -1.51    4.27
  -1  -2  28    3.79    1.42
  -1  -2  28    3.56    3.78
  -1   2  28   -3.73    4.89
  -1  -2  28    3.73    1.78
  -1   2  28    0.44    1.64
   1   2 -27   38.01    7.64
   1  -2 -27   37.62    7.72
  -1  -2  27   27.22    6.59
  -1   2  27   43.25    7.50
  -1  -2  27   40.89    4.48
  -1  -2  27   41.92    8.20
  -1   2  27   32.63    7.96
  -1  -2  27   38.80    4.69
  -1   2  27   37.21    4.75
   1   2 -26   64.72   10.41
   1  -2 -26   69.44   10.65
  -1  -2  26   61.44    6.49
  -1   2  26   68.83   10.17
  -1  -2  26   74.93    9.99
  -1  -2  26   59.48    6.73
  -1   2  26   65.42    6.96
  -1  -2  26   63.69   10.65
  -1   2  26   58.14   10.66
   1   2 -25   22.70    6.64
   1  -2 -25   18.73    6.34
  -1  -2  25   26.57    3.35
  -1  -2  25   25.27    6.67
  -1   2  25   18.15    6.25
  -1  -2  25   25.41    3.21
  -1  -2  25   27.32    6.11
  -1   2  25   30.97    6.28
  -1   2  25   27.84    3.67
  -1  -2  25   26.38    3.66
  -1   2  25   27.14    3.74
  -1   2  24    4.40    1.92
  -1  -2  24    9.82    1.92
  -1  -2  24    8.61    2.08
   1  -2 -24   12.57    4.41
   1   2 -24    1.57    4.18
  -1  -2  24    8.68    3.86
  -1   2  24    6.68    3.88
  -1  -2  24   11.09    4.86
  -1   2  24    3.55    4.43
  -1  -2  24    9.19    1.70
  -1  -2  23   26.56    3.27
   1   2 -23   25.76    6.32
   1  -2 -23   20.41    5.76
  -1  -2  23   21.63    6.25
  -1   2  23   44.75    8.35
  -1  -2  23   25.42    5.90
  -1   2  23   31.05    6.20
  -1   2  23   30.18    3.80
  -1  -2  23   24.54    3.39
   1   2 -22   41.63    7.73
   1  -2 -22   40.68    7.33
  -1  -2  22   46.10    8.50
  -1   2  22   41.77    8.30
  -1  -2  22   46.12    7.62
  -1   2  22   46.47    7.82
  -1   2  22   40.76    4.99
  -1  -2  22   42.60    4.62
   1   2 -21   37.06    7.48
   1  -2 -21   64.50    8.87
  -1   2  21   47.86    8.82
  -1  -2  21   51.96    8.95
  -1   2  21   47.56    5.36
  -1   2  21   40.16    7.60
  -1  -2  21   58.35    8.59
  -1  -2  20   58.88    9.25
  -1   2  20   67.55    9.90
  -1   2  20   60.60    6.31
  -1  -2  20   59.08    8.74
  -1   2  20   65.31    9.03
   1  -2 -20   51.70    8.59
   1   2 -20   42.89    8.23
  -1  -2  19    1.48    4.23
  -1   2  19   12.89    5.39
   1  -2 -19    3.80    3.19
   1   2 -19    7.07    4.29
  -1  -2  19    8.35    3.79
  -1   2  19   15.33    4.21
  -1  -2  18   28.72    6.42
  -1   2  18   30.76    6.45
   1   2 -18   19.17    5.30
   1  -2 -18   23.10    5.62
  -1  -2  18   27.06    5.61
  -1   2  18   24.09    5.22
  -1  -2  17   42.35    7.30
  -1   2  17   33.88    6.96
  -1  -2  17   40.79    6.65
  -1   2  17   28.85    6.30
   1   2 -17   33.34    6.57
   1  -2 -17   36.60    6.48
  -1  -2  16   97.86   11.89
  -1   2  16   94.38   11.70
  -1   2  16   65.56   10.12
  -1  -2  16  102.87   11.58
   1  -2 -16   85.80   10.80
   1   2 -16   79.11   10.68
  -1   2  15    3.90    3.35
  -1  -2  15    1.93    3.32
  -1  -2  15   -0.60    2.86
  -1   2  15   -0.55    2.54
   1   2 -15    4.98    3.28
   1  -2 -15    2.16    2.89
  -1   2  14   22.13    5.34
  -1  -2  14   43.54    7.18
  -1   2  14   32.73    6.69
  -1  -2  13    3.59    4.01
  -1  -2  13    2.88    3.33
  -1   2  13    5.79    3.60
  -1   2  12  134.49   15.33
  -1  -2  12  123.48   15.10
  -1  -2  11   27.14    5.51
  -1   2  11   28.15    5.37
  -1   2  10   32.51    5.44
  -1  -2  10   31.17    5.42
  -1   2   9    6.93    2.77
  -1  -2   9    4.00    2.53
  -1  -2   8  247.82   24.17
  -1   2   8  272.66   24.38
  -1  -2   7    5.40    1.97
  -1   2   7    6.17    2.16
  -1   2   6   38.60    5.08
  -1  -2   6   54.89    5.31
  -1  -2   5   29.73    4.47
  -1  -2   5   29.46    3.28
  -1   2   5   22.86    3.14
  -1  -2   4   44.45    5.30
  -1  -2   4   39.22    4.58
  -1  -2   3   66.45    6.94
  -1   2   3   70.64    6.59
  -1  -2   3   72.94    6.61
  -1  -2   2    3.89    1.00
   1  -2  -1   47.80    4.54
  -1   2   1   41.80    4.30
  -1  -2   1   52.81    4.34
  -1  -2   1   45.39    4.09
   1  -2   0    8.78    1.25
   1  -2   1  197.26   17.95
   1   2   1  213.28   17.99
  -1   2  -2   32.67    3.48
   1  -2   2   37.55    3.56
   1   2   2   29.39    3.51
  -1  -2  -3    2.11    0.86
  -1   2  -3    3.50    1.02
   1  -2   3    1.86    0.96
   1   2   3    2.04    1.07
  -1  -2  -4   27.68    2.91
  -1   2  -4   21.51    2.77
   1  -2   4   21.02    3.06
   1   2   4   21.62    3.16
  -1   2  -5   23.34    3.02
  -1  -2  -5   15.38    2.66
   1   2   5   24.88    3.58
   1  -2   5   14.66    3.16
   1  -2   5   22.74    2.97
  -1   2  -6  225.54   21.60
  -1  -2  -6  218.33   21.54
   1   2   6  229.23   22.23
   1  -2   6  222.24   22.01
   1  -2   6  270.92   21.68
  -1   2  -7   71.05    8.08
  -1  -2  -7   62.74    7.88
   1  -2   7   64.78    8.48
   1   2   7   63.20    8.46
   1  -2   7   86.89    8.01
  -1  -2  -8   31.70    4.98
  -1   2  -8   32.55    4.82
   1  -2   8   29.28    5.41
   1   2   8   24.76    5.38
   1  -2   8   33.06    4.62
   1   2   8   20.28    4.07
  -1   2  -9    9.72    4.11
  -1  -2  -9    5.27    3.58
   1   2   9   12.13    4.24
   1  -2   9   17.46    4.12
   1  -2   9   16.44    3.54
   1   2   9   15.23    3.63
  -1   2 -10   16.72    4.87
  -1  -2 -10   22.08    5.07
   1  -2  10   31.81    5.61
   1   2  10   24.22    5.46
   1  -2  10   23.15    4.75
   1   2  10   27.40    4.58
   1   2  11  154.38   14.12
  -1   2 -11  110.63   14.27
  -1  -2 -11  114.23   14.38
   1  -2  11  135.98   14.59
   1   2  11  156.43   15.23
   1  -2  11  119.49   14.20
   1   2  12  180.29   16.38
  -1   2 -12  145.68   16.88
  -1  -2 -12  137.71   16.70
   1  -2  12  178.91   17.23
   1   2  12  190.65   17.66
   1  -2  12  124.85   16.37
   1  -2  13   18.98    5.30
  -1   2 -13   34.65    6.36
  -1  -2 -13   37.73    6.50
   1   2  13   38.12    5.55
   1  -2  14    4.33    3.39
   1   2  14    3.04    2.59
  -1  -2 -14    2.98    3.09
  -1   2 -14    6.05    3.91
   1   2  15   31.41    5.42
   1  -2  15   35.67    6.55
  -1  -2 -15   40.48    6.78
  -1   2 -15   30.53    6.31
   1  -2  16  109.24   14.19
  -1  -2 -16  107.72   14.07
  -1   2 -16  129.41   14.65
   1   2  16  134.46   13.49
   1  -2  17   86.46   12.05
  -1  -2 -17   95.51   12.40
  -1   2 -17  107.86   12.67
   1   2  17  111.54   11.79
   1  -2  18    8.69    4.10
   1   2  18    5.00    2.77
  -1   2 -18    3.35    3.55
  -1  -2 -18    7.22    4.20
   1   2  19    1.04    2.07
   1  -2  19   -0.68    2.78
  -1   2 -19   -0.69    3.54
  -1  -2 -19    3.36    3.86
  -1  -2 -20   42.21    7.69
  -1   2 -20   49.43    8.11
   1   2  20   44.20    4.89
   1   2  20   41.28    6.68
   1  -2  20   45.73    7.80
   1  -2  21   38.70    4.37
   1  -2  21   44.92    7.62
   1   2  21   40.01    6.65
  -1  -2 -21   37.75    7.53
  -1   2 -21   38.50    7.61
   1  -2  22   35.65    6.45
   1   2  22   30.64    6.11
  -1  -2 -22   32.30    6.88
  -1   2 -22   32.16    7.07
   1  -2  22   32.23    3.79
   1   2  22   35.06    6.87
   1  -2  23    4.96    3.65
   1   2  23    3.57    2.54
  -1   2 -23    0.77    3.88
  -1  -2 -23    3.78    4.19
   1  -2  23    1.86    1.18
   1   2  23    4.82    3.80
   1  -2  23    3.84    2.97
   1  -2  24   10.30    4.38
   1   2  24   13.25    4.81
  -1  -2 -24    4.65    3.56
  -1   2 -24   12.60    4.79
   1   2  24    7.34    3.75
   1  -2  24    9.30    3.97
   1  -2  25   26.04    6.53
   1   2  25   22.12    6.28
  -1   2 -25   24.69    3.44
  -1  -2 -25   23.35    3.47
  -1  -2 -25   15.09    5.11
  -1   2 -25   14.48    5.17
   1   2  25   20.00    4.99
   1  -2  25   18.02    5.20
   1   2  26   42.62    8.28
   1  -2  26   39.13    7.87
  -1   2 -26   25.34    6.72
  -1  -2 -26   33.17    4.30
  -1   2 -26   34.34    4.37
  -1  -2 -26   29.95    6.82
   1   2  26   34.23    6.24
   1  -2  27   33.76    6.90
   1   2  27   26.44    6.55
  -1   2 -27   33.60    4.27
  -1  -2 -27   22.96    6.46
  -1  -2 -27   36.56    4.31
  -1   2 -27   24.76    6.61
   1   2  28    8.85    4.20
   1  -2  28    1.70    3.30
  -1   2 -28    7.45    2.22
  -1  -2 -28    5.76    4.18
  -1   2 -28    4.95    4.02
  -1  -2 -28    4.67    1.98
   1  -2  29    4.22    4.66
   1   2  29    7.92    5.25
  -1  -2 -29   10.33    2.43
  -1   2 -29    8.63    2.41
  -1  -2 -29    4.91    4.27
   1  -2  30   50.30    5.75
   1   2  30   56.39    5.93
  -1   2 -30   49.27    5.87
  -1  -2 -30   47.75    5.85
   1  -2  31   17.43    2.98
   1   2  31   15.00    2.90
  -1   2 -31   12.82    2.98
  -1  -2 -31   20.96    3.25
  -1   2 -32    2.23    1.98
  -1  -2 -32   -0.76    1.95
   1  -2  32    0.52    1.74
   1   2  32   -1.62    1.94
  -1  -2 -33    1.23    1.80
  -1   2 -33    4.29    1.91
   1   2  33    4.01    1.93
   1  -2  33    2.09    1.61
  -1   2 -34    4.01    1.91
  -1  -2 -34    5.88    1.96
   1   2  34    8.47    2.06
   1  -2  34    5.67    1.87
  -1   2 -35   -0.94    1.51
  -1  -2 -35   -1.12    1.55
   1  -2  35   -1.02    1.49
   1   2  35    1.59    1.49
  -1   2 -36    9.12    1.79
  -1  -2 -36   12.07    1.94
   1  -2  36   11.89    1.89
   1   2  36    9.70    1.79
  -1  -2 -37    1.21    0.95
  -1   2 -37    1.51    0.97
   1  -2  37    0.34    0.99
   1   2  37    0.27    1.04
   1  -2  37    1.53    0.90
  -1   2 -38    1.92    0.78
  -1  -2 -38    1.80    0.79
   1  -2  38    1.47    0.72
   1   3 -38    3.24    0.82
   1   3 -37    1.33    0.97
   1  -3 -37    2.20    1.07
   1  -3 -36    2.14    1.18
   1   3 -36    1.27    1.17
   1   3 -35    1.28    1.37
   1  -3 -35    3.52    1.54
  -1  -3  34   19.20    2.62
  -1   3  34   15.79    2.68
   1   3 -34   14.56    2.48
   1  -3 -34   12.61    2.54
  -1   3  33   57.81    6.28
  -1  -3  33   59.64    6.24
   1   3 -33   58.50    6.24
   1  -3 -33   58.90    6.32
  -1   3  32   20.71    3.20
  -1  -3  32   12.70    2.72
   1   3 -32   17.32    2.85
   1  -3 -32   17.98    2.96
  -1  -3  32   14.87    2.34
  -1  -3  31   14.05    2.83
  -1   3  31   16.17    3.01
   1   3 -31   14.24    2.77
   1  -3 -31   15.65    2.91
  -1  -3  31   13.33    2.37
  -1   3  30   21.09    3.45
  -1  -3  30   22.36    3.45
   1  -3 -30   26.51    3.68
   1   3 -30   19.01    3.41
  -1  -3  30   24.99    3.14
  -1  -3  29    1.49    1.22
  -1   3  29    1.81    4.57
  -1  -3  29    0.86    4.50
  -1  -3  29    1.21    1.68
  -1   3  29    1.93    1.90
  -1  -3  29    2.80    1.48
  -1   3  28    8.41    3.75
  -1  -3  28    2.29    3.39
  -1  -3  28    5.64    1.62
  -1  -3  28    8.51    1.75
  -1   3  28   11.10    5.25
  -1  -3  28    4.39    3.88
  -1   3  28    9.15    2.30
  -1  -3  28    8.63    2.09
   1  -3 -28    3.30    3.75
   1   3 -28    8.05    4.35
  -1  -3  27    5.38    3.92
  -1   3  27   14.83    4.44
  -1   3  27   10.70    2.48
  -1  -3  27   11.16    2.44
  -1  -3  27   13.65    2.31
  -1  -3  27   11.33    2.03
  -1  -3  27   10.65    4.85
  -1   3  27    8.40    5.09
   1  -3 -27   13.11    4.50
   1   3 -27   16.86    4.99
  -1   3  26    7.04    3.39
  -1  -3  26    9.22    4.24
  -1  -3  26    7.16    1.88
  -1   3  26    8.46    2.38
  -1  -3  26    8.86    2.26
  -1   3  26    8.67    2.40
  -1  -3  26    9.00    1.73
  -1  -3  26   10.69    5.07
  -1   3  26    4.67    4.56
   1   3 -26    1.59    3.97
   1  -3 -26    6.44    4.36
  -1  -3  25   34.02    3.92
  -1  -3  25   31.20    3.92
  -1  -3  25   35.73    4.22
  -1   3  25   27.38    4.08
  -1  -3  25   35.10    7.14
  -1   3  25   42.30    7.77
  -1   3  25   33.31    8.22
  -1  -3  25   31.00    7.54
   1  -3 -25   28.27    7.36
   1   3 -25   21.75    6.40
  -1   3  25   35.70    4.41
  -1  -3  24   92.88    9.41
  -1  -3  24   99.66    9.53
  -1  -3  24   99.53    9.75
  -1   3  24   92.21    9.73
  -1   3  24  111.70   13.57
  -1  -3  24   86.16   12.39
  -1  -3  24   88.49   13.41
  -1   3  24  109.89   14.27
   1  -3 -24  100.57   13.22
   1   3 -24   84.71   12.74
  -1   3  24  111.56   10.00
  -1  -3  23  100.74    9.51
  -1  -3  23   93.13    9.51
  -1   3  23  107.29    9.91
  -1  -3  23   94.42    9.76
  -1   3  23   92.12   12.96
  -1  -3  23   98.89   13.91
  -1   3  23   97.06   13.86
   1   3 -23   79.98   12.40
   1  -3 -23   97.24   12.93
  -1   3  23  104.18    9.93
  -1  -3  23   97.89   12.65
  -1  -3  22   27.76    3.93
   1   3 -22   38.30    7.26
   1  -3 -22   27.67    6.68
  -1   3  22   45.17    8.19
  -1  -3  22   19.40    6.70
  -1  -3  22   25.83    6.34
  -1   3  22   53.43    7.94
  -1   3  22   49.93    4.73
  -1  -3  22   28.63    3.86
  -1  -3  21  220.17   20.18
   1   3 -21  201.36   23.00
   1  -3 -21  211.75   23.19
  -1   3  21  244.05   24.82
  -1  -3  21  250.88   24.66
  -1   3  21  245.88   24.21
  -1  -3  21  218.98   23.52
  -1   3  21  228.94   20.46
  -1  -3  21  214.75   20.07
  -1  -3  20   81.68    8.17
   1  -3 -20   80.45   10.73
   1   3 -20   67.05   10.37
  -1   3  20   86.26   12.25
  -1  -3  20   91.99   12.30
  -1   3  20   90.04   11.58
  -1  -3  20  103.48   11.95
  -1   3  20   91.81    8.53
  -1  -3  20   74.30    7.98
  -1   3  19   90.56   12.05
  -1  -3  19   88.71   12.01
   1  -3 -19   97.86   11.88
   1   3 -19   89.10   11.91
  -1   3  19   87.43   12.52
  -1  -3  19  117.08   13.57
  -1   3  19   94.70    9.43
  -1   3  18   14.56    5.02
  -1  -3  18   18.25    5.27
  -1   3  18   23.80    5.74
  -1  -3  18   12.23    4.57
   1  -3 -18   10.24    4.13
   1   3 -18   17.04    4.70
  -1  -3  17   26.47    5.59
  -1   3  17   21.92    5.24
   1  -3 -17   23.22    5.34
   1   3 -17   26.44    5.62
  -1   3  17   26.55    6.44
  -1  -3  17   25.15    6.36
   1  -3 -16   62.81    8.78
   1   3 -16   51.72    8.35
  -1  -3  16   79.80   10.18
  -1   3  16   73.40    9.90
  -1   3  16   57.61    8.89
  -1  -3  16   64.14    9.64
   1  -3 -15  109.90   12.53
   1   3 -15  124.26   12.95
  -1  -3  15  107.43   13.18
  -1   3  15  119.28   13.56
  -1   3  15   68.32   11.38
  -1  -3  15  116.36   13.25
   1  -3 -14   13.67    4.31
   1   3 -14   16.58    4.48
  -1  -3  14   17.98    5.09
  -1   3  14   15.72    4.64
   1   3 -13   69.87    8.48
   1  -3 -13   60.95    8.25
  -1   3  13   45.97    7.60
  -1  -3  13   45.33    7.93
  -1   3  12   59.14    8.04
  -1  -3  12   50.42    7.79
  -1   3  11  444.20   39.17
  -1  -3  11  393.38   38.86
  -1  -3  10   86.80   10.52
  -1   3  10  101.81   10.76
  -1  -3   9  220.97   22.00
  -1   3   9  244.00   22.21
  -1  -3   8   48.45    6.32
  -1  -3   8   44.05    5.18
  -1   3   8   28.76    4.65
  -1  -3   7   99.72    9.59
  -1   3   7   77.96    8.43
  -1  -3   7   79.25    8.44
  -1  -3   6   25.07    3.67
  -1  -3   6   19.26    2.53
  -1  -3   5   97.66    9.49
  -1   3   5   98.67    8.91
  -1  -3   5   87.43    8.81
  -1  -3   4  262.14   23.41
  -1   3   4  249.90   22.94
  -1  -3   4  269.07   22.98
  -1  -3   3   35.37    3.89
  -1   3   3   28.62    3.44
   1  -3  -2  883.89   79.34
   1  -3  -2  944.89   79.40
  -1  -3   1  331.81   28.74
   1  -3  -1  385.92   29.39
  -1  -3   1  357.27   28.74
  -1   3   1  287.13   28.72
  -1  -3   1  326.36   28.74
   1  -3  -1  366.66   29.35
  -1  -3   0   98.82    8.74
   1  -3   0   89.43    9.00
   1  -3   0   95.25    8.64
   1   3   0  103.30    8.69
   1  -3   0   93.15    9.05
   1   3   1  352.05   29.91
   1  -3   1  329.43   29.85
   1  -3   1  342.84   30.16
   1  -3   1  356.72   30.20
   1  -3   2  102.76    7.71
   1  -3   2   82.75    7.42
   1   3   3   28.10    3.26
   1  -3   3   16.28    2.78
   1  -3   3   19.76    2.63
  -1  -3  -3   18.37    2.33
  -1   3  -3   28.65    2.56
   1   3   4   68.32    8.14
   1  -3   4   86.02    8.28
   1  -3   4  100.55    7.63
  -1   3  -4   53.29    6.99
  -1  -3  -4   88.72    7.28
  -1  -3  -5  168.61   15.74
  -1   3  -5  177.81   15.82
   1  -3   5  165.67   16.89
   1   3   5  172.42   17.18
  -1  -3  -6 1038.79   92.07
  -1   3  -6 1131.38   92.21
   1   3   6 1020.16   93.52
   1  -3   6  990.46   93.27
  -1  -3  -7   20.55    3.54
  -1   3  -7   21.56    3.66
   1  -3   7   18.49    4.48
   1   3   7   21.09    4.90
   1  -3   8  596.11   49.27
  -1   3  -8  480.57   48.91
  -1  -3  -8  477.48   48.91
   1  -3   8  625.44   50.59
   1   3   8  646.99   50.94
   1  -3   9  185.82   17.00
  -1   3  -9  134.23   16.41
  -1  -3  -9  136.83   16.53
   1  -3   9  199.94   18.05
   1   3   9  212.17   18.52
   1  -3  10    4.14    2.85
   1   3  10   10.67    2.63
   1   3  10   13.91    4.68
   1  -3  10    2.67    3.52
  -1   3 -10    6.17    3.36
  -1  -3 -10    1.95    2.85
   1  -3  11  117.10   12.83
   1   3  11  111.24   11.76
  -1   3 -11   91.84   12.38
  -1  -3 -11   83.08   12.32
   1  -3  12   52.48    7.27
   1   3  12   36.51    5.62
  -1   3 -12   33.84    6.78
  -1  -3 -12   46.20    7.30
   1  -3  13   10.28    4.31
   1   3  13   12.10    3.38
  -1  -3 -13   14.55    4.62
  -1   3 -13   11.91    4.50
   1  -3  14   99.86   14.98
   1   3  14  163.88   14.81
  -1   3 -14  138.59   15.61
  -1  -3 -14  137.69   15.67
   1  -3  15   41.40    7.10
   1   3  15   38.34    5.79
  -1   3 -15   25.48    6.29
  -1  -3 -15   44.22    7.37
   1  -3  16  107.15   14.10
   1   3  16  126.13   13.17
  -1  -3 -16  119.74   14.17
  -1   3 -16  120.23   14.29
   1  -3  17   87.34   11.91
   1   3  17  100.08   10.96
  -1   3 -17   98.20   12.13
  -1  -3 -17   78.61   11.41
   1  -3  18   85.97   12.39
   1   3  18   93.39   11.06
  -1   3 -18   99.19   12.41
  -1  -3 -18   94.49   12.21
   1  -3  19   41.76    8.29
   1   3  19   56.46    7.77
   1   3  19   59.35    5.90
  -1   3 -19   53.81    8.87
  -1  -3 -19   54.71    8.79
  -1   3 -20  111.67   13.46
  -1  -3 -20  106.25   13.14
   1   3  20  116.46   12.55
   1  -3  20  107.94   10.06
   1   3  20   95.53    9.97
   1  -3  20  105.95   13.58
   1  -3  21   28.26    6.46
   1   3  21   27.10    5.25
  -1   3 -21   30.80    6.19
  -1  -3 -21   20.31    5.70
   1   3  21   34.90    6.79
   1   3  21   28.27    3.52
   1  -3  21   23.78    3.37
   1  -3  22   16.33    4.98
   1   3  22    6.25    4.05
  -1  -3 -22   16.30    5.20
  -1   3 -22   14.98    5.03
   1  -3  22   15.71    2.37
   1  -3  22   14.54    5.01
   1   3  22    2.28    2.78
   1  -3  23   11.78    2.11
  -1  -3 -23   10.59    4.50
  -1   3 -23    8.41    4.55
   1   3  23    9.66    4.78
   1  -3  23    5.35    3.80
   1   3  23    3.52    3.32
   1  -3  23   13.84    2.21
  -1   3 -24  187.02   17.35
  -1   3 -24  183.80   20.82
  -1  -3 -24  189.22   17.34
  -1  -3 -24  162.04   20.38
   1   3  24  195.52   19.88
   1  -3  24  173.15   16.95
   1  -3  24  191.80   17.06
   1   3  24  219.14   21.81
   1  -3  24  209.60   21.19
  -1  -3 -25    1.57    3.62
  -1  -3 -25    6.67    2.04
  -1   3 -25    3.95    3.83
  -1   3 -25    1.63    1.78
   1  -3  25    4.13    1.43
   1  -3  25    3.17    1.33
   1   3  25    7.62    4.94
   1  -3  25    4.02    3.72
  -1  -3 -26   39.24    4.70
  -1  -3 -26   29.33    7.02
  -1   3 -26   42.69    4.78
  -1   3 -26   28.65    6.89
   1  -3  26   38.54    4.29
   1  -3  26   36.78    4.22
   1   3  26   40.43    7.75
   1  -3  26   36.74    7.66
   1  -3  27   -0.14    1.15
   1   3  27    2.60    3.22
   1  -3  27    0.82    2.81
  -1  -3 -27    0.80    2.96
  -1   3 -27    1.59    2.96
  -1   3 -27   -1.03    1.79
  -1  -3 -27    0.62    1.66
   1  -3  28   34.58    7.40
   1   3  28   52.88    8.86
  -1  -3 -28   39.61    4.84
  -1  -3 -28   38.02    7.50
  -1   3 -28   33.94    7.34
  -1   3 -28   44.74    5.01
  -1   3 -29    1.79    1.93
  -1  -3 -29   -0.20    1.82
   1  -3  29    1.29    1.65
   1   3  29    2.54    1.68
  -1  -3 -30  125.32   12.49
  -1   3 -30  124.23   12.47
   1   3  30  141.29   12.61
   1  -3  30  132.16   12.48
  -1  -3 -31    2.61    2.08
  -1   3 -31    3.47    2.06
   1  -3  31    4.66    1.99
   1   3  31    1.28    1.88
  -1  -3 -32   27.17    3.77
  -1   3 -32   26.76    3.72
   1  -3  32   30.02    3.81
   1   3  32   29.15    3.77
   1  -3  33    7.04    1.93
   1   3  33    7.74    2.04
  -1   3 -33    6.83    2.01
  -1  -3 -33    6.59    1.93
   1   3  34   15.16    2.49
   1  -3  34   13.58    2.30
  -1   3 -34   14.75    2.37
  -1  -3 -34   11.35    2.35
   1   3  35    5.59    1.65
   1  -3  35    4.26    1.54
  -1  -3 -35    6.30    1.63
  -1   3 -35    6.01    1.53
  -1  -3 -36   34.01    3.58
  -1   3 -36   30.54    3.50
   1  -3  36   31.39    3.52
   1   3  36   33.57    3.59
   1  -3  36   33.44    3.53
  -1   3 -37   -0.29    0.76
  -1  -3 -37    0.62    0.83
   1  -3  37    0.07    0.83
   1  -3  38    7.62    1.07
   1  -3  38    7.10    1.06
   1   4 -37    2.82    0.85
   1   4 -36    0.34    0.89
   1   4 -35    2.24    1.17
   1   4 -34    3.78    1.52
   1  -4 -34    4.98    1.61
   1  -4 -33    8.69    2.02
   1   4 -33    7.17    2.00
  -1  -4  33    9.23    1.97
  -1   4  33    8.36    2.21
   1   4 -32   43.99    5.50
   1  -4 -32   54.31    5.72
  -1  -4  32   54.08    5.67
  -1   4  32   56.85    5.81
  -1  -4  31   34.67    4.03
  -1  -4  31   41.15    4.28
   1  -4 -31   39.49    4.61
   1   4 -31   33.73    4.42
  -1  -4  31   39.33    4.58
  -1   4  31   37.04    4.67
  -1  -4  30   87.63    8.61
  -1  -4  30   90.62    8.74
   1  -4 -30   85.76    8.98
   1   4 -30   86.47    8.92
  -1  -4  30   94.62    9.12
  -1   4  30   97.52    9.28
  -1  -4  29    6.26    1.67
  -1   4  29    5.83    2.39
  -1  -4  29    8.63    2.34
  -1  -4  29    7.52    1.94
   1   4 -29    4.85    2.05
   1  -4 -29    5.83    2.21
  -1  -4  28   16.82    2.50
  -1  -4  28   19.88    3.12
  -1   4  28   19.09    3.18
   1  -4 -28   20.85    6.18
  -1  -4  28    7.70    5.40
  -1   4  28   16.15    6.09
   1  -4 -28    1.55    4.74
   1   4 -28    4.49    4.65
   1  -4 -28   19.97    3.00
   1   4 -28   17.53    2.87
  -1  -4  28   17.51    2.60
  -1  -4  27    4.72    1.63
  -1  -4  27    5.19    2.07
  -1   4  27    5.24    2.27
  -1  -4  27    8.80    1.83
  -1   4  27    3.88    3.51
  -1   4  27    0.92    4.66
  -1  -4  27    5.29    3.88
   1   4 -27   12.04    4.48
   1  -4 -27   -0.78    3.43
  -1  -4  26    3.44    1.62
  -1   4  26    0.88    2.08
  -1  -4  26    2.94    1.90
  -1  -4  26    2.01    1.34
  -1   4  26    4.48    2.02
  -1   4  26    4.75    4.17
   1  -4 -26    1.54    4.05
   1   4 -26    3.00    3.62
  -1  -4  26   -2.70    6.00
  -1   4  26   -4.66    5.76
  -1  -4  25    7.69    1.93
  -1   4  25    3.50    2.23
  -1  -4  25    8.45    2.36
  -1   4  25    5.61    4.55
  -1  -4  25    2.72    4.42
  -1  -4  25   12.02    4.56
  -1   4  25    3.23    3.67
  -1   4  25    4.97    2.17
  -1  -4  25   10.93    1.98
   1  -4 -25    1.51    3.94
   1   4 -25    4.43    4.07
  -1  -4  24   21.87    3.13
  -1  -4  24   21.38    3.42
  -1   4  24   21.91    3.48
  -1  -4  24   18.07    2.88
  -1   4  24   23.55    5.76
  -1  -4  24   20.09    5.52
  -1   4  24   23.95    3.61
   1  -4 -24   22.94    5.87
   1   4 -24   13.76    4.57
  -1   4  24   15.88    5.96
  -1  -4  24   20.08    5.83
  -1  -4  23    3.64    4.60
  -1   4  23    1.85    6.02
  -1  -4  23    3.22    3.23
  -1   4  23    0.81    3.57
  -1  -4  23    6.74    1.83
  -1  -4  23    6.95    2.04
  -1   4  23    2.78    1.93
  -1   4  23    3.82    1.90
   1  -4 -23    0.72    3.80
   1   4 -23    2.12    3.87
  -1  -4  23    3.43    1.70
  -1  -4  22  191.25   17.65
  -1  -4  22  180.48   17.64
  -1  -4  22  192.55   17.89
  -1   4  22  196.19   17.93
  -1   4  22  217.94   22.01
  -1  -4  22  186.36   21.25
   1   4 -22  156.47   20.32
   1  -4 -22  173.13   20.57
  -1   4  22  211.87   22.71
  -1  -4  22  253.99   23.59
  -1   4  22  205.18   18.09
  -1  -4  21  111.43   10.72
  -1  -4  21  107.49   10.77
  -1  -4  21  113.48   11.02
  -1   4  21  112.54   10.98
  -1   4  21  131.13   14.95
  -1  -4  21  115.58   14.47
   1  -4 -21  106.06   13.65
   1   4 -21   99.71   13.42
  -1  -4  21  117.68   15.36
  -1   4  21  115.43   15.21
  -1   4  21  111.54   11.11
  -1  -4  20  265.84   25.73
  -1   4  20  290.09   26.06
  -1   4  20  315.67   30.04
  -1  -4  20  296.57   29.81
   1  -4 -20  287.42   28.81
   1   4 -20  278.88   28.67
  -1   4  20  323.50   30.73
  -1  -4  20  333.65   30.81
  -1  -4  20  285.12   25.70
  -1  -4  19  110.27   14.74
  -1   4  19  124.89   15.09
  -1   4  19  110.31   14.15
  -1  -4  19  100.04   10.40
   1  -4 -19  101.98   13.07
   1   4 -19  115.68   13.41
  -1  -4  19  103.37   13.94
  -1   4  19  116.99   10.82
  -1  -4  18  130.58   12.53
   1  -4 -18  113.24   14.65
   1   4 -18  147.38   15.36
  -1   4  18  144.52   16.53
  -1  -4  18  163.70   17.34
  -1   4  18  113.57   15.45
   1  -4 -17  118.61   12.71
   1   4 -17  108.52   12.23
  -1   4  17   96.13   13.18
  -1  -4  17  137.54   14.57
   1  -4 -16    1.16    3.60
   1   4 -16    9.10    4.08
  -1  -4  16    3.90    3.95
  -1   4  16    5.88    3.81
   1  -4 -15  150.11   15.82
   1   4 -15  149.36   15.72
  -1   4  15  136.32   16.34
  -1  -4  15  123.10   16.30
   1  -4 -14   61.32    8.04
   1   4 -14   59.88    7.82
  -1   4  14   38.14    7.48
  -1  -4  14   36.30    7.50
   1   4 -13  269.08   19.96
   1  -4 -13  264.24   19.99
  -1  -4  13  118.63   17.95
  -1   4  13  135.15   18.11
   1   4 -12  115.67   11.03
   1  -4 -12  156.87   12.27
  -1   4  12   57.98    9.34
  -1  -4  12   50.42    9.34
   1  -4 -11  886.12   53.45
   1   4 -11  775.57   52.69
  -1  -4  11  581.91   52.33
  -1  -4  11  399.82   50.46
  -1   4  11  465.63   50.61
  -1  -4  10  120.72   12.80
  -1   4  10  126.84   11.92
  -1  -4  10   86.05   11.36
  -1   4   9  119.08   12.35
  -1  -4   9  109.09   12.29
  -1  -4   8   75.15    8.28
  -1   4   8   70.13    7.29
  -1  -4   8   58.54    7.14
  -1  -4   7   17.10    3.44
  -1   4   7   17.35    2.70
  -1  -4   7   17.07    2.69
   1  -4  -6  164.03   14.80
  -1  -4   6  168.91   15.08
  -1   4   6  141.63   14.15
  -1  -4   6  155.66   14.24
   1  -4  -5  133.05   13.74
   1  -4  -5  136.20   13.64
  -1  -4   5  141.31   13.10
  -1   4   5  157.89   13.17
   1  -4  -4  170.82   17.87
   1  -4  -4  173.95   17.78
  -1   4   4  206.71   17.27
  -1  -4   4  202.89   17.28
   1  -4  -3  807.80   74.03
   1  -4  -3  888.52   74.05
   1  -4  -2  168.59   15.36
   1  -4  -2  179.82   15.31
  -1  -4   2  157.89   14.61
   1  -4  -1 2525.26  209.03
   1   4  -1 2377.63  208.10
  -1  -4   1 2321.53  208.30
   1  -4  -1 2574.91  208.93
  -1  -4   1 2503.10  208.31
   1  -4   0  507.11   40.73
   1  -4   0  497.04   40.58
  -1  -4   0  525.24   40.20
   1   4   0  448.65   39.90
   1  -4   0  428.08   39.84
  -1  -4  -1 2905.70  237.24
   1   4   1 2623.55  236.81
   1  -4   1 2648.15  236.64
   1  -4   1 2677.92  236.75
   1  -4   1 2660.14  236.77
  -1  -4  -1 3000.12  236.67
   1  -4   2  163.01   14.29
   1   4   2  115.42   13.89
   1  -4   2  143.82   13.19
  -1  -4  -2  148.27   13.09
   1  -4   3  471.44   41.04
   1  -4   3  495.38   39.23
  -1   4  -4  468.87   38.99
  -1  -4  -4  414.41   38.87
   1   4   4  423.89   41.03
   1  -4   4  487.53   41.88
   1  -4   4  463.98   39.38
   1   4   5  194.49   17.80
  -1  -4  -5  148.90   14.95
  -1   4  -5  166.90   15.08
   1  -4   6  154.81   14.35
   1   4   6  139.07   13.57
  -1  -4  -6  102.85   10.63
  -1   4  -6  104.09   10.68
   1   4   7   45.70    6.92
  -1   4  -7   31.41    4.52
  -1  -4  -7   36.58    4.72
   1   4   8   94.38   10.54
  -1  -4  -8   64.76    8.30
  -1   4  -8   64.98    8.18
  -1  -4  -8   73.14    8.34
  -1   4  -9  180.09   18.49
  -1  -4  -9  197.03   18.80
  -1   4 -10   83.69    9.69
  -1  -4 -10   71.40    9.48
  -1   4 -11  760.02   68.88
  -1  -4 -11  767.57   69.17
  -1   4 -12   60.60    8.49
  -1  -4 -12   60.27    8.71
   1   4  12   58.26    7.58
  -1   4 -13  112.84   13.42
  -1  -4 -13  104.38   13.39
   1   4  13  118.05   12.49
  -1  -4 -14   29.62    5.91
  -1   4 -14   30.18    6.02
   1   4  14   27.06    5.05
  -1  -4 -15  187.09   20.14
  -1   4 -15  175.66   19.61
   1   4  15  186.27   18.76
  -1  -4 -16    8.49    4.37
  -1   4 -16   18.18    5.01
   1   4  16   11.67    3.41
   1   4  17   53.04    7.34
  -1  -4 -17   46.65    8.23
  -1   4 -17   49.61    8.24
   1   4  18   71.97    9.29
  -1  -4 -18   80.18   10.79
  -1   4 -18   69.08   10.43
   1   4  19   22.11    3.19
  -1  -4 -19   24.33    6.26
  -1   4 -19   17.23    5.34
   1   4  19   23.76    5.08
   1  -4  19   25.70    3.35
  -1  -4 -20   36.50    7.26
  -1   4 -20   34.27    7.13
   1   4  20   34.19    4.18
   1  -4  20   23.62    6.59
   1   4  20   39.28    7.89
   1   4  20   33.99    6.06
   1  -4  20   35.33    4.24
  -1  -4 -21  127.95   15.41
  -1   4 -21   97.73   14.53
   1   4  21  119.18   13.85
   1  -4  21  136.08   15.49
   1   4  21  132.74   15.54
   1   4  21  124.13   11.68
   1  -4  21  120.02   11.63
   1  -4  22   45.82    5.04
   1   4  22   48.59    8.73
   1  -4  22   48.08    8.29
  -1  -4 -22   49.12    5.18
  -1  -4 -22   33.50    7.49
  -1   4 -22   28.54    7.09
  -1   4 -22   40.33    4.97
   1  -4  23   21.62    3.34
   1   4  23   27.34    6.48
   1  -4  23   32.30    6.81
  -1  -4 -23   31.22    3.87
  -1   4 -23   28.52    3.73
  -1  -4 -23   19.99    5.54
  -1   4 -23   24.31    5.81
   1   4  24   14.80    4.93
   1  -4  24   10.19    4.20
   1  -4  24   11.55    2.16
   1  -4  24   10.60    2.12
  -1  -4 -24    5.42    3.30
  -1  -4 -24    9.20    2.36
  -1   4 -24    7.32    2.16
  -1   4 -24    9.19    4.03
   1  -4  25    9.54    4.36
   1   4  25   10.86    5.10
   1  -4  25    9.95    2.08
   1  -4  25   13.68    2.29
  -1  -4 -25    8.55    4.19
  -1   4 -25    9.21    4.22
  -1  -4 -25    9.23    2.30
  -1   4 -25   13.29    2.54
   1  -4  26    3.20    2.99
   1   4  26    6.74    4.17
   1  -4  26    2.79    1.32
  -1  -4 -26    5.22    3.48
   1  -4  26    3.42    1.45
  -1  -4 -26    2.40    1.73
  -1   4 -26    1.78    1.76
  -1   4 -26    2.29    3.53
  -1  -4 -26    3.87    3.49
   1  -4  27    3.20    3.22
   1   4  27    7.59    4.18
  -1   4 -27    7.02    1.97
  -1  -4 -27    4.61    3.28
  -1   4 -27    4.53    3.41
  -1  -4 -27    2.58    1.76
   1  -4  27    6.54    1.62
  -1  -4 -27    4.96    3.63
   1  -4  27    2.17    1.33
   1   4  28   41.61    8.74
   1  -4  28   35.57    8.41
  -1  -4 -28   52.07    5.64
  -1   4 -28   48.61    5.64
  -1  -4 -28   44.51    8.21
   1  -4  28   46.99    5.19
   1   4  28   55.89    5.69
   1  -4  28   54.10    5.58
   1  -4  29   16.43    2.40
   1   4  29   16.59    3.10
   1  -4  29   16.83    2.83
  -1  -4 -29   19.59    3.00
  -1   4 -29   15.46    2.81
   1  -4  30   27.85    3.96
   1   4  30   34.34    4.21
  -1  -4 -30   33.02    4.14
  -1   4 -30   35.95    4.19
   1  -4  31   -1.12    1.84
   1   4  31    0.51    1.80
  -1  -4 -31    0.68    1.62
  -1   4 -31    0.98    1.73
   1   4  32   18.95    2.74
   1  -4  32   14.11    2.42
  -1   4 -32   14.25    2.47
  -1  -4 -32   13.74    2.48
   1   4  33    0.43    1.53
   1  -4  33    0.27    1.43
  -1  -4 -33    1.27    1.42
  -1   4 -33    1.61    1.46
   1  -4  34    0.58    1.33
   1   4  34    1.99    1.43
   1  -4  34    3.73    1.38
  -1   4 -34    3.71    1.38
  -1  -4 -34    2.81    1.39
   1   4  35    1.04    1.16
  -1   4 -35    0.87    1.00
   1  -4  35    1.13    1.03
  -1   4 -36    1.87    0.90
   1  -4  36    1.69    0.90
   1  -4  37    0.97    0.75
   1  -4  37   -0.32    0.72
  -1  -5  37   -0.83    0.66
   1   5 -36   -0.11    0.64
  -1  -5  36    0.08    0.83
   1   5 -35    0.87    0.90
  -1  -5  35    2.81    1.06
   1   5 -34    2.90    1.09
  -1  -5  34    4.79    1.41
  -1  -5  33   19.06    2.27
   1   5 -33   18.64    2.56
   1  -5 -32   19.18    2.92
   1   5 -32   20.06    2.85
  -1   5  32   24.91    3.12
  -1  -5  32   21.37    2.64
  -1  -5  31    4.70    1.79
  -1   5  31    8.89    2.18
   1  -5 -31    4.39    1.86
   1   5 -31    4.85    1.69
  -1  -5  31    4.99    1.49
   1  -5 -30   19.86    3.20
   1   5 -30   19.31    3.00
  -1  -5  30   21.01    2.99
  -1   5  30   22.42    3.32
  -1  -5  30   20.52    3.15
  -1  -5  30   26.02    3.01
   1   5 -29    9.52    2.21
   1  -5 -29   12.39    2.40
  -1  -5  29    8.40    2.18
  -1   5  29    7.46    2.41
  -1  -5  29   11.39    2.45
  -1  -5  29   11.97    2.11
   1   5 -28    9.34    1.99
   1  -5 -28    6.21    1.95
  -1   5  28    6.62    2.16
  -1  -5  28    5.96    2.15
  -1  -5  28    8.95    1.92
  -1  -5  28    5.93    1.93
  -1   5  27    1.50    1.92
  -1  -5  27    0.41    1.81
  -1  -5  27    2.91    1.34
   1  -5 -27    2.24    1.67
   1   5 -27    0.71    1.45
   1  -5 -27   -2.20    3.77
   1   5 -27   -2.09    4.00
  -1   5  27   -1.78    4.58
   1  -5 -27    2.04    3.65
  -1  -5  27   -2.60    4.97
   1  -5 -27    0.98    3.77
  -1  -5  27    0.86    1.51
  -1   5  26    6.60    2.23
  -1  -5  26    1.72    1.91
  -1   5  26    8.97    2.22
  -1  -5  26    3.38    1.72
   1   5 -26    1.40    2.91
   1  -5 -26    5.16    3.66
  -1  -5  26    4.60    1.61
   1  -5 -26    4.27    3.98
  -1  -5  26    7.22    4.66
  -1   5  26   -0.92    4.35
   1  -5 -25   19.89    7.04
  -1  -5  25   27.99    6.85
  -1   5  25    4.69    5.09
  -1  -5  25   15.56    2.70
  -1   5  25   13.39    3.03
  -1  -5  25   19.48    3.20
  -1   5  25   15.30    2.96
  -1   5  25   20.35    5.39
  -1  -5  25   17.74    2.74
   1  -5 -25    7.34    4.71
   1   5 -25    2.80    3.89
  -1   5  24   29.74    3.99
  -1  -5  24   23.96    3.65
  -1  -5  24   31.58    4.02
  -1   5  24   27.23    4.02
  -1  -5  24   25.37    3.48
  -1   5  24   29.28    6.45
  -1   5  24   25.64    7.22
  -1  -5  24   29.69    7.41
   1   5 -24   19.42    5.41
   1  -5 -24   23.26    5.91
  -1  -5  23  117.68   12.24
  -1   5  23  132.06   12.56
  -1  -5  23  132.64   12.62
   1  -5 -23  120.26   15.01
   1   5 -23   99.71   14.48
  -1  -5  23  128.35   12.25
  -1  -5  23  156.64   17.98
  -1   5  23  138.99   17.16
  -1   5  23  142.80   12.72
  -1   5  23  127.71   16.17
  -1  -5  22   87.37    8.55
  -1  -5  22   94.24    8.96
  -1   5  22   75.34    8.59
   1   5 -22   58.90   10.36
   1  -5 -22   84.96   11.60
  -1  -5  22   89.27    8.47
  -1   5  22   80.15   13.08
  -1  -5  22   86.38   13.87
  -1   5  22   77.37    8.75
   1  -5 -22   86.04    8.43
  -1   5  22   86.72   12.80
  -1  -5  21  200.88   19.37
  -1   5  21  231.69   19.72
  -1  -5  21  218.80   19.70
   1  -5 -21  217.55   22.53
   1   5 -21  200.53   22.02
  -1  -5  21  195.24   19.24
  -1  -5  21  247.88   25.30
  -1   5  21  249.41   24.81
   1  -5 -21  189.12   19.18
  -1   5  21  227.17   19.76
  -1   5  21  240.13   23.99
  -1  -5  20  239.40   21.98
  -1   5  20  242.07   22.09
  -1  -5  20  260.36   22.28
   1  -5 -20  246.06   25.04
   1   5 -20  208.60   24.28
  -1  -5  20  230.92   21.80
   1  -5 -20  212.26   21.70
  -1   5  20  266.18   22.31
  -1   5  20  292.74   27.43
  -1  -5  20  309.76   28.14
  -1   5  20  236.81   26.03
  -1   5  19   31.01    8.03
  -1  -5  19   33.94    8.91
  -1  -5  19   44.88    4.70
  -1  -5  19   34.23    4.75
  -1   5  19   33.18    4.50
  -1   5  19   38.59    7.70
  -1   5  19   34.65    4.74
   1  -5 -19   33.15    4.30
   1  -5 -19   38.30    7.05
   1   5 -19   37.46    6.86
  -1   5  18  133.14   16.67
  -1   5  18  151.98   17.15
  -1  -5  18  161.76   18.07
   1  -5 -18  155.10   15.98
   1   5 -18  142.30   15.51
   1  -5 -18  127.19   12.59
  -1   5  18  144.34   13.05
  -1  -5  18  158.39   13.11
  -1  -5  18  103.64   12.64
   1  -5 -17   19.02    5.13
   1   5 -17   15.43    4.48
  -1  -5  17   25.58    3.28
  -1   5  17    9.59    5.18
  -1   5  17    8.90    5.11
  -1  -5  17   18.33    6.17
   1   5 -16   77.14    9.89
   1  -5 -16   79.54   10.18
  -1  -5  16   65.90   11.07
  -1   5  16   62.77   10.21
  -1  -5  15   44.19    9.66
   1   5 -15   89.66    9.92
   1  -5 -15   80.74    9.97
  -1  -5  15   62.75   10.24
  -1   5  15   58.32    9.60
  -1  -5  14  104.52   14.60
   1   5 -14  180.03   15.00
   1  -5 -14  204.50   16.14
  -1  -5  14   81.26   13.56
  -1   5  14   86.41   13.32
  -1  -5  13  256.60   26.97
   1  -5 -13  370.31   27.31
   1   5 -13  360.48   26.75
  -1   5  13  212.31   25.05
  -1  -5  13  175.34   25.07
  -1  -5  12  188.47   20.18
  -1  -5  12  145.29   18.64
  -1   5  12  147.44   18.37
  -1  -5  11 1037.71   89.21
   1   5 -11 1234.06   89.37
   1  -5 -11 1421.49   90.75
  -1   5  11  848.70   87.32
  -1  -5  11  806.73   87.47
  -1  -5  10  541.62   48.45
   1  -5 -10  721.53   50.17
   1   5 -10  662.13   48.97
  -1  -5  10  415.40   46.75
  -1   5  10  489.89   46.90
   1  -5  -9  436.49   39.73
   1   5  -9  476.80   40.90
  -1   5   9  375.16   38.89
  -1  -5   9  428.75   39.20
   1   5  -8  543.12   45.50
   1  -5  -8  462.67   44.42
   1  -5  -8  497.32   44.27
  -1   5   8  462.86   43.48
  -1  -5   8  469.56   43.57
   1  -5  -7   92.75   11.04
   1   5  -7   75.37    9.68
   1  -5  -7   74.81    8.93
   1  -5  -7   77.69    8.75
  -1  -5   7   76.39    8.02
  -1   5   7   92.69    8.16
   1  -5  -6  147.94   17.90
   1   5  -6  121.77   16.65
   1  -5  -6  173.55   16.59
   1  -5  -6  176.96   16.41
  -1   5   6  179.23   15.56
  -1  -5   6  188.31   15.66
   1  -5  -5   51.13    7.14
   1   5  -5   42.30    6.19
   1  -5  -5   55.42    5.93
   1  -5  -5   52.90    6.07
   1   5  -4  182.99   19.74
   1  -5  -4  234.30   20.55
   1  -5  -4  242.78   20.19
   1  -5  -4  226.98   20.32
   1   5  -3  151.29   14.50
   1  -5  -3  159.74   14.69
   1  -5  -3  195.06   15.85
   1  -5  -3  187.03   15.53
   1  -5  -2  636.07   56.41
   1  -5  -2  671.88   56.25
  -1  -5   2  626.21   55.54
   1  -5  -1 1160.67   97.51
  -1  -5   1 1073.47   96.63
   1  -5  -1 1151.44   97.24
  -1  -5   1 1129.67   96.64
   1  -5   0  204.04   18.89
  -1  -5   0  213.20   18.49
   1  -5   0  213.15   18.86
  -1  -5   0  200.43   18.35
  -1  -5  -1 1188.51   99.47
   1  -5   1 1114.85   99.67
   1  -5   1 1130.29   99.66
  -1  -5  -2  570.89   50.65
  -1  -5  -2  571.16   49.96
   1  -5   2  569.56   50.09
  -1  -5  -3  345.36   30.74
  -1  -5  -3  337.75   30.10
   1  -5   3  333.40   30.15
  -1  -5  -4  285.53   26.01
   1  -5   4  293.23   26.11
  -1   5  -6  138.77   13.43
  -1  -5  -6  152.28   13.48
  -1   5  -7   71.52    7.20
  -1  -5  -7   65.50    7.10
  -1   5  -8  643.27   57.14
  -1  -5  -8  647.44   57.20
  -1   5  -9  142.24   14.40
  -1  -5  -9  144.40   14.62
  -1  -5 -10  135.08   14.76
  -1   5 -10  126.96   14.07
  -1  -5 -10  145.03   14.57
  -1  -5 -11  161.62   17.83
  -1   5 -11  148.17   17.28
  -1  -5 -12  103.36   12.10
  -1   5 -12   82.18   10.85
  -1  -5 -12   88.68   11.48
  -1  -5 -13  121.28   14.30
  -1   5 -13  102.55   12.61
  -1  -5 -13   95.16   12.83
   1   5  13  102.53   11.76
  -1  -5 -14  161.06   19.25
  -1   5 -14  154.11   17.73
  -1  -5 -14  140.42   18.09
   1   5  14  190.31   17.53
  -1  -5 -15    8.46    4.54
  -1   5 -15   15.38    4.76
   1   5  15   22.44    4.50
  -1  -5 -16   56.82    9.40
  -1   5 -16   56.25    8.85
   1   5  16   62.22    8.17
  -1   5 -17    4.99    3.57
  -1  -5 -17    5.59    4.39
   1  -5  17    6.77    2.08
   1  -5  17    8.10    2.17
   1   5  17    6.28    2.96
   1  -5  18  187.79   17.85
  -1  -5 -18  207.93   21.73
  -1  -5 -18  210.03   18.05
  -1   5 -18  179.47   20.81
   1  -5  18  137.11   17.67
  -1  -5 -18  185.64   17.54
   1   5  18  211.55   17.73
   1   5  18  273.95   22.48
   1  -5  18  251.62   22.02
   1   5  18  233.20   20.43
   1   5  19   30.80    6.45
   1  -5  19   27.17    6.41
  -1  -5 -19   21.99    3.13
   1   5  19   30.56    3.51
  -1  -5 -19   24.43    3.53
  -1   5 -19   24.17    3.51
  -1   5 -19   29.51    6.53
  -1  -5 -19   23.33    6.66
   1  -5  19   20.49    3.57
   1   5  20  334.77   29.48
   1  -5  20  382.23   30.11
  -1  -5 -20  278.48   31.41
   1  -5  20  275.23   25.25
   1   5  20  267.17   25.04
  -1  -5 -20  256.33   24.92
  -1  -5 -20  300.19   25.44
  -1   5 -20  272.47   25.22
  -1  -5 -20  287.33   29.12
  -1   5 -20  284.64   28.70
   1  -5  21   12.91    4.70
   1   5  21    6.94    4.43
   1  -5  21    9.87    2.45
  -1  -5 -21   10.74    6.44
  -1  -5 -21   13.66    5.36
  -1  -5 -21   13.98    2.51
  -1   5 -21   11.72    2.41
  -1   5 -21   11.25    4.65
  -1  -5 -21    6.11    1.87
   1   5  21    9.10    2.23
   1  -5  22   14.48    2.74
  -1  -5 -22   19.55    6.76
  -1  -5 -22   22.42    5.91
  -1  -5 -22   17.44    2.99
  -1   5 -22   18.41    3.00
  -1   5 -22   14.31    4.95
   1   5  22   33.14    6.77
   1  -5  22   16.97    5.36
   1  -5  23   14.76    2.59
  -1  -5 -23   17.58    6.62
  -1   5 -23   15.44    2.67
  -1  -5 -23   20.68    5.51
  -1   5 -23   12.05    4.87
  -1  -5 -23   12.15    2.66
   1   5  23    8.03    4.31
   1  -5  23   19.50    5.35
  -1  -5 -24   24.02    3.50
  -1   5 -24   22.69    3.38
  -1  -5 -24   23.58    5.89
  -1   5 -24   17.95    5.25
  -1  -5 -24   30.26    7.62
   1  -5  24   21.65    3.20
   1  -5  24   23.57    3.23
   1  -5  24   24.34    5.99
   1   5  24   20.31    5.83
  -1   5 -25    1.34    1.49
  -1  -5 -25   -0.20    1.65
  -1  -5 -25   -0.77    2.88
  -1   5 -25   -0.74    2.95
  -1  -5 -25   -2.95    4.30
   1  -5  25    2.03    1.44
   1  -5  25    0.73    1.40
   1   5  25    9.00    4.04
   1  -5  25   -0.79    2.81
   1  -5  26   16.64    2.57
   1   5  26   11.98    2.42
  -1  -5 -26   12.88    4.52
  -1  -5 -26   20.97    2.86
  -1   5 -26   13.05    4.59
  -1   5 -26   10.69    2.43
  -1  -5 -26   18.46    5.99
   1  -5  26   14.91    2.54
   1   5  26   10.63    4.85
   1  -5  26   17.23    5.19
   1  -5  27    8.72    1.95
   1   5  27    8.69    2.08
   1   5  27    4.84    4.04
   1  -5  27    8.48    3.94
  -1  -5 -27    7.80    2.13
  -1   5 -27   10.38    2.11
  -1   5 -27    2.83    2.98
  -1  -5 -27    2.95    2.92
  -1  -5 -27    6.03    4.12
   1  -5  27    8.20    1.86
   1  -5  28   23.10    3.14
   1  -5  28   29.01    3.48
   1   5  28   26.54    3.47
  -1   5 -28   24.45    3.34
  -1  -5 -28   21.55    3.31
   1   5  29    6.44    1.97
   1  -5  29    6.20    1.83
   1  -5  29    7.14    1.66
  -1   5 -29    2.31    1.72
  -1  -5 -29    7.96    2.09
   1   5  30   90.83    8.58
   1  -5  30   94.81    8.53
  -1   5 -30   72.73    8.32
  -1  -5 -30   92.27    8.57
   1  -5  30   83.82    8.19
  -1  -5 -31    5.48    1.86
  -1   5 -31    4.78    1.71
   1  -5  31    6.66    1.41
   1  -5  31    7.58    1.89
   1   5  31    8.07    2.09
   1  -5  32   26.35    3.32
   1   5  32   31.16    3.44
  -1   5 -32   22.89    3.15
  -1   5 -33    1.84    1.17
   1   5  33    1.08    1.30
   1  -5  33    2.50    1.27
  -1   5 -34   -0.72    1.01
   1   5  34   -1.60    1.25
   1  -5  34   -1.19    1.20
   1  -5  35   -0.45    0.89
   1  -5  35    0.64    0.98
  -1   5 -35    0.48    0.68
   1  -5  36    3.80    1.00
   1  -5  36    3.20    0.91
   1  -5  37   -0.30    0.56
   1  -5  37   -0.05    0.65
  -1  -6  36   21.12    2.31
  -1  -6  35    1.13    0.91
  -1  -6  34    5.31    1.01
  -1  -6  34    8.53    1.47
  -1  -6  33    4.90    1.12
   1   6 -33    3.33    1.12
  -1  -6  33    7.02    1.58
  -1  -6  33    5.48    1.47
  -1  -6  32    8.41    1.62
  -1  -6  32    8.44    1.83
  -1  -6  32    8.46    1.85
   1   6 -32    8.37    1.61
   1   6 -31   42.81    4.98
  -1  -6  31   52.16    5.10
  -1  -6  31   54.08    5.33
  -1   6  30   55.22    5.60
  -1  -6  30   57.75    5.44
   1   6 -30   42.81    5.24
  -1  -6  29   14.90    2.40
  -1   6  29   17.54    2.71
   1   6 -29   11.34    2.22
  -1   6  28   32.50    3.89
  -1  -6  28   31.33    3.86
  -1  -6  28   26.89    3.59
  -1  -6  28   27.77    3.57
   1   6 -28   26.26    3.46
   1  -6 -28   25.70    3.60
  -1   6  27   22.13    3.55
  -1  -6  27   23.24    3.60
   1  -6 -27   26.19    3.41
   1   6 -27   22.84    3.23
  -1  -6  27   27.52    3.38
  -1  -6  27   25.60    3.41
   1  -6 -27   29.15    7.26
   1  -6 -26   28.05    7.70
  -1  -6  26   35.86    3.97
  -1   6  26   27.80    4.05
  -1  -6  26   31.76    4.14
  -1   6  26   32.59    4.08
  -1  -6  26   24.72    6.90
   1  -6 -26   32.21    3.87
   1   6 -26   19.27    3.41
  -1  -6  26   32.54    3.88
  -1  -6  25   13.69    2.52
   1  -6 -25   13.80    6.17
  -1  -6  25   12.68    2.84
  -1   6  25   17.44    2.95
  -1   6  25   20.98    3.09
  -1  -6  25   10.32    5.00
   1  -6 -25   14.79    2.62
   1   6 -25   14.10    2.51
   1  -6 -25   13.59    4.60
   1  -6 -25   14.72    2.57
  -1  -6  25   15.36    2.59
  -1  -6  24   46.04    4.86
   1  -6 -24   32.78    9.20
  -1  -6  24   46.85    5.33
  -1   6  24   46.07    5.18
   1  -6 -24   36.77    4.59
  -1   6  24   43.74    5.12
  -1  -6  24   41.33    9.00
   1  -6 -24   37.54    4.63
   1   6 -24   33.24    4.48
  -1  -6  24   39.94    4.65
   1  -6 -23   -3.81    5.23
  -1  -6  23    2.46    1.85
  -1  -6  23   -0.19    1.54
  -1   6  23   -0.23    2.19
  -1  -6  23   -0.49    2.39
  -1   6  23   -0.96    5.25
  -1  -6  23   -1.03    5.60
   1  -6 -23   -0.40    1.58
   1   6 -23   -0.66    4.20
  -1   6  23    1.14    1.76
  -1   6  22   24.31    6.60
  -1  -6  22   22.82    3.38
  -1   6  22   27.63    3.84
  -1  -6  22   21.67    3.92
   1  -6 -22   18.38    8.36
  -1  -6  22   21.74    3.56
   1  -6 -22   21.56    3.38
  -1   6  22   34.74    4.07
  -1   6  22   32.06    8.37
  -1  -6  22   18.11    7.22
   1  -6 -22   13.76    5.74
   1   6 -22   14.45    5.18
  -1  -6  21  155.58   14.28
  -1  -6  21  167.97   14.99
   1   6 -21  116.18   16.27
   1  -6 -21  154.69   17.54
  -1  -6  21  157.22   14.51
   1  -6 -21  139.85   14.17
  -1   6  21  150.05   14.54
  -1  -6  21  168.34   20.20
  -1   6  21  163.86   19.20
  -1   6  21  139.52   18.37
  -1  -6  20  130.49   12.12
  -1  -6  20  125.78   12.32
  -1  -6  20  136.52   12.69
  -1   6  20  126.41   16.56
   1  -6 -20  117.10   12.04
  -1   6  20  122.56   12.30
  -1   6  20  128.43   16.78
  -1  -6  20  144.60   17.97
   1  -6 -20  123.63   15.27
   1   6 -20  111.89   14.40
   1  -6 -19   55.31    9.08
   1   6 -19   51.49    8.34
  -1   6  19   51.52   10.05
  -1  -6  19   63.66    6.70
  -1   6  19   81.96    7.03
   1  -6 -19   56.69    6.26
  -1   6  19   63.44   10.61
   1  -6 -19   54.82   11.41
  -1  -6  19   67.95   11.70
  -1  -6  19   42.94    6.27
   1  -6 -18   83.81   10.83
   1   6 -18   82.05   10.45
  -1   6  18   73.81   11.89
  -1   6  18   99.17    8.33
   1  -6 -18   76.98    7.66
  -1  -6  18   80.17    8.06
  -1  -6  18   71.73   12.56
   1  -6 -18   55.30   11.87
  -1   6  18   82.59   12.25
  -1  -6  18   52.30    7.60
  -1  -6  17   26.55    3.65
  -1  -6  17   12.22    5.60
   1  -6 -17   17.05    6.88
  -1   6  17   14.77    5.40
   1  -6 -17   15.38    5.26
   1   6 -17   21.82    5.19
  -1  -6  17   13.54    3.03
   1  -6 -17   20.60    2.95
  -1   6  17   23.08    3.27
  -1   6  16    3.75    3.48
   1  -6 -16    0.97    4.12
  -1  -6  16   -0.94    4.96
   1  -6 -16   10.46    3.95
   1   6 -16    7.70    3.42
  -1  -6  16    4.77    2.19
  -1  -6  16    4.61    1.82
   1  -6 -15   15.26    4.91
   1   6 -15   20.84    4.66
  -1  -6  15   11.10    2.61
  -1   6  15   11.41    3.93
  -1  -6  15    8.43    4.46
   1  -6 -15    9.46    4.64
   1  -6 -14   94.58   12.10
   1  -6 -14  128.04   13.10
   1   6 -14  107.37   11.61
   1  -6 -14   79.45   12.24
  -1  -6  14   66.36   11.14
  -1   6  14   71.49   10.54
   1  -6 -13   24.58    5.91
   1   6 -13   22.35    4.94
   1  -6 -13   12.86    5.04
   1  -6 -13   18.48    5.44
  -1   6  13   16.90    4.15
  -1  -6  13   14.05    4.57
   1  -6 -12   30.87    6.55
   1   6 -12   15.71    4.33
   1  -6 -12   25.75    5.48
   1  -6 -12   18.33    4.57
  -1   6  12   18.65    4.01
  -1  -6  12   16.86    4.50
   1  -6 -11  323.75   30.44
   1  -6 -11  349.61   31.78
   1   6 -11  269.54   29.95
   1  -6 -11  315.77   30.85
  -1   6  11  320.32   29.37
  -1  -6  11  329.80   29.76
   1  -6 -10   26.42    6.43
   1   6 -10   35.52    5.82
   1  -6 -10   39.06    6.20
   1  -6 -10   32.61    5.70
  -1  -6  10   36.45    5.11
  -1   6  10   45.97    5.21
   1  -6  -9  276.00   25.41
   1   6  -9  214.27   25.02
   1  -6  -9  218.84   25.75
   1  -6  -9  276.58   25.86
  -1  -6   9  294.40   24.51
  -1   6   9  288.15   24.33
   1  -6  -8  146.93   12.82
   1  -6  -8  103.60   12.60
   1   6  -8   81.23   11.75
   1  -6  -8  126.56   12.89
  -1  -6   8  139.05   11.55
  -1   6   8  121.55   11.28
   1  -6  -7   10.89    2.78
   1  -6  -7   12.55    3.00
   1  -6  -7    8.68    2.67
   1   6  -7    6.86    2.17
   1  -6  -6   30.25    4.20
   1  -6  -6   32.35    4.69
   1  -6  -6   27.71    3.65
   1   6  -6   25.98    3.46
   1  -6  -5    3.18    1.67
   1  -6  -5    3.84    1.83
   1  -6  -5    3.66    0.83
   1  -6  -4   46.87    5.62
   1  -6  -4   49.91    5.98
   1  -6  -3   91.67    8.91
   1  -6  -3   78.54    9.02
   1  -6  -2   49.53    5.55
   1  -6  -2   50.26    5.96
  -1  -6   2   45.64    4.83
   1  -6  -1  553.12   50.18
   1  -6  -1  570.31   50.11
  -1  -6   1  575.41   49.58
   1  -6   0  286.93   26.45
  -1  -6   0  301.94   26.05
  -1  -6   0  294.22   25.92
   1  -6   0  283.68   26.39
  -1  -6  -1  704.03   60.82
  -1  -6  -1  684.66   60.63
   1  -6   1  707.62   61.16
  -1  -6  -2  139.33   12.98
   1  -6   2  137.85   13.20
  -1  -6  -3   26.50    3.41
  -1  -6  -3   27.62    4.12
   1  -6   3   25.12    3.51
  -1  -6  -4   75.98    7.73
  -1  -6  -4   70.84    8.26
   1  -6   4   75.51    7.81
  -1  -6  -5    7.13    1.82
   1  -6   5    7.37    1.35
   1  -6   6    0.37    1.14
  -1  -6  -6   -1.03    1.41
  -1  -6  -7   33.60    4.12
   1   6   7   18.79    3.29
  -1  -6  -8    5.78    1.61
  -1   6  -8    6.28    1.83
  -1   6  -9   72.46    8.13
  -1  -6  -9   80.19    8.32
  -1  -6 -10   68.48    7.72
  -1   6 -10   57.86    7.32
  -1   6 -11  399.54   38.26
  -1  -6 -11  427.71   38.77
  -1  -6 -11  425.72   39.72
   1   6  12   58.89    7.71
  -1   6 -12   44.61    7.07
  -1  -6 -12   47.17    7.65
  -1  -6 -12   46.89    8.06
   1  -6  13   -0.71    2.83
   1   6  13    1.77    2.65
  -1  -6 -13   -0.67    3.53
  -1   6 -13    0.55    3.08
  -1  -6 -13    2.45    3.95
  -1  -6 -14   40.35    8.86
  -1   6 -14   54.89    8.72
  -1  -6 -14   55.08   10.10
   1   6  14   72.82    8.89
   1   6  14   92.04   10.24
   1  -6  14   81.09   10.40
   1   6  15   53.91    7.81
  -1  -6 -15   48.48   10.56
   1  -6  15   45.30    6.08
  -1  -6 -15   34.81    8.29
  -1   6 -15   28.67    7.36
   1   6  15   65.92    9.03
   1  -6  15   81.79    9.92
   1  -6  15   63.24    6.31
   1  -6  15   58.81    6.10
  -1  -6 -15   63.52    6.01
  -1  -6 -16   31.55    8.81
   1  -6  16   24.52    4.10
  -1   6 -16   22.54    5.79
  -1  -6 -16   26.18    6.86
   1   6  16   43.98    7.26
   1  -6  16   46.54    7.77
   1  -6  16   27.19    4.19
   1  -6  16   31.72    4.07
  -1  -6 -16   32.89    3.85
   1  -6  17   76.83    9.22
  -1  -6 -17   42.96   12.32
  -1   6 -17   89.14   11.98
  -1  -6 -17   86.92   12.75
   1   6  17  125.34   13.12
   1  -6  17  133.04   13.78
   1  -6  17   74.61    9.21
   1   6  17  109.95    9.07
  -1  -6 -17  101.67    9.07
   1  -6  17   82.56    9.17
   1  -6  18   76.92    9.75
   1   6  18  108.28    9.65
  -1  -6 -18   95.42    9.56
   1  -6  18  154.10   14.80
   1   6  18  118.36   13.37
  -1  -6 -18   93.96   13.52
  -1  -6 -18  111.98   10.21
  -1   6 -18   92.69   12.67
   1  -6  18   99.07   10.01
  -1  -6 -18   49.18   13.75
   1  -6  19   53.74    7.71
   1  -6  19   94.81   11.78
   1   6  19   73.36   10.71
   1  -6  19   73.19    7.78
  -1  -6 -19   36.71   11.12
  -1   6 -19   72.56   10.79
  -1  -6 -19   90.41    8.13
  -1  -6 -19   69.14   11.55
   1   6  19   81.82    7.55
  -1  -6 -19   73.34    7.48
   1   6  20    2.32    3.50
   1  -6  20    7.95    4.50
  -1  -6 -20   10.83    7.26
   1  -6  20    3.94    2.26
  -1  -6 -20    4.88    2.11
  -1  -6 -20    2.66    3.89
  -1   6 -20    3.03    3.68
   1   6  20    3.92    1.68
  -1  -6 -20    6.47    1.80
   1  -6  21  208.88   21.65
   1   6  21  224.80   21.71
   1   6  21  193.63   17.19
  -1  -6 -21  177.36   17.15
  -1  -6 -21  143.97   22.37
   1  -6  21  187.63   17.43
  -1  -6 -21  200.19   17.59
  -1   6 -21  183.02   17.29
  -1   6 -21  156.23   20.24
  -1  -6 -21  168.63   21.22
  -1  -6 -22   17.73    6.74
   1  -6  22   11.79    2.70
  -1  -6 -22   13.52    2.65
  -1  -6 -22   11.05    4.68
  -1   6 -22   15.71    5.00
  -1   6 -22   13.30    2.53
   1  -6  22   11.17    4.92
   1   6  22   11.17    4.56
  -1  -6 -23   20.41    3.33
  -1   6 -23   20.91    3.12
  -1  -6 -23   23.10    6.08
   1  -6  23   20.95    3.01
   1   6  23   19.82    3.01
   1   6  23   26.55    6.54
   1  -6  23   13.51    5.21
  -1  -6 -23   11.97    7.08
   1  -6  24   18.53    3.03
   1   6  24   29.81    3.42
   1  -6  24   21.19    5.69
  -1  -6 -24   22.21    3.38
  -1   6 -24   18.34    3.08
  -1  -6 -24   20.79    5.67
   1  -6  24   26.22    3.38
  -1  -6 -24   21.31    7.10
   1   6  25   24.74    3.28
   1  -6  25   22.64    3.15
  -1   6 -25   20.83    3.14
  -1  -6 -25   14.65    5.20
   1  -6  25   13.87    5.01
  -1  -6 -25   22.52    3.36
   1  -6  25   27.15    3.39
  -1  -6 -25   27.07    7.37
   1  -6  26   21.47    3.11
   1   6  26   25.00    3.34
   1  -6  26   16.41    5.12
   1  -6  26   20.60    3.12
  -1  -6 -26   25.93    6.84
  -1  -6 -26   25.99    3.39
  -1   6 -26   22.04    3.13
  -1  -6 -27   20.39    3.06
  -1   6 -27   16.76    2.82
   1  -6  27   20.19    2.92
   1   6  27   23.90    3.13
   1  -6  27   20.81    2.92
   1  -6  28   56.97    5.99
   1   6  28   66.43    6.22
   1  -6  28   54.77    5.98
  -1  -6 -28   62.12    6.20
  -1   6 -28   51.30    5.92
  -1   6 -29   10.44    2.27
   1  -6  29   18.87    2.52
   1  -6  29   19.81    2.95
   1   6  29   19.16    2.71
  -1   6 -30    7.63    1.68
   1  -6  30   11.16    2.20
   1   6  30    7.02    1.86
   1  -6  30    7.40    1.65
   1  -6  31   33.60    3.70
   1  -6  31   33.31    3.32
   1   6  31   27.51    3.51
  -1   6 -31   24.53    3.28
   1  -6  32    2.48    0.99
  -1   6 -32    3.21    1.16
   1  -6  32    5.11    1.51
   1   6  32    2.18    1.30
   1  -6  33   24.15    2.89
   1  -6  33   22.07    2.79
   1  -6  34    3.57    1.22
   1  -6  34    3.11    1.22
   1  -6  35   -0.53    0.92
   1  -6  35   -0.15    0.88
   1  -6  36    0.45    0.64
   1  -6  36    0.41    0.68
  -1  -7  35    4.96    1.00
  -1  -7  34    0.88    0.93
  -1  -7  34    0.78    0.61
  -1  -7  33   10.86    1.72
  -1  -7  33   11.01    1.57
  -1  -7  32   13.84    2.10
  -1  -7  32   12.64    2.09
  -1  -7  32   13.97    1.94
  -1  -7  31    3.81    1.51
  -1  -7  31    0.90    1.45
  -1  -7  31    1.94    1.22
  -1  -7  30   11.76    2.19
  -1  -7  30   12.47    2.26
  -1  -7  30   13.40    2.15
  -1  -7  29   15.67    2.60
  -1  -7  29   14.89    2.55
  -1  -7  29   15.15    2.42
  -1  -7  28    0.18    1.56
  -1  -7  28    1.12    1.41
  -1  -7  27   11.54    2.36
  -1  -7  27    7.91    2.01
  -1  -7  26   14.69    2.63
  -1  -7  26   14.96    2.98
  -1  -7  26   20.10    2.99
   1  -7 -25    1.19    4.60
  -1   7  25    4.46    1.95
   1  -7 -25    6.84    1.84
  -1  -7  25    3.78    1.84
  -1  -7  25    2.91    1.77
   1  -7 -25    5.95    5.89
  -1  -7  24   13.17    2.43
   1  -7 -24   12.63    6.20
  -1   7  24   10.90    2.58
   1  -7 -24   15.82    2.70
   1  -7 -24   14.05    2.64
   1  -7 -24   10.20    6.12
  -1  -7  24   12.12    2.51
   1  -7 -23   13.18    6.22
  -1   7  23   17.40    2.98
   1  -7 -23   17.09    2.94
   1  -7 -23   16.19    7.61
  -1  -7  23   18.16    3.10
  -1  -7  23   12.43    2.55
   1  -7 -22   10.85    6.29
  -1   7  22   10.27    2.60
   1  -7 -22    6.80    2.27
  -1  -7  22    8.38    2.54
  -1  -7  22    8.78    2.20
   1  -7 -21    4.09    4.22
  -1   7  21    4.86    1.92
  -1  -7  21    1.66    2.23
  -1  -7  21    2.42    1.75
   1  -7 -21    2.34    1.82
   1  -7 -20   14.73    3.09
  -1   7  20   19.33    3.28
  -1  -7  20   24.08    3.76
   1  -7 -20   32.23    8.80
  -1  -7  20   20.50    3.21
  -1   7  20   20.65    6.22
   1  -7 -19   43.52    4.91
  -1   7  19   51.39    5.30
  -1  -7  19   27.25    4.75
   1  -7 -19   28.40    9.18
  -1  -7  19   39.58    9.44
  -1   7  19   45.04    8.82
  -1  -7  19   45.75    5.52
  -1  -7  18   12.77    2.86
  -1   7  18   15.61    5.96
   1  -7 -18   14.84    2.49
  -1   7  18   13.46    2.72
  -1  -7  18   10.94    5.63
   1  -7 -18    8.49    6.09
   1  -7 -18   20.40    5.65
  -1  -7  18    8.95    2.62
   1  -7 -17   35.22    4.16
  -1   7  17   34.48    4.43
  -1  -7  17   17.21    6.68
   1  -7 -17   31.16    8.17
  -1  -7  17   35.75    4.35
   1  -7 -17   28.15    6.92
  -1  -7  17   33.35    4.47
   1  -7 -17   14.99    7.35
  -1   7  16   19.72    3.17
   1  -7 -16   20.87    3.10
  -1  -7  16   22.31    3.25
  -1  -7  16    9.00    5.53
   1  -7 -16   15.03    5.45
   1  -7 -16   22.33    5.71
   1  -7 -16   15.92    7.43
  -1  -7  16   24.38    3.70
   1  -7 -15   13.27    5.81
  -1  -7  15   14.60    2.91
  -1  -7  15   13.71    2.98
  -1   7  15   16.50    2.67
  -1  -7  15   12.99    4.96
   1  -7 -15   15.12    5.57
   1  -7 -15   13.52    4.82
  -1  -7  15   16.40    2.69
   1  -7 -14   51.62    9.78
  -1  -7  14   53.47    8.64
  -1  -7  14   54.37    6.60
  -1  -7  14   66.65    6.29
   1  -7 -14   50.19    8.85
   1  -7 -14   71.11   10.25
   1  -7 -13   23.17    6.29
   1  -7 -13   13.92    4.48
  -1  -7  13   17.11    4.04
   1  -7 -13   21.12    5.05
   1  -7 -12   63.57    8.12
   1  -7 -12   52.90    8.41
   1  -7 -12   37.98    7.26
  -1  -7  12   48.50    6.74
   1  -7 -11   86.73    9.45
   1  -7 -11   71.86    9.54
   1  -7 -10   18.94    4.28
   1  -7 -10   15.68    3.88
   1  -7  -9    7.54    3.23
   1  -7  -9    4.94    2.49
   1  -7  -8   45.94    6.51
   1  -7  -8   41.52    5.87
   1  -7  -7  138.73   14.67
   1  -7  -7  140.85   14.18
   1  -7  -6   68.36    8.47
   1  -7  -6   71.98    8.01
   1  -7  -5   15.18    3.49
   1  -7  -5   20.80    3.39
   1  -7  -4   64.30    7.57
   1  -7  -4   60.33    7.03
   1  -7  -3    5.98    2.43
   1  -7  -3    5.65    2.00
   1  -7  -2   16.76    2.98
   1  -7  -2   15.90    2.81
   1  -7  -1   23.98    3.63
   1  -7  -1   26.38    3.68
  -1  -7   1   25.13    3.07
  -1  -7   0  120.71   11.30
   1  -7   0  125.52   11.84
  -1  -7   0  112.79   11.15
   1  -7   0  125.05   11.81
  -1  -7  -1   69.32    7.06
   1  -7   1   69.19    7.43
  -1  -7  -1   70.29    6.93
  -1  -7  -2   83.57    8.48
   1  -7   2   90.20    8.91
  -1  -7  -2   83.81    8.31
  -1  -7  -3    3.10    1.29
   1  -7   3    2.94    1.60
  -1  -7  -4   71.30    8.40
  -1  -7  -4   69.81    7.37
   1  -7   4   66.91    7.53
  -1  -7  -5   13.02    3.23
  -1  -7  -5   10.29    2.34
  -1  -7  -6   26.12    4.82
  -1  -7  -6   28.17    3.97
  -1  -7  -7   86.38    9.34
  -1  -7  -8  110.24   11.68
  -1  -7  -9   19.82    3.92
  -1  -7 -10   27.97    4.92
  -1  -7 -11   26.99    4.77
   1  -7  11   12.68    3.84
  -1  -7 -12  128.73   13.29
  -1  -7 -12  123.03   11.88
  -1  -7 -13   13.21    3.91
   1  -7  13   22.99    2.96
   1  -7  13   22.88    5.59
   1  -7  13   21.76    3.09
  -1  -7 -13   20.23    6.15
  -1  -7 -13   24.86    3.50
  -1  -7 -14   46.52    7.81
   1  -7  14   49.31    5.22
   1  -7  14   42.57    5.40
  -1  -7 -14   52.53    5.48
  -1  -7 -14   46.87    9.47
   1  -7  14   31.13    7.29
  -1  -7 -15    3.02    2.94
   1  -7  15    3.45    1.74
  -1  -7 -15    6.79    1.90
  -1  -7 -15   10.09    5.43
   1  -7  15    3.77    1.84
   1  -7  15    5.52    3.66
  -1  -7 -16    4.22    1.70
  -1  -7 -16    5.92    4.10
   1  -7  16    9.86    4.34
  -1  -7 -16    2.48    4.45
  -1  -7 -17   36.36   10.14
  -1  -7 -17   47.70    5.00
   1  -7  17   39.05    5.34
   1  -7  17   44.62    8.06
  -1  -7 -17   25.41    6.94
  -1  -7 -18   28.22    6.84
  -1  -7 -18   15.65    8.22
  -1  -7 -18   36.73    4.16
   1   7  18   29.68    3.83
   1  -7  18   37.41    7.57
  -1  -7 -19   58.91    6.73
   1   7  19   71.85    6.70
   1  -7  19   80.08   10.99
  -1  -7 -20   58.41   13.50
  -1  -7 -20   61.95    7.00
   1   7  20   72.00    6.92
  -1  -7 -21   38.39   10.36
  -1  -7 -21   42.61    4.93
  -1  -7 -21   38.43    9.64
  -1  -7 -22    2.52    4.69
  -1  -7 -22    8.13    6.10
  -1  -7 -23   25.63    8.07
  -1  -7 -23   10.14    6.54
  -1  -7 -24   15.16    6.54
   1  -7  24   18.08    3.02
  -1  -7 -24   18.51    3.07
  -1  -7 -24   15.23    6.11
  -1  -7 -25   -4.28    4.80
  -1  -7 -25   -3.31    4.25
   1  -7  25   -0.19    1.36
   1  -7  26    5.55    1.89
   1  -7  27    7.66    1.90
   1  -7  28    3.34    1.44
   1  -7  29    5.67    1.60
   1  -7  30   24.43    3.00
   1  -7  30   26.29    3.34
   1  -7  31    6.76    1.35
   1  -7  31    4.73    1.65
   1  -7  32   12.88    1.73
   1  -7  32   12.90    2.03
   1  -7  33    3.80    0.87
   1  -7  33    4.75    1.33
   1  -7  34   -0.54    0.90
   1  -7  35   -0.35    0.73
  -1  -8  34    3.04    0.81
  -1  -8  33    8.72    1.32
  -1  -8  33   10.29    1.47
  -1  -8  32   23.18    2.68
  -1  -8  32   22.23    2.60
  -1  -8  31   51.93    4.90
  -1  -8  31   44.43    4.86
  -1  -8  31   47.60    4.92
  -1  -8  30   57.91    5.60
  -1  -8  30   52.63    5.57
  -1  -8  30   53.63    5.62
  -1  -8  29   24.50    2.99
  -1  -8  29   19.93    3.00
  -1  -8  29   22.98    3.06
  -1  -8  28    5.90    1.76
  -1  -8  28    7.35    1.93
  -1  -8  28    6.40    1.92
  -1  -8  27    7.06    1.91
  -1  -8  27    6.72    2.03
  -1  -8  27    4.92    2.00
  -1  -8  26    2.98    1.71
  -1  -8  26    1.10    1.68
  -1  -8  26    1.86    1.59
  -1  -8  25    3.92    2.25
  -1  -8  25    3.62    2.04
   1  -8 -25    6.32    1.91
  -1  -8  25    6.47    1.87
   1  -8 -24    1.24    4.80
   1  -8 -24    3.97    1.70
  -1  -8  24    2.70    1.98
  -1  -8  24    2.42    2.02
  -1   8  24    4.99    1.81
   1  -8 -24    3.88    5.82
  -1  -8  24    5.40    1.94
   1  -8 -23    1.30    1.79
  -1  -8  23    1.74    2.32
  -1  -8  23    2.10    2.04
  -1   8  23    0.77    1.62
  -1  -8  23    2.18    1.82
   1  -8 -23    5.25    5.06
  -1  -8  22   52.71    5.87
   1  -8 -22   49.34    5.60
  -1   8  22   52.44    5.52
   1  -8 -22   43.63   10.99
  -1  -8  22   40.03    5.70
  -1  -8  22   49.19    5.51
  -1  -8  22   37.46    5.86
  -1  -8  21  114.36   10.25
   1  -8 -21  112.94   16.83
   1  -8 -21  107.06    9.85
  -1   8  21  123.55    9.92
  -1  -8  21   62.27    9.60
  -1  -8  21  111.95    9.82
  -1  -8  21   64.97    9.83
  -1  -8  20  179.72   13.86
   1  -8 -20  138.38   19.30
   1  -8 -20  181.81   13.48
  -1   8  20  192.48   13.44
  -1  -8  20   90.68   12.94
  -1  -8  20  110.59   13.03
  -1  -8  20  178.56   13.36
  -1  -8  20   71.64   12.86
   1  -8 -19   41.00   11.16
  -1  -8  19   78.54    7.40
   1  -8 -19   55.99   11.42
  -1   8  19   82.93    6.82
   1  -8 -19   66.94    6.68
  -1  -8  19   37.09    6.42
  -1  -8  19   47.86    6.50
  -1  -8  19   35.08    6.50
  -1  -8  19   75.24    6.73
  -1   8  18   27.50    3.64
   1  -8 -18   30.09    3.85
   1  -8 -18   11.16    6.13
  -1  -8  18   34.99    4.61
  -1  -8  18   19.31    3.69
  -1  -8  18   21.51    4.03
  -1  -8  18   24.27    3.93
   1  -8 -18   17.07    6.26
   1  -8 -17    7.82    4.76
  -1   8  17    5.03    1.88
   1  -8 -17    5.39    1.98
   1  -8 -17    2.60    4.65
  -1  -8  17    3.76    2.48
  -1  -8  17    1.37    1.85
  -1  -8  17    4.96    1.86
  -1  -8  17    3.47    2.50
  -1  -8  17    3.44    1.84
   1  -8 -16   14.08    5.96
   1  -8 -16   18.68    3.21
  -1   8  16   16.45    3.00
   1  -8 -16   20.20    7.29
  -1  -8  16   19.34    3.11
  -1  -8  16   18.27    3.12
  -1  -8  16   13.60    3.20
  -1  -8  16   19.22    3.27
  -1  -8  15   13.12    2.90
  -1  -8  15   14.88    2.88
   1  -8 -15   25.82    6.22
  -1   8  15   23.63    3.02
   1  -8 -15   15.17    3.00
   1  -8 -15   10.72    5.67
  -1  -8  15   12.39    2.43
  -1  -8  15   13.94    2.87
  -1  -8  15   12.43    2.94
  -1  -8  14   -1.53    2.08
  -1  -8  14   -0.20    1.47
   1  -8 -14    2.36    2.69
   1  -8 -14    0.97    1.78
  -1  -8  14    0.25    1.59
  -1  -8  14    1.55    1.90
   1  -8 -14    4.79    3.69
  -1  -8  14    1.92    1.33
  -1  -8  13    3.56    2.11
   1  -8 -13    2.56    3.94
  -1  -8  13    0.94    1.30
  -1  -8  13    0.37    1.26
  -1  -8  13    0.20    1.65
  -1  -8  13    1.95    1.88
  -1  -8  13    0.97    2.02
   1  -8 -13    2.76    3.41
   1  -8 -12   15.88    4.46
  -1  -8  12   15.68    2.47
  -1  -8  12   19.00    2.69
  -1  -8  12   12.56    2.21
   1  -8 -12   13.72    4.83
  -1  -8  12   14.28    2.79
  -1  -8  12   16.48    2.93
  -1  -8  11  117.22   10.82
  -1  -8  11  120.16   11.05
  -1  -8  11  113.09   11.33
   1  -8 -11  108.09   13.75
   1  -8 -11  117.31   13.23
  -1  -8  11  113.66   10.93
   1  -8 -10  156.67   16.02
   1  -8 -10  132.78   16.41
  -1  -8  10  154.41   14.21
   1  -8  -9   60.33    8.15
   1  -8  -9   74.94    9.28
   1  -8  -8   22.86    4.03
   1  -8  -8   16.81    4.27
   1  -8  -7    0.74    1.53
   1  -8  -7    0.49    2.21
   1  -8  -6   30.79    4.94
   1  -8  -6   41.37    5.75
   1  -8  -5    9.96    2.52
   1  -8  -5    9.82    2.99
   1  -8  -4    2.54    1.56
   1  -8  -4    4.33    2.20
   1  -8  -3    4.50    2.03
   1  -8  -3    3.06    1.70
   1  -8  -2    1.93    1.65
   1  -8  -2    3.54    1.71
   1  -8  -1  153.17   15.22
   1  -8  -1  161.73   15.37
  -1  -8   0  172.97   16.25
   1  -8   0  185.30   17.06
   1  -8   1  245.04   22.45
  -1  -8  -1  233.89   21.69
  -1  -8  -1  244.56   21.92
   1  -8   2   49.58    5.70
  -1  -8  -2   39.15    4.79
  -1  -8  -2   46.92    5.16
  -1  -8  -3   18.19    2.85
   1  -8   3   19.96    3.37
  -1  -8  -3   22.02    3.20
  -1  -8  -4  100.88   10.24
  -1  -8  -5   16.76    3.01
  -1  -8  -6   38.39    6.03
  -1  -8  -6   35.49    4.90
  -1  -8  -7    4.28    2.66
  -1  -8  -7    3.27    1.81
  -1  -8  -8    2.20    1.82
  -1  -8  -9   35.09    5.28
   1  -8  10   99.41    9.11
   1  -8  10   88.06    8.86
  -1  -8 -10   87.90   10.64
  -1  -8 -11  218.87   19.44
   1  -8  11  202.88   18.60
   1  -8  11  201.34   18.44
  -1  -8 -11  177.56   20.39
  -1  -8 -12  114.82   10.92
   1  -8  12  109.70   10.43
  -1  -8 -12   89.58   12.30
   1  -8  12   99.63   10.16
  -1  -8 -13   25.14    3.77
   1  -8  13   21.42    3.40
   1  -8  13   23.36    3.43
  -1  -8 -13   16.51    5.32
   1  -8  14   67.51    6.58
  -1  -8 -14   34.40    9.44
  -1  -8 -14   57.72    6.45
  -1  -8 -14   46.08    8.79
   1  -8  14   56.80    6.58
  -1  -8 -15   40.99    4.78
   1  -8  15   38.40    4.83
  -1  -8 -15   32.75    7.92
  -1  -8 -16   10.56    6.71
   1  -8  16    8.95    2.59
  -1  -8 -16   12.66    2.59
  -1  -8 -16    5.26    4.29
  -1  -8 -17    1.43    5.31
   1  -8  17    3.08    2.02
  -1  -8 -17    6.28    1.98
  -1  -8 -17    3.48    4.32
  -1  -8 -18   10.52    6.81
   1  -8  18    9.07    2.63
  -1  -8 -18   11.27    2.45
  -1  -8 -18   12.48    5.96
  -1  -8 -19    3.08    5.10
   1  -8  19    7.18    2.86
  -1  -8 -19   15.09    2.53
  -1  -8 -19   10.49    6.26
  -1  -8 -20   16.87    7.81
  -1  -8 -20   38.25    4.47
  -1  -8 -20   32.13    9.80
  -1  -8 -21   99.50   17.17
  -1  -8 -21  107.49   10.43
  -1  -8 -21   96.29   16.13
  -1  -8 -22   79.91   15.30
  -1  -8 -22   95.37   15.19
  -1  -8 -23   44.16   10.77
   1  -8  23   58.29    6.67
  -1  -8 -23   43.65   10.88
   1  -8  24   19.57    3.02
   1  -8  24   20.43    3.55
   1  -8  25    9.46    2.12
   1  -8  25    9.59    2.74
   1  -8  26    2.94    1.49
   1  -8  26    3.25    2.02
   1  -8  27   -0.80    1.38
   1  -8  27    0.97    1.64
   1  -8  28    4.01    1.45
   1  -8  28    4.47    1.91
   1  -8  29    0.38    1.07
   1  -8  29   -0.91    1.53
   1  -8  30    3.67    1.13
   1  -8  30    2.75    1.49
   1  -8  31    8.28    1.45
   1  -8  31    7.50    1.63
   1  -8  32   17.18    2.00
   1  -8  32   16.42    2.20
   1  -8  33   13.37    1.67
   1  -8  33   20.34    2.04
   1  -8  34   11.48    1.46
  -1  -9  33    8.77    1.19
   1  -9 -32   12.51    1.78
  -1  -9  32   18.54    1.94
  -1  -9  32   15.17    1.87
  -1  -9  31   12.31    1.73
  -1  -9  31    9.70    1.66
  -1  -9  30   17.96    2.30
  -1  -9  30   15.77    2.24
  -1  -9  30   16.63    2.25
  -1  -9  29    2.68    1.34
  -1  -9  29    2.66    1.38
  -1  -9  29    1.99    1.17
  -1  -9  28    5.20    1.58
  -1  -9  28    4.78    1.65
  -1  -9  28    6.36    1.69
  -1  -9  27    7.08    1.74
  -1  -9  27    5.23    1.87
  -1  -9  27    3.30    1.60
  -1  -9  26   17.49    2.57
  -1  -9  26   12.31    2.44
  -1  -9  26   15.42    2.82
  -1  -9  25   17.67    3.15
  -1  -9  25   12.71    2.80
  -1  -9  25   20.13    2.85
   1  -9 -24   24.11    3.32
  -1  -9  24   16.96    3.33
  -1  -9  24   16.05    3.27
  -1  -9  24   23.02    3.22
  -1   9  23   34.98    3.98
   1  -9 -23   34.86    4.26
  -1  -9  23   32.46    4.18
  -1  -9  23   30.54    4.67
  -1  -9  23   25.61    4.29
   1  -9 -22   12.75    3.04
  -1  -9  22   22.48    3.13
  -1   9  22   15.87    2.66
  -1  -9  22   15.90    3.23
  -1  -9  22   10.75    3.29
   1  -9 -22   18.06    7.40
  -1  -9  21   24.99    3.51
  -1  -9  21   13.60    3.39
  -1  -9  21   13.50    3.59
   1  -9 -21   20.86    3.50
  -1   9  21   26.97    3.28
   1  -9 -21   17.04    7.10
   1  -9 -20   24.71    8.34
  -1   9  20   30.64    3.41
   1  -9 -20   26.07    3.56
   1  -9 -20   12.13    7.86
  -1  -9  20   19.58    3.50
  -1  -9  20   14.77    3.51
  -1  -9  20   12.24    3.52
   1  -9 -19    5.01    4.94
   1  -9 -19   15.61    2.74
   1  -9 -19    5.98    7.29
  -1   9  19   17.16    2.67
  -1  -9  19   15.94    2.99
  -1  -9  19    7.74    2.86
  -1  -9  19    7.96    2.78
  -1  -9  18    1.89    2.45
  -1  -9  18    4.73    2.19
  -1  -9  18    1.98    2.25
   1  -9 -18    4.70    4.86
   1  -9 -18    1.43    5.91
  -1   9  18    6.75    1.91
   1  -9 -18    4.76    1.90
   1  -9 -17   -5.36    6.33
  -1  -9  17    2.93    1.98
  -1  -9  17    2.70    2.31
  -1  -9  17    2.60    1.94
   1  -9 -17    6.47    4.72
  -1  -9  17    5.42    1.87
   1  -9 -17    5.13    2.06
   1  -9 -16   14.83    5.79
   1  -9 -16    7.82    4.74
  -1  -9  16    9.27    2.52
  -1  -9  16    8.96    2.97
  -1  -9  16   14.17    2.82
   1  -9 -16   19.17    3.20
  -1  -9  16   14.31    2.82
   1  -9 -15   31.53    8.73
   1  -9 -15   48.22    8.64
  -1  -9  15   45.00    5.20
  -1  -9  15   43.97    5.54
  -1  -9  15   45.94    5.40
   1  -9 -15   49.72    5.82
  -1  -9  15   45.49    5.57
  -1  -9  15   37.40    5.50
   1  -9 -14   40.67    8.71
   1  -9 -14   34.29    7.14
  -1  -9  14   50.11    4.98
  -1  -9  14   45.75    5.34
  -1  -9  14   35.71    5.01
  -1  -9  14   43.07    5.00
   1  -9 -14   49.47    5.70
  -1  -9  14   34.54    5.11
  -1  -9  14   32.42    5.05
   1  -9 -13   68.86   10.98
   1  -9 -13   75.11   10.41
  -1  -9  13   78.86    7.60
  -1  -9  13   76.01    7.84
  -1  -9  13   75.51    7.68
  -1  -9  13   67.97    7.67
   1  -9 -13   84.49    8.51
  -1  -9  13   70.25    8.08
  -1  -9  13   65.58    7.98
   1  -9 -12   54.09    8.11
  -1  -9  12   55.16    5.86
  -1  -9  12   59.85    6.16
  -1  -9  12   52.50    5.93
  -1  -9  12   57.16    6.00
   1  -9 -12   43.97    8.82
  -1  -9  12   54.98    6.48
  -1  -9  12   53.24    6.33
   1  -9 -11   50.91    8.25
  -1  -9  11   67.51    6.61
  -1  -9  11   66.66    6.70
  -1  -9  11   70.61    6.89
  -1  -9  11   63.60    6.71
  -1  -9  11   63.42    7.19
  -1  -9  11   63.65    7.09
   1  -9 -11   55.15    9.40
   1  -9 -10   20.06    5.39
   1  -9 -10   25.92    5.05
  -1  -9  10   40.63    3.43
  -1  -9  10   23.24    3.01
  -1  -9  10   23.73    3.20
  -1  -9  10   23.78    3.33
  -1  -9  10   22.73    3.29
   1  -9 -10   36.09    5.46
  -1  -9  10   17.65    3.37
  -1  -9  10   26.48    3.86
   1  -9  -9   31.23    4.84
  -1  -9   9   39.62    2.93
  -1  -9   9   39.78    3.11
  -1  -9   9   37.22    3.21
  -1  -9   9   34.15    3.42
  -1  -9   9   31.92    3.60
   1  -9  -9   35.09    5.88
  -1  -9   9   39.94    3.17
   1  -9  -8    1.79    2.61
  -1  -9   8   -0.14    1.18
  -1  -9   8    0.15    1.20
  -1  -9   8   -0.65    1.08
  -1  -9   8   -0.12    0.94
  -1  -9   8    0.71    1.18
  -1  -9   8    2.64    1.73
   1  -9  -8    0.43    1.89
   1  -9  -7   28.40    4.98
  -1  -9   7   33.57    3.72
  -1  -9   7   39.30    3.95
  -1  -9   7   31.41    3.60
  -1  -9   7   34.14    4.22
   1  -9  -7   33.31    6.09
   1  -9  -6    3.08    1.85
  -1  -9   6    4.31    1.36
   1  -9  -5   -0.33    2.03
  -1  -9   5    1.44    1.14
   1  -9  -5    3.68    1.90
   1  -9  -4    1.95    1.65
   1  -9  -4    5.32    2.11
  -1  -9   4    2.70    1.26
   1  -9  -4    1.50    1.18
   1  -9  -3   14.98    3.14
   1  -9  -3   12.35    2.90
   1  -9  -3   17.27    2.32
   1  -9  -3   14.06    2.25
   1  -9  -2    7.23    2.29
   1  -9  -2    7.90    1.77
   1  -9  -2    9.43    1.79
   1  -9  -1   11.50    2.07
   1  -9  -1   13.05    2.83
   1  -9   0   79.41    7.58
   1  -9   0   74.72    8.59
   1  -9   1  166.57   14.62
   1  -9   1  145.15   15.58
   1  -9   2   95.84    8.94
   1  -9   2   88.13    9.94
   1  -9   3   17.73    2.42
  -1  -9  -3   14.80    2.82
  -1  -9  -3   17.18    2.51
   1  -9   3   16.35    2.40
   1  -9   4   22.31    2.75
   1  -9   4   18.96    2.55
  -1  -9  -4   15.09    3.02
   1  -9   4   19.95    2.65
   1  -9   5   14.71    2.17
   1  -9   5   13.48    2.19
  -1  -9  -5   14.55    3.80
  -1  -9  -5   10.71    2.62
   1  -9   6   11.19    1.94
  -1  -9  -6   10.01    2.59
   1  -9   6   12.68    2.14
   1  -9   6   14.77    1.85
   1  -9   6   12.48    1.90
  -1  -9  -6   14.15    3.74
   1  -9   6   11.15    1.98
  -1  -9  -7    9.20    2.63
   1  -9   7   17.17    2.32
   1  -9   7    8.02    1.67
   1  -9   7   14.40    2.15
  -1  -9  -7   11.03    3.68
   1  -9   7   18.04    2.33
  -1  -9  -8    7.87    2.42
   1  -9   8    4.90    1.67
   1  -9   8   11.94    1.61
   1  -9   8    5.16    1.60
  -1  -9  -8    5.88    3.08
   1  -9   8    4.96    1.66
  -1  -9  -9   20.77    3.86
   1  -9   9   23.11    2.85
   1  -9   9   26.57    2.82
   1  -9   9   28.15    2.96
  -1  -9  -9   22.87    4.54
   1  -9  10   28.45    3.27
  -1  -9 -10   21.40    4.42
   1  -9  10   16.03    2.98
   1  -9  10   20.24    2.73
   1  -9  11  168.93    7.42
   1  -9  11  164.21    7.75
  -1  -9 -11  154.73   10.82
   1  -9  12  124.91   11.89
   1  -9  12  123.19   12.06
  -1  -9 -12  136.08   12.82
  -1  -9 -12   97.03   13.66
   1  -9  13  144.02   14.01
   1  -9  13  144.64   14.21
  -1  -9 -13  156.71   14.65
  -1  -9 -13  136.28   16.43
   1  -9  14   61.84    7.09
  -1  -9 -14   68.40    7.46
  -1  -9 -14   70.39   10.28
   1  -9  14   63.14    7.29
   1  -9  15   25.94    4.22
  -1  -9 -15   23.02    7.65
  -1  -9 -15   35.11    4.37
  -1  -9 -15   24.79    6.36
   1  -9  15   31.39    4.58
   1  -9  16    8.15    2.54
  -1  -9 -16    9.76    5.79
  -1  -9 -16    9.28    2.44
  -1  -9 -16    7.94    4.27
   1  -9  16    7.60    2.66
   1  -9  17   10.58    3.07
  -1  -9 -17   14.30    5.70
  -1  -9 -17   21.52    3.21
  -1  -9 -17   10.48    6.85
   1  -9  18    0.59    2.44
  -1  -9 -18    1.19    3.87
  -1  -9 -18    1.58    1.60
  -1  -9 -18    3.13    6.24
   1  -9  19    2.69    2.24
  -1  -9 -19    3.76    5.18
  -1  -9 -19    6.36    2.04
   1  -9  20    0.30    2.14
  -1  -9 -20    3.86    4.96
  -1  -9 -20   -0.85    1.84
  -1  -9 -20   -4.71    6.86
  -1  -9 -21   35.81    9.07
  -1  -9 -21   27.01    8.98
   1  -9  21   22.37    4.02
   1  -9  21   22.92    4.20
  -1  -9 -22    7.46    5.01
  -1  -9 -22    8.41    5.64
   1  -9  22    9.35    2.93
   1  -9  22    8.17    2.73
   1  -9  23   54.66    5.78
   1  -9  23   47.33    6.17
   1  -9  23   47.63    5.95
   1  -9  24   13.03    2.49
   1  -9  24   12.79    2.78
   1  -9  24   10.60    2.84
   1  -9  25   14.81    2.53
   1  -9  25   12.61    2.78
   1  -9  25    9.89    2.51
   1  -9  26    3.53    1.59
   1  -9  26    4.13    1.84
   1  -9  26    3.76    1.71
   1  -9  27    3.35    1.47
   1  -9  27    2.76    1.72
   1  -9  27    4.49    1.72
   1  -9  28    3.23    1.38
   1  -9  28    1.80    1.46
   1  -9  29    0.26    1.31
   1  -9  29    0.22    1.03
   1  -9  30    1.09    1.21
   1  -9  30    1.89    1.01
   1  -9  31   -0.27    0.99
   1  -9  31   -0.30    0.87
   1  -9  32    1.89    0.91
   1  -9  32    1.09    0.89
   1  -9  32    1.99    0.75
   1  -9  33    3.58    0.87
   1  -9  33    4.75    0.89
  -1 -10  32    5.90    0.97
  -1 -10  31   21.30    2.20
   1 -10 -31   17.11    2.12
  -1 -10  30   21.17    2.38
   1 -10 -30   17.37    2.32
  -1 -10  29    8.25    1.60
  -1 -10  29   10.26    1.67
  -1 -10  28    6.79    1.77
  -1 -10  28    8.93    1.76
  -1 -10  28   10.95    1.84
  -1 -10  27    0.15    1.67
  -1 -10  27    2.07    1.25
  -1 -10  27    3.70    1.36
  -1 -10  26   14.53    2.45
  -1 -10  26   14.95    2.63
  -1 -10  26   16.49    2.46
  -1 -10  25    4.38    1.98
  -1 -10  25    6.76    1.87
  -1 -10  25    7.64    1.81
  -1 -10  24   13.75    2.83
  -1 -10  24   16.39    3.20
  -1 -10  24   24.04    3.00
  -1 -10  23   17.09    3.51
  -1 -10  23   17.01    3.24
   1 -10 -23   25.48    3.38
  -1 -10  23   24.84    3.33
   1 -10 -22   42.73    4.69
  -1 -10  22   28.01    4.75
  -1 -10  22   34.95    4.72
  -1 -10  21   62.26    8.44
  -1 -10  21   89.94    8.99
  -1 -10  21   73.36    8.89
   1 -10 -21  104.34    8.79
   1 -10 -20   69.13   12.28
  -1 -10  20   82.71    8.02
  -1 -10  20   50.36    7.84
  -1 -10  20   53.03    7.65
  -1 -10  20   78.94    8.26
   1 -10 -20   65.76   13.51
   1 -10 -19   41.62   11.17
   1 -10 -19   54.40   11.03
  -1 -10  19   58.74    6.82
  -1 -10  19   45.59    6.96
  -1 -10  19   47.81    6.81
  -1 -10  19   37.84    6.72
  -1 -10  19  104.62    7.52
   1 -10 -19   96.28    7.43
   1 -10 -18   15.86    8.27
   1 -10 -18   43.92    9.57
  -1 -10  18   51.13    6.19
  -1 -10  18   41.49    6.28
  -1 -10  18   52.87    6.34
  -1 -10  18   38.89    6.21
  -1 -10  18   77.55    6.65
   1 -10 -18   77.67    6.65
   1 -10 -17   37.03    4.41
   1 -10 -17   24.63    7.81
   1 -10 -17   22.47    7.05
  -1 -10  17   23.25    4.32
  -1 -10  17   20.10    3.87
  -1 -10  17   23.09    4.17
  -1 -10  17   38.82    4.49
  -1 -10  17   23.00    3.91
  -1 -10  17   31.54    4.01
   1 -10 -16   43.21    5.07
   1 -10 -16   20.43    7.42
   1 -10 -16   19.65    6.53
  -1 -10  16   34.93    4.53
  -1 -10  16   24.61    4.29
  -1 -10  16   34.87    4.84
  -1 -10  16   30.31    4.69
  -1 -10  16   51.26    5.28
  -1 -10  16   35.73    4.62
   1 -10 -15   27.56    4.21
   1 -10 -15   14.47    4.99
  -1 -10  15   16.88    3.41
  -1 -10  15   17.57    3.08
  -1 -10  15   22.35    3.59
  -1 -10  15   24.83    3.42
  -1 -10  15   16.73    3.28
  -1 -10  14   45.85    5.20
  -1 -10  14   38.02    4.77
   1 -10 -14   31.54    6.91
  -1 -10  14   42.62    4.75
   1 -10 -14   24.72    7.32
  -1 -10  14   36.01    4.95
   1 -10 -14   55.72    5.93
  -1 -10  14   34.32    5.01
  -1 -10  14   29.62    4.88
   1 -10 -13   52.94    9.27
  -1 -10  13   71.34    7.14
   1 -10 -13   49.04   10.46
  -1 -10  13   71.10    7.37
  -1 -10  13   71.60    7.46
  -1 -10  13   69.21    7.16
  -1 -10  13   63.23    7.50
  -1 -10  13   63.09    7.56
   1 -10 -12   96.66   12.48
  -1 -10  12  109.92   10.20
   1 -10 -12   97.21   13.92
  -1 -10  12   97.57   10.31
  -1 -10  12  113.11   10.54
  -1 -10  12  113.31   10.38
  -1 -10  12   97.70   10.79
  -1 -10  12   96.89   10.62
  -1 -10  11  248.71   21.13
  -1 -10  11  232.17   20.90
   1 -10 -11  222.71   23.23
  -1 -10  11  232.96   20.80
   1 -10 -11  205.11   24.34
  -1 -10  11  210.35   20.87
  -1 -10  11  212.12   21.48
  -1 -10  11  215.12   21.25
  -1 -10  10  270.20   24.60
  -1 -10  10  282.41   24.49
   1 -10 -10  232.63   26.27
  -1 -10  10  272.11   24.36
   1 -10 -10  237.16   27.57
  -1 -10  10  273.24   24.56
  -1 -10  10  262.83   25.12
  -1 -10  10  262.42   24.84
  -1 -10   9  253.22   22.04
  -1 -10   9  261.58   22.47
  -1 -10   9  258.51   21.55
  -1 -10   9  165.37   21.15
  -1 -10   9  262.38   21.66
  -1 -10   9  270.26   21.82
  -1 -10   9  258.08   21.71
   1 -10  -9  225.59   23.48
  -1 -10   8  165.34   15.71
  -1 -10   8  169.88   16.14
   1 -10  -8  140.10   16.63
  -1 -10   8  182.13   15.37
  -1 -10   8  139.63   15.08
  -1 -10   8  178.76   15.48
  -1 -10   8  185.07   15.61
  -1 -10   8  176.05   15.50
   1 -10  -8  154.24   17.08
  -1 -10   7  143.44   12.50
  -1 -10   7  146.20   12.47
  -1 -10   7  152.98   12.64
  -1 -10   7  153.72   13.30
  -1 -10   7  136.22   12.67
   1 -10  -7  189.62   18.04
   1 -10  -7  109.49   13.50
  -1 -10   7  105.02   12.06
  -1 -10   7  133.82   12.32
   1 -10  -7  121.44   13.99
  -1 -10   6  117.20   11.40
  -1 -10   6  128.95   11.47
  -1 -10   6  135.88   11.65
  -1 -10   6  139.05   11.48
  -1 -10   6  140.82   12.23
  -1 -10   6  123.53   11.66
   1 -10  -6  134.96   17.01
   1 -10  -6  123.02   12.84
  -1 -10   6   92.94   11.08
  -1 -10   6  128.21   11.37
   1 -10  -6  120.74   13.04
  -1 -10   5  119.64   10.95
  -1 -10   5  124.12   10.81
  -1 -10   5  119.17   11.44
  -1 -10   5  104.46   10.85
  -1 -10   5  107.90   10.76
  -1 -10   5  126.40   10.67
   1 -10  -5  106.05   12.03
   1 -10  -5   84.68   15.05
   1 -10  -5  101.17   12.10
  -1 -10   4  147.75   13.30
  -1 -10   4  159.28   13.21
  -1 -10   4  155.03   13.79
  -1 -10   4  120.00   13.12
  -1 -10   4  142.17   13.15
  -1 -10   4  139.98   12.92
   1 -10  -4  144.02   14.47
   1 -10  -4  150.42   18.55
   1 -10  -4  136.26   14.56
  -1 -10   3  187.99   15.90
   1 -10  -3  170.06   15.92
  -1 -10   3  163.36   15.86
  -1 -10   3  185.29   16.43
  -1 -10   3  171.94   15.86
  -1 -10   3  156.60   15.55
   1 -10  -3  177.48   17.21
   1 -10  -3  197.34   20.58
  -1 -10   3  185.36   16.01
   1 -10  -3  185.51   16.01
  -1 -10   2  200.28   18.54
   1 -10  -2  194.58   18.62
  -1 -10   2  187.82   18.92
   1 -10  -2  197.98   18.64
  -1 -10   2  173.82   18.45
   1 -10  -2  176.45   19.65
   1 -10  -2  177.51   21.27
  -1 -10   2  203.19   18.66
   1 -10  -2  201.29   18.65
   1 -10  -1  375.07   31.94
  -1 -10   1  382.48   31.89
  -1 -10   1  350.58   32.25
   1 -10  -1  365.66   31.93
  -1 -10   1  328.15   31.74
   1 -10  -1  337.68   33.02
   1 -10  -1  356.30   34.00
   1 -10  -1  363.86   31.93
  -1 -10   1  371.51   31.94
   1 -10   0  331.80   28.04
  -1 -10   0  325.66   27.94
  -1 -10   0  329.85   28.40
   1 -10   0  330.46   28.05
  -1 -10   0  240.94   28.12
   1 -10   0  276.65   29.11
   1 -10   0  361.82   28.26
  -1 -10   0  321.91   28.02
   1 -10   0  285.32   29.06
   1 -10   1  410.50   34.24
  -1 -10  -1  406.80   34.17
   1 -10   1  398.46   34.23
  -1 -10  -1  303.20   34.59
   1 -10   1  394.23   34.23
  -1 -10  -1  394.89   34.21
   1 -10   1  364.77   35.32
   1 -10   2  197.07   19.30
  -1 -10  -2  215.82   19.30
   1 -10   2  221.40   19.40
   1 -10   2  249.03   19.57
  -1 -10  -2  221.72   19.40
  -1 -10  -2  166.31   20.02
   1 -10   3  124.41   12.93
   1 -10   3  135.36   12.95
  -1 -10  -3  130.15   12.88
  -1 -10  -3  112.07   14.09
   1 -10   3  125.41   12.94
   1 -10   4   80.38    8.20
   1 -10   4   73.98    8.18
  -1 -10  -4   59.41    9.57
   1 -10   5   66.73    6.56
   1 -10   5   69.67    6.57
   1 -10   5   58.85    6.41
   1 -10   5   61.43    6.33
   1 -10   5   63.51    6.53
  -1 -10  -5   50.58    8.35
   1 -10   6  124.76    9.00
   1 -10   6  109.98    8.84
   1 -10   6  120.18    8.84
  -1 -10  -7  108.48   12.08
   1 -10   7  133.21   11.33
   1 -10   7  123.31   11.27
   1 -10   7  152.30   12.25
   1 -10   7  134.92   11.23
   1 -10   7   98.46   10.71
  -1 -10  -7   71.77   12.40
  -1 -10  -8  115.37   13.22
   1 -10   8  132.60   12.31
   1 -10   8  144.06   13.09
   1 -10   8  132.78   12.34
   1 -10   8  142.26   12.28
   1 -10   8  114.37   11.80
  -1 -10  -8  127.53   14.49
  -1 -10  -9  172.50   17.80
   1 -10   9  216.10   16.78
   1 -10   9  208.51   17.32
   1 -10   9  204.96   16.76
   1 -10   9  205.13   16.56
  -1 -10  -9  218.53   19.12
  -1 -10 -10  169.87   20.05
   1 -10  10  230.94   19.15
   1 -10  10  206.18   19.41
   1 -10  10  208.66   19.08
   1 -10  10  212.85   18.92
   1 -10  10  187.80   18.50
  -1 -10 -10  233.70   20.98
   1 -10  11  310.20   28.13
   1 -10  11  334.11   28.45
  -1 -10 -11  264.94   29.58
   1 -10  11  318.51   28.33
   1 -10  12  211.17   18.00
   1 -10  12  195.13   18.10
   1 -10  12  195.41   18.10
   1 -10  13   75.91    7.88
   1 -10  13   76.39    8.14
   1 -10  13   75.71    8.12
  -1 -10 -13   56.47    9.38
   1 -10  14   23.55    3.73
   1 -10  14   19.87    3.75
  -1 -10 -14   21.61    3.77
   1 -10  14   19.37    3.68
  -1 -10 -14   18.73    5.13
   1 -10  15    6.12    2.21
   1 -10  15    3.57    2.46
  -1 -10 -15    7.33    2.66
   1 -10  15    5.93    2.53
  -1 -10 -15    3.23    3.25
  -1 -10 -16   27.74    6.68
   1 -10  16   29.76    4.49
   1 -10  16   24.91    4.47
  -1 -10 -16   26.19    8.46
   1 -10  16   25.90    4.44
  -1 -10 -16   39.75    4.64
  -1 -10 -17   15.67    5.51
   1 -10  17   11.62    2.89
   1 -10  17    6.38    2.88
   1 -10  17   11.04    3.09
  -1 -10 -17   12.89    2.69
  -1 -10 -17    6.15    6.59
   1 -10  18   26.28    4.41
  -1 -10 -18   22.11    6.95
  -1 -10 -18   15.85    8.27
   1 -10  19    9.99    2.91
  -1 -10 -19    4.77    5.76
  -1 -10 -19    3.32    4.07
  -1 -10 -20   24.75    8.93
   1 -10  20   26.88    4.34
   1 -10  20   32.17    4.69
   1 -10  21   70.32    8.79
   1 -10  21   78.41    8.78
   1 -10  21   97.92    9.13
   1 -10  22  112.43   10.08
   1 -10  22   85.64   10.27
   1 -10  22   92.45   10.19
   1 -10  22  110.36   10.47
   1 -10  23   63.07    6.07
   1 -10  23   47.31    6.24
   1 -10  23   47.68    6.09
   1 -10  23   56.06    6.26
   1 -10  24   23.29    3.08
   1 -10  24   21.91    3.32
   1 -10  24   15.06    3.30
   1 -10  24   19.84    3.13
   1 -10  25    4.85    1.60
   1 -10  25    3.52    1.69
   1 -10  25    3.12    1.94
   1 -10  25    7.28    1.95
   1 -10  26   11.09    2.08
   1 -10  26   12.64    2.23
   1 -10  26    7.80    2.18
   1 -10  27    3.04    1.39
   1 -10  27    2.11    1.33
   1 -10  27    2.76    1.57
   1 -10  28    7.08    1.46
   1 -10  28    4.55    1.44
   1 -10  28    5.54    1.64
   1 -10  29    0.47    0.96
   1 -10  29    0.40    0.96
   1 -10  29    0.83    1.15
   1 -10  30   -0.69    0.83
   1 -10  30    1.00    0.93
   1 -10  30   -0.08    0.93
   1 -10  31    8.91    1.31
   1 -10  31    9.43    1.35
   1 -10  31    8.91    1.34
  -1 -10 -32    8.50    1.16
   1 -10  32    7.94    1.09
  -1 -11  31    1.51    0.55
   1 -11 -30    0.12    0.64
  -1 -11  30    0.76    0.69
  -1 -11  29   12.82    1.73
   1 -11 -29   12.92    1.80
   1 -11 -28    9.83    1.75
  -1 -11  28   11.16    1.69
  -1 -11  27   17.01    2.33
   1 -11 -27   18.32    2.60
  -1 -11  26    4.81    1.34
  -1 -11  26    1.79    1.28
  -1 -11  26    2.44    1.49
  -1 -11  25    7.81    1.82
  -1 -11  25    6.34    2.03
  -1 -11  24    4.00    1.66
  -1 -11  24    1.73    1.83
  -1 -11  23    2.43    2.10
  -1 -11  23    6.70    1.92
  -1 -11  22   15.14    2.65
   1 -11 -22   16.97    2.68
  -1 -11  21    4.06    2.18
  -1 -11  21    6.36    2.57
  -1 -11  21    9.32    2.22
   1 -11 -21    7.52    2.07
  -1 -11  20    4.09    2.31
  -1 -11  20    4.46    2.52
   1 -11 -20   10.25    2.47
  -1 -11  20   12.98    2.62
  -1 -11  19   14.95    3.51
  -1 -11  19   14.82    3.23
  -1 -11  19   16.75    3.34
  -1 -11  19   28.48    3.58
  -1 -11  19   16.51    3.36
   1 -11 -19   22.06    3.41
   1 -11 -18   32.63    4.09
  -1 -11  18   12.46    3.26
  -1 -11  18   18.82    3.48
  -1 -11  18   13.01    3.65
  -1 -11  18   21.68    3.53
  -1 -11  18   33.64    3.91
   1 -11 -18   12.74    7.78
   1 -11 -17   17.75    7.36
   1 -11 -17   45.78    5.14
   1 -11 -17   22.64    6.53
  -1 -11  17   23.02    4.55
  -1 -11  17   28.89    4.81
  -1 -11  17   37.42    4.79
  -1 -11  17   53.00    5.25
  -1 -11  17   36.57    4.79
  -1 -11  16   17.56    2.86
  -1 -11  16   15.71    3.25
   1 -11 -16   18.71    3.42
  -1 -11  16   13.41    2.85
  -1 -11  16   10.43    2.68
  -1 -11  16    6.42    2.94
  -1 -11  16    8.77    2.69
   1 -11 -16   10.35    5.10
   1 -11 -16    9.67    4.28
  -1 -11  15    4.75    1.96
  -1 -11  15    3.81    2.20
  -1 -11  15    1.69    2.06
   1 -11 -15    3.25    2.92
   1 -11 -15    6.06    2.59
  -1 -11  15    6.19    2.22
  -1 -11  15    4.15    2.29
  -1 -11  15    3.04    2.02
   1 -11 -14    0.75    2.31
  -1 -11  14   -0.28    1.86
  -1 -11  14   -1.27    2.21
  -1 -11  14    1.06    1.73
  -1 -11  14   -0.22    1.79
  -1 -11  14    0.28    1.99
  -1 -11  14    0.95    1.68
   1 -11 -13    1.38    2.35
  -1 -11  13    1.50    1.88
  -1 -11  13    0.26    1.76
  -1 -11  13    1.57    1.53
  -1 -11  13    2.70    1.65
  -1 -11  13    1.02    2.01
  -1 -11  13    2.59    2.06
  -1 -11  13    2.41    1.86
   1 -11 -12   29.43    4.90
  -1 -11  12   20.87    3.52
  -1 -11  12   26.17    4.55
  -1 -11  12   19.48    3.74
  -1 -11  12   19.52    3.42
  -1 -11  12   23.20    3.24
  -1 -11  12   21.07    3.30
  -1 -11  12   22.26    3.46
   1 -11 -12   13.95    4.38
   1 -11 -11   21.02    5.54
  -1 -11  11   18.30    3.74
  -1 -11  11   18.85    3.41
  -1 -11  11   23.23    4.33
  -1 -11  11   20.13    3.43
  -1 -11  11   23.24    3.15
  -1 -11  11   20.89    3.36
  -1 -11  11   22.98    3.22
   1 -11 -11   14.08    4.26
  -1 -11  10   94.32    9.57
  -1 -11  10   75.89    8.87
  -1 -11  10   86.55    8.43
  -1 -11  10   78.22    8.51
  -1 -11  10   84.11    8.46
  -1 -11  10   85.99    8.69
   1 -11 -10   75.96   10.32
   1 -11  -9   76.46    9.93
  -1 -11   9   55.20    6.77
  -1 -11   9   47.82    6.05
  -1 -11   9   54.62    5.67
  -1 -11   9   55.35    5.71
   1 -11  -9   51.60    5.86
  -1 -11   9   51.84    5.88
  -1 -11   9   52.58    5.97
  -1 -11   9   55.49    5.77
   1 -11  -9   42.52    7.21
   1 -11  -8   33.39    6.66
  -1 -11   8   49.08    5.81
   1 -11  -8   88.28   11.59
  -1 -11   8   48.80    6.05
  -1 -11   8   57.80    6.73
  -1 -11   8   54.67    6.01
  -1 -11   8   48.24    5.66
  -1 -11   8   78.82    5.93
   1 -11  -7   77.35    8.86
   1 -11  -7   77.56   12.20
  -1 -11   7   74.09    7.31
  -1 -11   7   81.28    8.05
  -1 -11   7   82.77    7.17
  -1 -11   7   81.77    6.89
  -1 -11   7   75.17    6.93
  -1 -11   6   48.33    5.06
  -1 -11   6   43.70    4.41
  -1 -11   6   51.35    4.43
  -1 -11   6   44.69    4.14
  -1 -11   6   44.71    3.99
  -1 -11   5   12.86    2.03
   1 -11  -5   12.25    6.84
  -1 -11   5   14.11    2.94
  -1 -11   5   11.93    2.13
  -1 -11   5   10.35    2.04
  -1 -11   5   13.85    2.21
  -1 -11   5    2.83    1.45
  -1 -11   4    1.81    1.37
   1 -11  -4    0.82    4.64
  -1 -11   4    5.34    2.40
  -1 -11   4    3.77    1.48
  -1 -11   4    2.29    1.41
  -1 -11   4    1.84    1.42
  -1 -11   4   -0.23    1.31
  -1 -11   3    1.20    1.27
   1 -11  -3    1.16    1.32
   1 -11  -3   -0.66    3.56
  -1 -11   3    2.07    1.76
  -1 -11   3    0.90    1.07
  -1 -11   3    1.05    1.25
  -1 -11   3    1.81    1.50
  -1 -11   2    8.73    1.98
   1 -11  -2    7.37    1.89
   1 -11  -2    7.19    3.89
  -1 -11   2    8.49    1.95
  -1 -11   2    9.06    2.69
  -1 -11   2   10.76    2.18
   1 -11  -2    8.75    2.14
   1 -11  -1   42.44    6.46
  -1 -11   1   42.77    5.21
  -1 -11   1   54.35    5.76
   1 -11  -1   45.18    5.29
  -1 -11   1   56.46    5.09
  -1 -11   1   48.33    5.18
   1 -11  -1   47.22    5.21
  -1 -11   0   61.99    6.31
   1 -11   0   66.76    6.45
  -1 -11   0   45.87    6.42
   1 -11   0   55.88    7.08
  -1 -11   0   67.93    6.53
   1 -11   0   69.03    6.55
  -1 -11   0   56.12    6.31
   1 -11   0   69.82    6.54
  -1 -11  -1   34.22    4.29
   1 -11   1   35.40    4.36
   1 -11   1   39.08    5.19
  -1 -11  -1   24.33    4.65
   1 -11   1   33.41    4.46
   1 -11   2   44.46    4.66
  -1 -11  -2   36.98    4.46
   1 -11   2   42.58    4.72
   1 -11   2   42.22    4.69
   1 -11   2   39.34    4.66
  -1 -11  -2   34.66    5.34
  -1 -11  -3   33.59    4.06
   1 -11   3   36.55    4.21
  -1 -11  -3   25.29    5.09
   1 -11   3   32.21    4.25
   1 -11   4   31.39    3.63
  -1 -11  -4   25.42    3.33
   1 -11   4   23.52    3.45
   1 -11   4   32.17    3.39
   1 -11   4   26.71    3.58
  -1 -11  -5   34.00    3.94
   1 -11   5   33.41    4.05
  -1 -11  -5   24.72    5.92
   1 -11   5   32.27    3.86
   1 -11   5   36.53    4.21
  -1 -11  -6   55.42    5.26
  -1 -11  -6   44.19    7.56
   1 -11   6   60.59    5.56
   1 -11   6   63.54    5.55
   1 -11   7   59.67    6.26
   1 -11   7   57.84    6.24
   1 -11   7   60.82    5.92
  -1 -11  -8   38.01    7.50
   1 -11   8   47.97    5.52
   1 -11   8   43.56    5.31
   1 -11   8   45.86    5.48
   1 -11   8   54.81    5.22
  -1 -11  -9   55.48    8.66
   1 -11   9   64.79    6.52
   1 -11   9   74.02    6.57
   1 -11   9   60.13    6.43
   1 -11   9   42.26    5.76
  -1 -11 -10   82.41    9.78
   1 -11  10   72.84    7.49
   1 -11  10   67.21    7.17
   1 -11  10   65.24    7.30
   1 -11  10   60.20    6.76
   1 -11  11   15.68    2.93
  -1 -11 -11   14.85    4.30
   1 -11  11   16.88    3.16
   1 -11  11   15.14    3.07
   1 -11  12    0.24    1.57
   1 -11  12   -0.27    1.79
   1 -11  12    1.06    2.22
   1 -11  13    6.29    2.33
   1 -11  13    7.19    2.63
   1 -11  13    6.49    2.58
   1 -11  14   -0.26    1.83
   1 -11  14   -0.89    2.15
   1 -11  14   -0.30    2.08
   1 -11  15   13.03    3.04
  -1 -11 -15   16.91    3.44
   1 -11  15   14.92    3.33
   1 -11  15   14.29    3.26
   1 -11  16   20.01    3.74
  -1 -11 -16   29.30    3.98
   1 -11  16   15.59    3.73
   1 -11  16   19.22    3.77
   1 -11  17   23.23    4.77
   1 -11  17   33.64    4.84
   1 -11  18   16.54    3.66
   1 -11  18   14.71    3.27
   1 -11  18   14.58    3.54
   1 -11  19   41.00    5.05
   1 -11  19   32.67    5.20
   1 -11  19   30.57    4.96
   1 -11  20   19.53    4.26
   1 -11  20   26.19    4.13
   1 -11  20   30.36    4.24
   1 -11  21   25.60    4.14
   1 -11  21   20.41    3.80
   1 -11  21   25.33    3.94
   1 -11  22    6.10    2.52
   1 -11  22    9.76    2.58
   1 -11  22   11.98    2.58
   1 -11  23   -1.02    1.73
   1 -11  23   -0.43    1.97
   1 -11  23    0.55    1.50
   1 -11  23    0.16    1.45
   1 -11  24    6.78    2.05
   1 -11  24    7.72    2.24
   1 -11  24    9.43    1.94
   1 -11  25    6.65    1.81
   1 -11  25    6.81    2.05
   1 -11  25    9.83    1.82
   1 -11  26    4.84    1.40
   1 -11  26    2.74    1.39
   1 -11  26    4.22    1.45
   1 -11  27   10.72    1.72
   1 -11  27    8.33    1.73
   1 -11  27    9.56    1.79
   1 -11  28    5.18    1.14
   1 -11  28    3.20    1.26
   1 -11  28    5.21    1.26
  -1 -11 -29    6.50    1.39
   1 -11  29    6.90    1.17
   1 -11  29    6.78    1.25
   1 -11  29    5.57    1.18
  -1 -11 -30    0.61    0.75
   1 -11  30   -0.50    0.68
   1 -11  30    0.82    0.64
  -1 -12  29    2.22    0.71
   1 -12 -28    1.57    0.88
  -1 -12  28    1.68    0.77
   1 -12 -27   -0.68    1.08
   1 -12 -26    4.22    1.47
   1 -12 -25    1.69    1.52
  -1 -12  24    2.33    1.45
  -1 -12  24    2.37    1.25
   1 -12 -24    1.67    1.82
  -1 -12  23    2.80    1.59
  -1 -12  23    3.07    1.32
   1 -12 -23    5.93    2.22
  -1 -12  22   16.98    2.98
  -1 -12  22   15.38    2.71
  -1 -12  22   17.05    2.62
   1 -12 -22   21.95    3.59
  -1 -12  21   10.32    2.54
  -1 -12  21    6.80    2.14
   1 -12 -21   13.25    3.09
  -1 -12  21   13.19    2.30
  -1 -12  20   13.95    2.42
  -1 -12  20    7.71    2.38
  -1 -12  20    9.66    2.69
   1 -12 -20   14.05    3.41
   1 -12 -20   14.58    2.56
   1 -12 -19    3.82    1.84
  -1 -12  19    7.66    1.99
  -1 -12  19    2.43    1.89
  -1 -12  19    0.85    2.23
   1 -12 -19    2.57    2.68
  -1 -12  19    0.23    2.01
   1 -12 -18    7.62    2.34
  -1 -12  18    8.16    2.21
  -1 -12  18    3.30    1.91
  -1 -12  18    0.30    2.54
   1 -12 -18    3.93    2.75
  -1 -12  18    6.25    2.28
   1 -12 -17    5.40    2.49
  -1 -12  17    2.07    1.87
  -1 -12  17    1.22    2.36
  -1 -12  17    1.47    2.19
  -1 -12  17    5.43    2.26
   1 -12 -17    3.25    2.52
   1 -12 -16    0.95    2.31
  -1 -12  16    1.81    1.87
  -1 -12  16    2.43    2.38
  -1 -12  16   -0.25    2.12
  -1 -12  16    4.58    2.29
  -1 -12  16    1.38    2.12
   1 -12 -15   17.28    3.43
  -1 -12  15   12.70    2.85
  -1 -12  15   16.63    3.46
  -1 -12  15   14.25    2.95
  -1 -12  15   22.45    3.66
  -1 -12  15   11.92    3.05
   1 -12 -14   22.10    4.02
  -1 -12  14   33.64    4.36
  -1 -12  14   23.36    3.65
  -1 -12  14   18.06    3.78
  -1 -12  14   27.67    3.74
  -1 -12  14   38.42    4.71
  -1 -12  14   15.47    3.55
   1 -12 -13    9.73    2.70
  -1 -12  13   11.41    3.10
  -1 -12  13   10.91    2.84
   1 -12 -13   12.82    3.57
  -1 -12  13    9.67    2.34
  -1 -12  13    8.45    2.69
  -1 -12  13    6.65    2.31
  -1 -12  13    4.70    2.09
   1 -12 -12    3.55    2.04
  -1 -12  12    1.45    1.86
  -1 -12  12    4.95    2.79
  -1 -12  12    3.28    2.23
   1 -12 -12    4.43    3.74
  -1 -12  12    2.33    2.03
  -1 -12  12    4.22    1.86
  -1 -12  12    3.23    1.90
   1 -12 -11    3.10    1.91
  -1 -12  11    6.95    2.83
  -1 -12  11    6.55    2.77
  -1 -12  11    5.21    2.26
   1 -12 -11    4.56    3.74
  -1 -12  11    5.40    1.84
  -1 -12  11    5.87    2.13
  -1 -12  11    6.33    2.10
   1 -12 -10    9.24    2.19
  -1 -12  10   10.78    3.41
  -1 -12  10    7.26    2.97
  -1 -12  10    8.28    2.39
   1 -12 -10    9.96    4.68
  -1 -12  10    7.23    1.98
  -1 -12  10    6.03    2.26
  -1 -12  10    5.52    1.98
  -1 -12   9   21.42    2.84
  -1 -12   9    8.39    3.13
  -1 -12   9   13.98    3.01
  -1 -12   9   13.83    3.60
  -1 -12   9   15.39    2.78
  -1 -12   9   15.22    2.75
  -1 -12   8    1.23    1.34
  -1 -12   8    5.70    2.04
  -1 -12   8    0.65    2.07
  -1 -12   8    6.16    2.91
   1 -12  -8    4.28    5.72
  -1 -12   8    5.21    1.64
  -1 -12   8    5.66    1.93
  -1 -12   8    3.75    1.69
  -1 -12   7    3.36    1.55
  -1 -12   7    2.62    1.80
  -1 -12   7    3.20    2.41
  -1 -12   7   -0.57    1.65
   1 -12  -7    4.52    6.03
  -1 -12   7    1.34    1.29
  -1 -12   7    1.00    1.70
  -1 -12   7    0.38    1.35
  -1 -12   6    2.02    1.55
   1 -12  -6    0.88    4.45
  -1 -12   6   -0.16    1.35
  -1 -12   6    0.90    1.42
  -1 -12   6   -0.19    1.51
  -1 -12   5   21.00    3.59
   1 -12  -5   15.79    6.64
  -1 -12   5   23.57    4.03
  -1 -12   5   24.80    3.82
  -1 -12   5   29.50    3.85
   1 -12  -4   85.93    7.44
  -1 -12   4   88.92    7.38
   1 -12  -4   66.42   10.13
  -1 -12   4   76.07    7.69
  -1 -12   4   95.91    7.67
  -1 -12   4   83.49    7.25
   1 -12  -3   27.77    5.90
  -1 -12   3   32.56    4.16
  -1 -12   3   38.00    4.35
  -1 -12   3   16.85    3.34
  -1 -12   3   46.95    4.14
   1 -12  -3   39.55    4.03
   1 -12  -2   12.44    2.20
  -1 -12   2   16.73    2.23
  -1 -12   2   14.47    2.52
   1 -12  -2    9.86    3.08
  -1 -12   2   14.94    2.33
  -1 -12   1    3.93    1.39
   1 -12  -1    3.19    1.47
  -1 -12   1    2.99    1.46
  -1 -12   1    0.53    1.46
  -1 -12   1   -0.71    1.25
   1 -12  -1    2.56    2.11
  -1 -12   0    2.14    1.21
   1 -12   0    1.25    1.42
   1 -12   0    0.36    1.54
  -1 -12   0    1.51    1.23
   1 -12   0    1.26    1.53
   1 -12   1    6.27    1.68
  -1 -12  -1    6.29    1.53
   1 -12   1    4.22    1.85
  -1 -12  -1    6.12    1.71
   1 -12   1   -0.26    1.29
   1 -12   2    1.08    1.41
  -1 -12  -2    1.84    1.32
   1 -12   2    1.68    1.38
   1 -12   2    1.04    1.27
   1 -12   2    1.46    1.65
   1 -12   3   24.66    2.75
  -1 -12  -3   18.15    2.40
   1 -12   3   17.53    2.52
  -1 -12  -3   18.27    3.67
   1 -12   3   20.48    2.82
  -1 -12  -4   26.99    3.15
   1 -12   4   20.95    3.11
  -1 -12  -4   15.80    4.22
   1 -12   4   15.84    2.70
   1 -12   4   28.50    3.38
   1 -12   5    1.66    1.54
  -1 -12  -5    1.07    2.93
  -1 -12  -5    1.24    1.27
   1 -12   5    1.78    1.78
   1 -12   6    0.65    1.51
  -1 -12  -6   -2.42    3.74
  -1 -12  -6    1.10    1.29
   1 -12   6    0.62    1.59
   1 -12   7    6.38    1.88
  -1 -12  -7    3.89    4.49
   1 -12   7   -0.15    1.23
  -1 -12  -7    8.16    1.86
   1 -12   7    7.94    2.16
   1 -12   8    6.70    2.09
  -1 -12  -8    3.92    4.55
   1 -12   8    4.99    1.65
  -1 -12  -8    9.53    2.08
   1 -12   8    8.56    2.27
   1 -12   9   11.58    2.61
  -1 -12  -9   11.83    4.71
   1 -12   9   10.29    2.29
  -1 -12  -9   13.79    2.56
   1 -12   9   17.58    3.03
  -1 -12 -10   37.59    6.82
   1 -12  10   29.03    4.47
   1 -12  10   34.44    4.57
  -1 -12 -10   33.84    4.26
  -1 -12 -11   24.91    5.23
  -1 -12 -11   24.71    3.67
   1 -12  11   22.86    3.86
   1 -12  11   27.87    4.10
   1 -12  12   24.61    3.71
  -1 -12 -12   26.49    5.11
   1 -12  12   21.70    3.65
   1 -12  12   17.07    3.45
   1 -12  13    3.97    2.22
  -1 -12 -13    2.37    2.81
   1 -12  13    3.51    2.41
   1 -12  13    4.39    2.26
   1 -12  14    3.83    2.24
   1 -12  14    3.32    2.35
   1 -12  14    3.25    2.38
   1 -12  15    4.21    2.26
   1 -12  15    4.29    2.49
   1 -12  15    7.05    2.44
   1 -12  16    5.95    2.33
   1 -12  16    0.61    2.36
   1 -12  17    2.24    2.04
   1 -12  17   -0.61    2.81
   1 -12  17   -0.29    2.14
   1 -12  17    1.14    1.87
   1 -12  18   -0.29    2.52
   1 -12  18    0.82    2.08
   1 -12  18    0.28    2.15
   1 -12  18    0.21    1.63
   1 -12  19    2.06    2.13
   1 -12  19   -1.67    2.49
   1 -12  19    2.02    2.03
   1 -12  19    1.92    1.55
   1 -12  20   16.92    3.58
   1 -12  20   22.45    3.97
   1 -12  20   28.53    3.91
   1 -12  21   19.71    3.56
   1 -12  21   17.03    3.20
   1 -12  21   23.49    3.43
   1 -12  21   26.57    3.19
   1 -12  22   40.60    4.30
   1 -12  22   39.11    4.72
   1 -12  22   31.91    4.41
   1 -12  23   10.91    2.28
   1 -12  23    8.47    2.20
   1 -12  24   11.61    2.20
   1 -12  24   12.31    2.16
   1 -12  25    2.02    1.29
   1 -12  25    2.32    1.25
  -1 -12 -25    2.56    1.72
   1 -12  26    0.45    0.85
   1 -12  26   -0.30    1.08
  -1 -12 -26   -0.26    1.28
   1 -12  27   -1.26    1.02
  -1 -12 -27   -0.61    1.10
   1 -12  27    0.45    0.72
   1 -12  28   -0.18    0.69
  -1 -12 -28    0.08    0.78
   1 -12  28   -0.61    0.66
  -1 -13  27    0.64    0.51
   1 -13 -26    3.18    0.99
  -1 -13  26    2.23    0.75
   1 -13 -25    0.83    1.11
  -1 -13  25    0.63    0.84
   1 -13 -24    7.95    1.82
  -1 -13  24    5.17    1.24
   1 -13 -23    1.96    1.54
  -1 -13  23    1.07    1.08
  -1 -13  22    1.92    1.48
   1 -13 -22    2.34    1.85
  -1 -13  22    2.08    1.27
  -1 -13  21    2.12    1.60
   1 -13 -21    2.03    1.99
  -1 -13  21    0.42    1.29
  -1 -13  20    3.09    1.85
   1 -13 -20    4.30    2.43
  -1 -13  20    2.97    1.49
  -1 -13  19   -0.23    1.83
   1 -13 -19    2.20    2.14
  -1 -13  19    1.58    1.37
  -1 -13  18    0.51    2.12
   1 -13 -18    5.79    2.61
  -1 -13  18    6.06    1.95
  -1 -13  18    1.90    2.00
  -1 -13  17    0.27    1.94
   1 -13 -17   -0.59    2.59
  -1 -13  17    2.39    1.83
  -1 -13  17    0.22    1.81
  -1 -13  16    9.35    2.41
  -1 -13  16    5.34    2.54
   1 -13 -16    3.55    2.43
  -1 -13  16    2.32    2.11
  -1 -13  15   -0.26    2.01
  -1 -13  15    0.93    1.92
  -1 -13  15    0.28    2.26
   1 -13 -15   -2.02    2.44
   1 -13 -14   20.24    4.11
  -1 -13  14   15.06    3.25
  -1 -13  14   13.83    2.94
  -1 -13  14   12.06    3.05
   1 -13 -14   10.89    3.07
   1 -13 -13    3.47    2.28
  -1 -13  13    6.04    2.61
  -1 -13  13    1.13    1.99
  -1 -13  13    3.01    2.23
  -1 -13  13    0.50    1.94
   1 -13 -13    1.73    3.28
  -1 -13  12   37.33    4.59
   1 -13 -12   37.11    4.82
  -1 -13  12   40.83    5.05
  -1 -13  12   26.81    4.47
  -1 -13  12   33.55    5.07
   1 -13 -11    3.14    1.93
  -1 -13  11    0.32    2.15
  -1 -13  11    2.50    1.83
  -1 -13  11    3.34    1.87
   1 -13 -11    2.90    3.78
  -1 -13  11    4.80    2.13
  -1 -13  10    5.71    2.39
  -1 -13  10    1.84    2.10
  -1 -13  10    7.39    2.12
  -1 -13  10    4.81    1.99
  -1 -13  10    9.65    2.50
   1 -13 -10    9.25    4.54
   1 -13  -9   -0.73    5.28
  -1 -13   9   -0.23    1.73
  -1 -13   9   -0.61    1.73
  -1 -13   9   -0.38    1.42
   1 -13  -8    3.08    4.66
  -1 -13   8    9.27    2.17
  -1 -13   8    6.48    2.28
  -1 -13   8    4.24    1.65
   1 -13  -7    2.28    4.71
  -1 -13   7    6.21    1.74
  -1 -13   7    5.72    2.00
  -1 -13   7    3.71    2.23
   1 -13  -6    2.08    3.57
  -1 -13   6    1.23    1.93
  -1 -13   6    0.86    1.27
  -1 -13   6    1.64    1.56
  -1 -13   6    1.05    1.36
   1 -13  -5    3.46    1.67
   1 -13  -5   -0.59    3.18
  -1 -13   5    2.75    1.94
  -1 -13   5    1.67    1.36
  -1 -13   5    1.98    1.55
  -1 -13   5   -0.14    1.36
   1 -13  -4   -0.38    1.25
   1 -13  -4   -1.95    2.97
  -1 -13   4   -0.30    1.97
  -1 -13   4   -0.16    1.29
  -1 -13   4    0.19    1.48
  -1 -13   4    5.37    1.62
   1 -13  -3   -0.39    2.36
  -1 -13   3    0.89    1.83
  -1 -13   3    1.44    1.33
   1 -13  -3    0.78    1.21
   1 -13  -3    0.75    1.30
   1 -13  -2   11.86    2.82
  -1 -13   2   12.68    2.86
   1 -13  -2   14.65    2.25
  -1 -13   2   11.73    2.07
  -1 -13   2   18.96    2.24
   1 -13  -1    5.48    2.00
   1 -13  -1   10.62    1.92
  -1 -13   1   10.22    1.90
   1 -13  -1    8.33    2.06
  -1 -13   1    8.83    1.91
  -1 -13   0    8.07    1.89
   1 -13   0   10.47    2.23
   1 -13   0   11.30    2.24
  -1 -13   0   10.22    2.05
  -1 -13  -1    7.00    1.69
   1 -13   1    5.62    1.84
  -1 -13  -1    8.90    1.95
   1 -13   1    6.71    1.95
  -1 -13  -2    3.18    1.41
   1 -13   2   10.37    1.92
   1 -13   2    5.73    1.78
   1 -13   2    7.14    1.86
  -1 -13  -2    9.31    1.84
  -1 -13  -3    4.03    1.39
   1 -13   3    4.68    1.56
   1 -13   3    2.17    1.55
  -1 -13  -3    3.32    1.48
  -1 -13  -4    2.10    1.27
   1 -13   4    5.73    1.63
  -1 -13  -4    7.11    1.86
   1 -13   4    3.80    1.82
   1 -13   5    3.54    1.91
   1 -13   5    5.01    1.70
  -1 -13  -5    6.19    1.75
   1 -13   5    3.92    1.85
   1 -13   6    6.27    2.18
   1 -13   6    5.05    1.82
  -1 -13  -6    6.56    1.76
   1 -13   6    1.43    1.64
   1 -13   7   -0.23    1.57
  -1 -13  -7   -0.78    1.54
   1 -13   7    0.49    1.82
   1 -13   8    2.35    1.85
  -1 -13  -8    0.81    1.45
   1 -13   8    1.37    1.65
   1 -13   8    1.79    1.74
   1 -13   9    8.86    2.72
  -1 -13  -9   11.42    2.47
   1 -13   9    8.20    2.36
   1 -13  10    3.60    2.08
  -1 -13 -10    4.22    1.86
   1 -13  10    0.81    1.76
   1 -13  11    6.15    2.85
  -1 -13 -11   10.31    2.56
   1 -13  11   11.61    2.82
   1 -13  12   10.76    2.91
  -1 -13 -12   11.14    2.78
   1 -13  12   10.58    2.69
   1 -13  12   14.20    3.43
   1 -13  13    4.78    2.59
  -1 -13 -13    4.18    2.33
   1 -13  13    3.87    2.24
   1 -13  14    2.54    2.29
  -1 -13 -14    1.10    2.19
   1 -13  14   -2.16    2.38
   1 -13  14    4.50    2.27
   1 -13  15   -1.10    2.33
  -1 -13 -15   -0.86    2.53
   1 -13  15    0.24    1.89
   1 -13  16   -0.65    1.70
   1 -13  16   -1.41    2.74
   1 -13  17    0.19    1.53
   1 -13  17   -1.62    2.48
   1 -13  17   -0.24    1.86
   1 -13  18    4.58    1.59
   1 -13  18    1.52    2.19
   1 -13  18    0.66    1.94
   1 -13  19   12.71    2.20
   1 -13  19    8.74    2.56
   1 -13  20    3.15    1.41
   1 -13  20    3.68    2.03
  -1 -13 -21   13.93    3.13
   1 -13  21   13.91    2.16
   1 -13  21   11.51    2.38
  -1 -13 -22   13.66    2.74
   1 -13  22   11.12    2.21
   1 -13  22   11.64    1.95
   1 -13  23   10.21    1.97
   1 -13  23   10.31    1.72
  -1 -13 -23   12.32    2.44
   1 -13  24    7.16    1.51
   1 -13  24    6.42    1.31
  -1 -13 -24    9.25    1.99
  -1 -13 -25    0.64    1.10
   1 -13  25    0.95    0.92
  -1 -13 -26    0.65    0.88
   1 -13  26   -0.35    0.71
   1 -14 -24    8.97    1.41
   1 -14 -23   23.37    2.81
   1 -14 -22   21.04    2.82
   1 -14 -21    3.21    1.70
   1 -14 -20   14.16    2.76
   1 -14 -19    7.07    2.32
  -1 -14  19    7.23    2.04
   1 -14 -18    7.98    2.55
  -1 -14  18    4.76    1.94
  -1 -14  17   12.48    2.48
   1 -14 -17   13.95    2.94
  -1 -14  17    8.54    2.51
  -1 -14  16    6.47    2.05
   1 -14 -16    6.42    2.58
  -1 -14  16    5.33    2.09
  -1 -14  15   24.86    3.70
   1 -14 -15   31.77    4.23
  -1 -14  15   20.25    3.64
  -1 -14  14    5.66    2.43
  -1 -14  14   12.02    2.91
   1 -14 -14   14.29    2.98
  -1 -14  13   42.03    5.61
   1 -14 -13   47.50    5.81
  -1 -14  13   50.67    5.59
  -1 -14  12   40.80    5.39
  -1 -14  12   39.48    5.06
  -1 -14  11   12.60    2.67
   1 -14 -11   12.77    4.62
  -1 -14  11   11.42    3.02
  -1 -14  10   28.28    4.29
  -1 -14  10   32.42    4.06
   1 -14 -10   29.73    6.26
  -1 -14   9   26.63    3.91
  -1 -14   9   28.35    3.60
  -1 -14   8   14.88    2.62
  -1 -14   8   12.52    2.79
   1 -14  -8    5.83    4.17
  -1 -14   7   42.33    3.92
   1 -14  -7   24.95    5.34
  -1 -14   7   50.04    4.33
   1 -14  -6   30.27    3.28
  -1 -14   6   22.94    3.37
   1 -14  -6   24.36    3.41
   1 -14  -5   49.55    6.45
  -1 -14   5   52.40    5.13
   1 -14  -5   59.69    5.44
  -1 -14   4   51.97    5.84
   1 -14  -4   53.35    5.29
   1 -14  -3   56.94    6.72
  -1 -14   3   82.33    7.28
  -1 -14   3   87.65    7.16
   1 -14  -3   67.57    7.15
   1 -14  -3   56.94    7.35
   1 -14  -2   68.32    7.18
  -1 -14   2   56.55    7.20
   1 -14  -2   68.31    7.44
   1 -14  -2   61.96    7.68
  -1 -14   1   94.88    7.26
   1 -14  -1  105.01    7.33
   1 -14  -1   50.50    6.95
  -1 -14   1   68.02    7.10
   1 -14  -1   42.97    7.09
  -1 -14   0   68.04    6.95
  -1 -14   0   48.39    6.58
   1 -14   0   59.66    7.24
  -1 -14  -1   42.83    5.52
  -1 -14  -1   42.88    5.41
   1 -14   1   40.41    5.92
  -1 -14  -2   34.43    4.77
   1 -14   2   26.81    4.93
  -1 -14  -3   48.71    5.47
  -1 -14  -3   59.98    5.44
   1 -14   3   52.95    5.62
   1 -14   3   39.39    5.70
  -1 -14  -4   29.89    4.49
   1 -14   4   27.33    4.81
   1 -14   5   54.59    5.42
   1 -14   5   66.41    6.14
  -1 -14  -6   27.20    4.15
  -1 -14  -6   27.80    3.89
   1 -14   6   28.98    4.59
  -1 -14  -7   41.20    4.47
  -1 -14  -7   32.00    3.96
   1 -14   7   34.31    4.72
  -1 -14  -8   49.87    4.71
   1 -14   8   42.48    4.96
  -1 -14  -9   42.34    5.45
   1 -14   9   34.42    5.59
  -1 -14 -10  110.31   10.16
   1 -14  10   90.63   10.16
   1 -14  10   98.40   10.21
  -1 -14 -11   38.17    4.69
   1 -14  11   33.59    4.88
   1 -14  11   36.41    5.03
  -1 -14 -12   73.64    7.44
   1 -14  12   62.56    7.30
   1 -14  12   63.88    7.37
  -1 -14 -13   17.92    3.25
   1 -14  13   10.20    2.81
  -1 -14 -14   15.26    2.93
   1 -14  14    5.35    2.48
   1 -14  14   14.04    3.15
  -1 -14 -15   17.02    3.12
   1 -14  15   12.55    2.83
   1 -14  15   11.12    3.02
   1 -14  16    7.24    1.83
   1 -14  16    3.51    2.18
  -1 -14 -16    3.00    2.20
   1 -14  17    6.89    1.68
   1 -14  17    3.66    2.06
   1 -14  18    6.50    1.53
   1 -14  18    2.12    1.88
   1 -14  19    0.50    1.54
   1 -14  19    1.40    1.16
   1 -14  20   34.60    3.56
   1 -14  20   29.97    3.79
   1 -14  21    9.07    1.83
   1 -14  21    8.61    1.51
   1 -14  22   58.72    5.47
   1 -14  22   56.16    5.62
  -1 -14 -23   10.09    1.74
   1 -14  23    7.77    1.20
   1 -14  23    6.61    1.32
  -1 -14 -24   16.23    2.06
   1 -14  24   18.10    1.85
   1 -15 -21    1.94    1.11
   1 -15 -20    2.86    1.40
   1 -15 -19    9.73    2.05
   1 -15 -18    3.04    1.95
   1 -15 -17    9.47    2.48
   1 -15 -16    0.41    1.93
   1 -15 -15    5.99    2.13
  -1 -15  15    8.74    1.76
   1 -15 -14   12.22    2.54
  -1 -15  14   12.78    2.15
   1 -15 -13    7.41    1.80
  -1 -15  13    8.26    2.15
   1 -15 -12    6.24    1.89
  -1 -15  12   37.91    3.36
   1 -15 -11   22.43    2.58
  -1 -15  11    8.14    2.42
   1 -15 -10    8.61    2.05
  -1 -15  10   23.53    2.89
   1 -15  -9   18.08    2.09
  -1 -15   9    1.41    1.80
   1 -15  -8    7.72    2.17
   1 -15  -8    5.60    1.73
  -1 -15   8    7.90    2.00
   1 -15  -7    6.76    1.98
   1 -15  -7    4.80    1.53
  -1 -15   7    3.52    1.66
   1 -15  -6    3.66    1.81
   1 -15  -6    5.78    1.60
  -1 -15   6    3.10    1.59
   1 -15  -5    3.58    1.70
   1 -15  -5    3.62    1.59
  -1 -15   5    5.58    1.99
   1 -15  -4   14.79    2.48
  -1 -15   4   22.46    2.82
   1 -15  -3   19.61    2.99
  -1 -15   3   30.13    3.46
  -1 -15   2   86.33    7.35
   1 -15  -2   61.30    6.93
  -1 -15   1   86.82    8.95
   1 -15  -1   98.00    8.89
  -1 -15   0   70.41    8.75
   1 -15   0  123.07    9.08
   1 -15   1   72.36    5.85
  -1 -15  -1   38.85    5.67
   1 -15   2   51.92    4.38
  -1 -15  -2   23.84    3.78
  -1 -15  -3    4.27    1.82
   1 -15   3   23.13    2.70
  -1 -15  -4    1.45    1.35
   1 -15   4   16.68    2.42
  -1 -15  -5    2.79    1.49
  -1 -15  -6    4.38    1.61
  -1 -15  -7   16.47    2.69
  -1 -15  -8   39.47    4.64
  -1 -15  -9   25.80    3.61
  -1 -15 -10   31.05    4.03
  -1 -15 -11    7.26    2.11
  -1 -15 -12   11.27    2.43
   1 -15  12    9.56    2.52
  -1 -15 -13    0.41    1.66
   1 -15  13    1.90    2.00
  -1 -15 -14    0.82    1.77
   1 -15  14   -0.20    1.77
  -1 -15 -15   -0.40    1.80
   1 -15  15    0.92    1.66
  -1 -15 -16    2.90    1.91
   1 -15  16    0.50    1.57
  -1 -15 -17    4.86    1.90
   1 -15  17    5.36    1.76
  -1 -15 -18   13.84    2.28
   1 -15  18    8.20    1.89
  -1 -15 -19   14.62    2.30
   1 -15  19    9.88    1.80
   1 -16 -17   -0.71    1.31
   1 -16 -16   -0.56    1.63
  -1 -16  13    0.49    1.01
  -1 -16  12    5.38    1.45
  -1 -16  11    1.00    1.22
  -1 -16  10    0.74    1.18
   1 -16 -10    2.50    1.68
  -1 -16   9    1.21    1.28
   1 -16  -9    2.63    1.49
  -1 -16   8    3.32    1.48
  -1 -16   7    0.15    1.28
  -1 -16   6    3.70    1.36
   1 -16  -6    1.66    1.25
  -1 -16   5    0.73    1.15
   1 -16  -5    3.21    1.26
  -1 -16   4   -0.14    1.12
   1 -16  -4    2.73    1.21
  -1 -16   3    0.71    1.33
   1 -16  -3    0.12    1.14
  -1 -16   2    4.19    1.50
   1 -16  -2    4.46    1.40
  -1 -16   1   10.38    2.18
   1 -16  -1    7.93    1.72
   1 -16   0   16.13    2.52
  -1 -16   0   22.40    2.79
  -1 -16  -1   12.32    2.22
  -1 -16  -2    8.08    1.95
  -1 -16  -3   11.28    2.06
  -1 -16  -4    3.19    1.43
  -1 -16  -5    2.11    1.35
  -1 -16  -6    2.56    1.31
  -1 -16  -7    1.16    1.16
  -1 -16  -8    1.32    1.20
  -1 -16  -8    0.93    1.25
  -1 -16  -9    1.91    1.38
  -1 -16 -10   16.04    2.52
  -1 -16 -11    4.09    1.58
  -1 -16 -12   21.88    3.04
   1 -16  12   21.22    2.89
  -1 -16 -13    1.12    1.49
   1 -16  13    3.80    1.45
  -1 -16 -14    4.42    1.72
  -1 -16 -15    0.84    1.27
  -1 -16 -16   10.01    1.89
  -1 -16 -17    0.82    1.04
  -1 -17   5    2.49    1.22
  -1 -17   4    1.97    1.19
  -1 -17   3    1.71    1.15
  -1 -17   2    1.98    1.20
  -1 -17   1    0.79    1.18
  -1 -17   0   -0.13    1.08
  -1 -17  -1    0.40    1.09
  -1 -17  -2   -0.13    1.08
  -1 -17  -3   -0.40    1.04
  -1 -17  -4    0.13    1.04
  -1 -17  -5    0.54    1.07
  -1 -17  -6    2.03    1.21
   1 -17   6    1.00    1.14
   1 -17   7   -0.12    1.09
  -1 -17  -7    2.70    1.30
   1 -17   8    1.43    1.04
  -1 -17  -8   -0.54    1.14
  -1 -17  -9   -0.52    1.04
   1 -17   9   -0.23    0.95
   1 -17  10    0.31    0.83
   1 -17  11    1.02    0.82
   1 -18  -1    3.31    1.42
   1 -18   0    1.12    1.23
   2   0 -39    4.13    0.85
   2   0 -38    0.59    0.88
   2   0 -37   13.08    1.98
   2   0 -36    0.13    1.35
   2   0 -35   22.81    3.18
   2   0 -34    0.89    1.62
  -2   0  34    0.17    1.68
   2   0 -33   11.97    2.58
  -2   0  33    4.88    2.26
  -2   0  32   19.37    3.47
  -2   0  31  265.94   24.82
  -2   0  31  277.05   24.38
  -2   0  30   10.35    2.80
  -2   0  30   12.16    2.24
  -2   0  29  226.31   24.49
  -2   0  29  215.72   19.26
   2   0 -29  198.26   23.52
  -2   0  29  209.71   19.63
  -2   0  29  196.73   22.90
  -2   0  28   64.72   11.24
  -2   0  28   65.72    6.68
   2   0 -28   62.31   11.34
  -2   0  28   73.14   10.39
  -2   0  28   59.56    6.94
   2   0 -27   68.57   11.53
  -2   0  27   79.86    8.08
  -2   0  27   72.16   10.73
  -2   0  27   75.76   12.11
   2   0 -26   -2.79    4.59
  -2   0  26   -0.22    1.73
  -2   0  26    0.78    3.12
  -2   0  26   -7.62    6.05
  -2   0  25  118.08   11.77
  -2   0  25   92.73   14.86
  -2   0  25  119.84   11.48
  -2   0  25  117.85   14.93
  -2   0  24   -0.22    1.75
   2   0 -24    3.51    4.52
  -2   0  24    1.27    1.64
  -2   0  24    0.75    2.87
  -2   0  24    1.87    3.61
  -2   0  23    3.62    2.02
  -2   0  23    3.54    1.58
  -2   0  23   -0.92    4.84
  -2   0  23    3.62    3.43
   2   0 -23    2.55    3.92
  -2   0  22  178.23   20.03
  -2   0  22  200.64   22.02
   2   0 -22  190.06   20.87
  -2   0  22  190.53   17.21
  -2   0  22  175.61   16.87
  -2   0  21  480.71   43.33
  -2   0  21  523.75   45.20
   2   0 -21  521.21   44.55
  -2   0  21  460.57   40.07
  -2   0  21  414.36   39.71
  -2   0  20  181.13   19.98
  -2   0  20  216.18   21.98
   2   0 -20  201.80   21.13
  -2   0  20  187.82   17.21
  -2   0  20  176.72   16.98
  -2   0  19 1659.49  143.76
  -2   0  19 1560.58  142.14
   2   0 -19 1621.04  143.04
  -2   0  18  952.71   88.92
  -2   0  18 1044.20   90.53
  -2   0  17  424.08   40.21
  -2   0  17  424.17   41.46
  -2   0  16  107.48   12.38
  -2   0  16   90.64   13.02
  -2   0  15  684.73   60.41
  -2   0  15  630.29   61.00
  -2   0  14   89.20   10.46
  -2   0  14   72.21   10.61
  -2   0  13  412.12   31.53
  -2   0  13  252.72   30.31
  -2   0  12    2.54    3.06
  -2   0  12    2.95    2.96
  -2   0  11    1.32    2.83
  -2   0  11    1.83    3.05
  -2   0  10   14.51    3.28
  -2   0  10   11.22    3.28
  -2   0   9 1330.86  116.37
  -2   0   8  672.40   59.45
  -2   0   7  228.58   21.00
  -2   0   6  366.31   32.61
  -2   0   5  477.44   42.01
  -2   0   4   28.02    3.25
  -2   0   4   29.05    3.16
   2   0  -4   24.45    2.88
  -2   0   3  446.73   39.35
   2   0  -3  451.20   39.15
   2   0  -2   11.69    1.49
   2   0  -1  172.92   15.28
   2   0   0   90.76    8.23
   2   0   1  324.88   28.41
   2   0   2  270.92   24.08
   2   0   2  258.78   23.95
  -2   0  -2  275.92   23.54
   2   0   3  469.26   40.48
  -2   0  -3  453.80   40.41
   2   0   4  207.79   18.45
  -2   0  -4  198.97   18.38
   2   0   5  508.81   44.13
  -2   0  -5  488.03   44.06
   2   0   5  502.53   43.75
   2   0   6 1181.64   98.61
  -2   0  -6 1102.34   98.52
   2   0   6 1115.64   98.21
   2   0   7  221.04   18.69
  -2   0  -7  178.93   18.40
   2   0   7  191.57   18.18
   2   0   8    3.83    2.32
   2   0   8    3.85    2.08
  -2   0  -8    2.59    2.63
  -2   0  -9  420.04   41.24
   2   0   9  491.58   41.59
   2   0   9  452.43   41.11
   2   0  10    9.33    3.59
  -2   0 -10   10.50    3.65
   2   0  10   10.14    3.25
   2   0  11    2.52    2.85
   2   0  11    2.18    2.43
  -2   0 -11    2.60    3.35
  -2   0 -12  404.50   40.34
   2   0  12  418.87   40.26
   2   0  12  459.21   40.07
  -2   0 -13  530.96   52.76
   2   0  13  529.12   52.56
   2   0  13  651.56   52.69
   2   0  14    6.13    3.54
   2   0  14    2.09    3.16
  -2   0 -14    7.86    4.12
  -2   0 -15  590.18   57.80
   2   0  15  611.46   57.54
   2   0  15  660.56   57.21
   2   0  16  582.86   52.00
  -2   0 -16  551.85   52.83
   2   0  16  548.97   52.38
   2   0  17  696.98   61.07
  -2   0 -17  630.18   61.67
   2   0  18  166.74   17.23
  -2   0 -18  143.47   17.69
   2   0  19  754.34   67.90
  -2   0 -19  733.78   68.77
   2   0  20   48.55    7.36
  -2   0 -20   40.01    8.23
   2   0  21  250.75   23.40
  -2   0 -21  219.37   20.47
  -2   0 -21  203.22   23.71
   2   0  22  599.14   50.11
  -2   0 -22  519.63   46.96
  -2   0 -22  498.56   50.47
   2   0  23   16.39    4.80
  -2   0 -23   16.26    2.89
  -2   0 -23   14.68    5.62
   2   0  24   74.80   10.20
  -2   0 -24   77.35    7.92
  -2   0 -24   64.68   10.82
   2   0  25  134.84   16.17
   2   0  25  105.81   14.31
  -2   0 -25  128.26   12.14
  -2   0 -25  122.70   15.41
   2   0  26  166.16   18.66
  -2   0 -26  140.53   14.18
  -2   0 -26  171.18   18.47
   2   0  27  207.90   21.92
  -2   0 -27  184.69   17.61
  -2   0 -27  184.27   21.40
   2   0  28   82.07   12.36
  -2   0 -28   92.92    9.09
  -2   0 -28   73.44   11.99
   2   0  29  170.47   21.94
  -2   0 -29  197.88   18.04
  -2   0 -30   56.45    6.39
  -2   0 -31   73.69    8.10
   2   0  31   82.21    8.04
  -2   0 -32   43.68    5.17
   2   0  32   42.50    5.03
  -2   0 -33    2.82    1.93
   2   0  33    0.32    1.56
  -2   0 -34   36.60    4.51
   2   0  34   42.19    4.48
  -2   0 -35    9.85    2.04
   2   0  35   14.49    2.10
  -2   0 -36    8.41    1.59
   2   0  36    7.05    1.53
   2   0  37   24.19    2.71
   2   0  37   23.28    2.60
  -2   0 -37   25.67    2.79
   2   0  38   15.70    1.84
  -2   0 -38   15.79    1.89
   2   1 -39   -0.16    0.67
   2  -1 -39    0.17    0.66
   2   1 -38    6.19    1.29
   2   1 -37    0.84    1.07
   2   1 -36    2.70    1.36
   2   1 -35    0.76    1.51
  -2   1  34    7.01    1.94
   2   1 -34    3.10    1.85
   2   1 -33   -0.19    2.16
  -2   1  33   -1.32    2.24
  -2  -1  33    1.62    1.14
  -2   1  32   37.31    5.02
  -2  -1  32   40.95    4.44
  -2   1  31   25.48    3.88
  -2  -1  31   23.63    3.22
  -2   1  30   96.24    9.46
  -2   1  30   83.28    8.75
  -2  -1  30   95.70    8.91
  -2   1  29    4.78    3.31
  -2  -1  29    7.02    4.35
   2  -1 -29    9.30    4.97
   2   1 -29   12.79    5.40
  -2   1  29   10.45    2.72
  -2   1  29    6.62    5.32
  -2   1  29   11.28    2.19
  -2  -1  29   13.97    2.34
  -2   1  28   69.65   10.36
  -2  -1  28   67.51   10.06
   2   1 -28   73.90   11.01
  -2   1  28   61.29    6.89
  -2   1  28   63.64   11.12
  -2  -1  28   57.56    6.39
  -2   1  27   17.69    3.12
  -2  -1  27   19.53    5.04
  -2   1  27   17.84    5.35
   2   1 -27   18.47    6.40
  -2   1  27    9.68    5.65
  -2  -1  27   16.50    2.57
  -2  -1  27   16.92    2.69
  -2   1  26   74.18    7.75
  -2   1  26   69.72    7.45
   2   1 -26   51.88   10.30
  -2   1  26   76.54   11.76
  -2   1  26   89.44   11.17
  -2  -1  26   62.45   10.08
  -2   1  25    0.90    1.99
   2   1 -25   -0.89    4.22
  -2   1  25   -0.96    5.15
  -2   1  25    1.58    3.35
  -2  -1  25   -0.76    3.39
  -2   1  25    0.20    1.48
  -2   1  24   11.97    2.66
   2   1 -24    6.09    4.83
  -2   1  24    6.68    4.90
  -2   1  24   11.51    2.48
  -2   1  24   10.86    4.02
  -2  -1  24    9.54    4.31
  -2  -1  23    1.42    3.52
  -2   1  23    1.52    3.13
   2   1 -23   -0.84    5.10
  -2   1  23    3.69    1.76
  -2   1  23    4.88    1.96
  -2  -1  23    2.13    1.54
  -2  -1  22   56.45    8.53
  -2   1  22   55.12    8.80
   2   1 -22   58.27    9.41
  -2  -1  22   45.68    5.79
  -2   1  22   53.74    5.97
  -2   1  22   56.05    5.74
  -2  -1  22   45.37    5.37
  -2   1  22   54.13    9.79
  -2  -1  21   59.32    8.33
  -2  -1  21   44.71    5.01
  -2   1  21   38.60    4.79
  -2   1  21   39.20    7.42
   2   1 -21   30.55    7.88
  -2   1  21   35.89    4.65
  -2  -1  21   38.55    4.45
  -2   1  21   33.22    8.54
  -2  -1  20  481.06   40.37
  -2   1  20  466.17   40.35
  -2  -1  20  424.16   39.92
  -2   1  20  431.20   40.15
   2   1 -20  453.62   43.90
  -2  -1  20  452.17   40.05
  -2   1  20  541.93   45.61
  -2  -1  20  498.54   43.48
  -2   1  20  470.03   43.63
   2   1 -19   44.61    8.36
  -2   1  19   64.39   10.12
  -2  -1  19   51.90    7.96
  -2   1  19   49.41    8.11
  -2   1  18  242.03   26.21
  -2  -1  18  280.77   26.54
  -2   1  18  262.13   27.70
  -2   1  17   84.85   12.08
  -2  -1  17  106.54   12.10
  -2   1  17  104.87   13.44
  -2  -1  16  568.63   47.99
  -2   1  16  459.51   47.40
  -2   1  16  513.29   48.74
  -2   1  15   31.23    7.39
  -2   1  15   37.14    6.80
  -2   1  14   15.99    5.43
  -2   1  14   20.05    4.68
  -2  -1  14   19.40    4.71
  -2   1  13    0.58    3.52
  -2   1  13    2.49    3.13
  -2  -1  13    4.91    2.93
  -2   1  12   15.27    4.40
  -2   1  11    3.52    2.62
  -2   1  10  390.59   36.01
  -2   1   9   59.14    7.06
  -2   1   8  199.52   18.80
  -2   1   7  324.76   29.27
  -2  -1   6  144.24   16.57
  -2   1   6  167.06   14.98
  -2  -1   5  187.20   23.24
  -2   1   5  276.34   22.25
  -2   1   4   54.24    5.08
  -2   1   4   47.54    4.93
   2  -1  -4   42.92    4.84
  -2   1   3   18.89    1.97
   2   1  -3   17.89    1.37
  -2   1   2    3.48    1.07
   2  -1  -2    2.59    1.00
   2   1  -2    5.12    0.68
   2  -1  -1    4.19    1.02
   2   1  -1    4.27    0.66
   2  -1   0  100.75    8.65
   2  -1   0   96.25    8.60
   2   1   0   88.38    8.30
   2  -1   1    9.21    1.48
   2   1   2   30.66    3.26
   2  -1   2   30.77    3.25
  -2  -1  -2   26.80    2.90
   2  -1   3   46.80    5.29
  -2  -1  -3   48.26    5.03
   2   1   3   63.61    5.56
  -2   1  -3   61.77    5.49
   2   1   4    3.19    1.39
   2   1   4    3.32    0.77
  -2   1  -4    4.19    1.36
   2   1   5  755.98   67.01
   2   1   5  818.86   67.56
  -2   1  -5  755.41   67.42
   2   1   6  374.30   34.88
   2   1   6  418.96   35.37
  -2   1  -6  397.83   35.24
   2  -1   7  173.00   15.38
   2   1   7  147.59   15.20
   2   1   7  173.66   15.67
  -2   1  -7  151.76   15.51
   2  -1   8  308.20   26.77
   2   1   8  260.98   26.58
   2   1   8  294.07   27.08
  -2   1  -8  299.91   27.00
   2  -1   9   82.49    8.20
   2   1   9   62.01    7.78
   2   1   9   68.12    8.44
  -2   1  -9   56.20    7.92
   2  -1  10  184.07   17.63
   2   1  10  167.84   17.35
   2   1  10  171.76   18.01
  -2   1 -10  172.75   17.91
   2  -1  11   34.13    5.42
   2   1  11   36.81    5.62
   2   1  11   32.35    6.01
  -2   1 -11   26.07    5.76
   2  -1  12   51.07    7.32
   2   1  12   47.29    7.78
  -2   1 -12   33.53    7.05
   2   1  13   10.13    3.37
   2  -1  13    3.28    3.14
   2   1  13    9.02    3.82
  -2   1 -13    6.25    3.52
   2  -1  14   64.70    8.84
   2   1  14   76.83    8.63
   2   1  14   55.88    8.82
  -2   1 -14   45.00    8.69
   2  -1  15   71.94   10.10
   2   1  15   91.34    9.97
   2   1  15   90.21   11.05
  -2   1 -15   58.68   10.20
   2  -1  16  211.97   21.92
   2   1  16  223.74   21.43
   2   1  16  199.36   21.97
  -2   1 -16  201.53   22.34
  -2   1 -17   78.44   11.37
   2   1  17   86.76   10.27
   2  -1  17   81.74   10.85
  -2   1 -18  373.47   36.98
   2   1  18  385.97   35.72
   2  -1  18  364.27   36.16
  -2   1 -19   38.17    7.61
   2   1  19   36.25    6.20
   2  -1  19   34.28    6.72
  -2   1 -20  177.27   16.45
  -2   1 -20  174.25   20.01
   2   1  20  178.35   18.60
   2  -1  20  168.17   19.04
  -2   1 -21   45.69    5.67
  -2   1 -21   59.45    9.54
   2  -1  21   55.64    8.34
   2   1  21   52.98    7.71
  -2   1 -22  123.90   11.80
  -2   1 -22  129.98   15.55
   2  -1  22  109.18   14.16
   2   1  22  113.49   13.72
  -2   1 -23    4.92    4.40
  -2   1 -23   12.33    2.58
   2   1  23   11.26    3.87
   2  -1  23    8.79    4.16
  -2   1 -24    2.16    1.80
  -2   1 -24    6.67    4.30
   2   1  24    4.81    2.92
  -2   1 -25    0.22    1.79
  -2   1 -25   -0.84    3.36
   2   1  25    0.61    2.26
   2   1  25   -1.75    4.23
   2   1  26   12.40    4.89
  -2   1 -26   14.97    2.82
  -2   1 -26   11.02    4.85
   2   1  27   -0.89    3.55
  -2   1 -27    2.54    3.27
  -2   1 -27    5.50    2.11
   2   1  28   60.25    9.73
  -2   1 -28   50.67    5.68
  -2  -1 -28   40.04    8.16
  -2   1 -28   36.12    7.68
   2   1  29    7.85    4.10
  -2   1 -29    9.66    2.59
  -2   1 -30   22.10    3.62
   2   1  31    6.40    2.34
  -2   1 -31    9.36    2.42
  -2   1 -32   32.15    4.24
   2   1  32   34.07    4.19
   2   1  33   11.09    2.31
  -2   1 -33    6.70    2.06
   2   1  34    6.72    1.84
  -2   1 -34    8.34    1.92
   2   1  35    1.13    1.22
  -2   1 -35    1.34    1.39
   2   1  36    1.16    1.03
  -2   1 -36    0.11    1.14
   2  -1  37    0.35    0.74
   2   1  37   -0.17    1.01
  -2   1 -38    3.63    0.87
  -2  -1 -38    3.58    0.89
   2  -2 -38    1.57    0.91
   2   2 -38    2.01    0.92
   2  -2 -37    5.33    1.39
   2   2 -37    5.67    1.35
   2   2 -36   -0.12    1.31
   2  -2 -36   -0.63    1.30
   2   2 -35   12.84    2.29
   2  -2 -35   14.08    2.40
   2  -2 -34    0.17    1.77
   2   2 -34   -0.81    1.73
  -2   2  34   -1.15    1.81
  -2  -2  34   -0.31    1.59
  -2  -2  34    0.10    0.95
   2   2 -33   22.04    3.32
   2  -2 -33   26.46    3.54
  -2   2  33   18.91    3.26
  -2  -2  33   22.63    3.37
  -2  -2  33   22.00    2.82
   2  -2 -32    1.63    2.20
   2   2 -32   -0.58    2.16
  -2  -2  32    0.19    1.86
  -2   2  32    3.39    2.15
  -2  -2  32    1.35    1.47
  -2   2  31  218.99   19.64
  -2  -2  31  213.10   19.52
  -2  -2  31  205.28   19.12
  -2   2  30    6.67    2.50
  -2  -2  30    6.35    2.36
  -2  -2  30    5.87    1.94
  -2  -2  29  106.75   10.93
  -2   2  29  117.09   11.13
  -2  -2  29  110.06   14.57
  -2   2  29  125.53   15.34
  -2  -2  29  114.35   10.66
   2  -2 -29  128.91   15.37
   2   2 -29   96.78   14.18
   2  -2 -29  103.63   14.38
  -2  -2  29  109.35   14.28
  -2   2  29   89.09   13.75
  -2  -2  28   -0.93    3.17
  -2   2  28    0.97    3.16
  -2  -2  28    4.08    1.54
   2  -2 -28   -0.91    3.75
   2   2 -28    4.41    4.07
  -2   2  28    3.72    2.12
  -2  -2  28    1.78    1.91
  -2   2  28    1.64    3.17
  -2  -2  28    3.89    3.50
  -2   2  27    4.45    2.11
  -2  -2  27    5.16    2.04
  -2   2  27    7.86    4.76
  -2  -2  27    2.83    4.13
  -2  -2  27    3.96    1.56
  -2  -2  27    3.17    1.27
   2  -2 -27    3.62    3.97
   2   2 -27    2.65    3.98
  -2  -2  27    7.78    3.94
  -2   2  27    8.33    4.22
  -2   2  26   11.64    4.42
  -2  -2  26   19.24    5.26
  -2   2  26   20.10    3.08
  -2  -2  26   12.79    2.73
  -2  -2  26   15.23    6.52
  -2   2  26    7.91    6.38
  -2  -2  26   10.53    2.41
  -2  -2  26   13.62    2.13
   2  -2 -26    6.27    4.65
   2   2 -26    2.63    4.81
  -2  -2  26   13.80    2.19
  -2  -2  25   44.67    8.20
  -2   2  25   58.08    9.54
  -2  -2  25   55.41    6.25
  -2   2  25   54.73    6.32
  -2   2  25   49.14    9.77
  -2  -2  25   51.19    9.99
  -2  -2  25   52.53    5.81
  -2  -2  25   62.95    5.79
   2  -2 -25   34.04    9.11
   2   2 -25   35.10    9.07
  -2  -2  25   55.68    5.74
  -2  -2  24    1.32    1.41
  -2   2  24    3.90    3.90
  -2  -2  24    6.61    4.97
  -2   2  24    3.66    2.17
  -2  -2  24    0.22    2.29
  -2  -2  24    4.69    1.43
   2  -2 -24    5.09    4.20
   2   2 -24    2.50    4.30
  -2  -2  24    5.19    3.25
  -2   2  24    2.46    3.28
  -2   2  23    5.80    4.78
  -2  -2  23    3.76    4.33
  -2  -2  23    1.53    1.87
  -2   2  23    2.03    1.97
  -2  -2  23    1.97    1.31
   2   2 -23    8.91    4.18
   2  -2 -23    6.56    3.79
  -2   2  23    2.42    3.63
  -2  -2  23    5.78    3.08
  -2   2  22    3.80    5.19
  -2  -2  22    0.93    5.15
  -2   2  22    4.63    1.77
  -2  -2  22    2.79    1.75
  -2  -2  22    3.62    1.45
   2  -2 -22    2.38    4.09
   2   2 -22    2.35    4.20
  -2  -2  22    0.70    2.82
  -2   2  22    5.52    4.23
  -2   2  21  312.71   27.67
  -2  -2  21  289.68   27.58
  -2   2  21  325.02   32.39
  -2  -2  21  341.00   32.64
  -2  -2  21  304.84   27.20
   2  -2 -21  290.31   30.95
   2   2 -21  327.35   31.43
  -2  -2  21  278.27   30.16
  -2   2  21  322.09   31.24
  -2  -2  20    2.67    4.90
  -2   2  20    2.72    5.24
   2  -2 -20    7.33    4.31
   2   2 -20    1.46    3.95
  -2  -2  20    8.33    1.65
  -2  -2  20   12.67    4.54
  -2   2  20    2.26    4.15
  -2  -2  20    8.26    2.04
  -2   2  20    6.52    2.00
   2   2 -19  425.18   42.68
   2  -2 -19  446.45   42.89
  -2   2  19  461.04   44.19
  -2  -2  19  497.31   44.46
  -2  -2  19  443.58   42.50
  -2   2  19  423.80   42.76
   2  -2 -18   42.30    7.90
   2   2 -18   42.35    7.78
  -2  -2  18   50.46    7.74
  -2   2  18   49.97    8.83
  -2  -2  18   39.42    8.23
  -2   2  18   38.62    7.47
  -2   2  17   22.62    5.96
  -2  -2  17   36.12    7.03
  -2   2  17   15.71    5.00
  -2  -2  17   22.58    5.36
  -2   2  16    9.14    4.70
  -2  -2  16    6.83    4.54
  -2   2  16    8.45    3.97
  -2   2  15    0.71    3.93
  -2  -2  15    2.12    3.92
  -2   2  15    3.00    3.27
  -2  -2  14    5.81    3.79
  -2   2  14    3.88    3.73
  -2  -2  13   34.64    6.67
  -2   2  13   42.82    7.14
  -2  -2  12   17.11    4.53
  -2   2  12   19.76    4.70
  -2  -2  11    2.15    2.41
  -2   2  11    6.52    3.02
  -2  -2  10   91.44   11.19
  -2   2  10  104.01   11.38
  -2   2   9  141.43   14.34
  -2  -2   9  131.16   14.19
  -2  -2   8  181.38   17.32
  -2   2   8  145.52   14.23
  -2  -2   8  137.70   14.11
  -2  -2   7  498.91   45.20
  -2  -2   7  460.60   42.42
  -2   2   7  492.36   42.53
   2  -2  -6   17.14    2.66
  -2   2   6   20.84    2.78
  -2  -2   6   13.87    2.47
  -2  -2   6   13.48    4.81
  -2  -2   5 1005.17   97.82
  -2   2   5 1130.31   95.91
  -2  -2   5 1127.79   95.90
   2  -2  -5 1087.44   95.98
  -2  -2   4   51.66    5.05
  -2   2   4   41.51    4.94
  -2  -2   4   52.62    6.83
   2  -2  -4   56.29    5.33
  -2  -2   3    0.22    0.87
  -2  -2   3   -0.75    2.01
   2  -2  -3    1.73    1.17
  -2  -2   2   42.06    4.62
  -2   2   2   45.76    4.44
  -2  -2   2   41.65    4.34
   2  -2  -2   42.53    4.56
  -2  -2   1  114.57   10.84
   2  -2  -1  135.88   11.31
   2  -2   0  594.91   52.14
   2  -2   0  599.61   51.82
   2  -2   1  183.36   15.92
   2  -2   1  175.95   16.27
  -2  -2  -2  101.78    9.74
   2  -2   2  106.41    9.75
   2   2   2  106.42    9.77
  -2  -2  -3  138.22   13.55
   2  -2   3  138.32   13.60
   2   2   3  179.97   13.86
  -2  -2  -4    2.63    1.24
   2   2   4   14.75    2.01
   2  -2   4    3.31    1.38
  -2  -2  -4    4.57    1.41
  -2   2  -4   15.06    1.97
   2   2   4   11.57    1.37
  -2  -2  -5 1041.66   86.22
   2   2   5  988.79   86.45
   2  -2   5 1036.94   86.43
  -2  -2  -5 1044.55   86.33
  -2   2  -5 1018.14   86.34
   2   2   5  856.15   86.10
   2   2   6   57.31    5.90
   2  -2   6   51.79    5.66
  -2  -2  -6   49.25    5.54
  -2   2  -6   53.10    5.65
   2   2   6   35.50    5.49
   2  -2   7   97.67   10.39
   2   2   7   98.67   10.55
   2   2   7   88.16   10.42
  -2  -2  -7  107.88   10.40
  -2   2  -7  114.90   10.56
  -2  -2  -8    5.95    2.61
  -2   2  -8    0.64    2.41
   2   2   8    0.36    2.49
   2  -2   8    8.06    2.62
   2   2   8    0.33    2.34
  -2  -2  -9    5.70    2.87
  -2   2  -9    9.22    3.28
   2   2   9    8.61    3.35
   2  -2   9    5.94    2.93
   2  -2   9    6.32    2.57
   2   2   9   11.81    3.11
   2  -2  10  133.30   15.93
   2   2  10  128.12   16.02
  -2   2 -10  142.36   15.91
  -2  -2 -10  152.29   16.15
   2  -2  10  165.00   16.02
  -2  -2 -11   11.42    4.14
  -2   2 -11   22.39    4.88
   2   2  11   14.32    4.44
   2  -2  11   15.22    4.22
   2  -2  11   15.76    3.97
   2   2  11   20.56    4.01
   2   2  12  126.91   15.23
   2  -2  12  128.09   15.03
  -2   2 -12  111.07   15.09
  -2  -2 -12  113.17   15.01
   2  -2  12  138.88   15.13
   2   2  13   73.18    9.29
   2  -2  13   55.83    8.24
   2   2  13   85.88    8.59
  -2  -2 -13   44.17    8.47
  -2   2 -13   48.72    8.44
   2  -2  13   53.83    8.50
   2   2  14  101.21   12.42
   2  -2  14   98.82   12.07
  -2   2 -14   92.31   12.39
  -2  -2 -14   82.47   12.17
   2  -2  14   78.06   11.69
  -2  -2 -15   18.20    5.67
  -2   2 -15   17.64    5.47
   2   2  15   16.25    4.94
   2  -2  15   26.68    5.46
   2   2  15   18.82    4.12
   2  -2  15   13.34    4.87
  -2  -2 -16   47.61    8.20
  -2   2 -16   37.18    7.59
   2   2  16   37.45    5.93
   2  -2  16   34.48    6.94
   2  -2  17   61.32    9.34
  -2   2 -17   52.37    9.37
  -2  -2 -17   79.01   10.44
   2   2  17   68.18    8.41
  -2  -2 -18    6.02    3.83
  -2   2 -18    6.11    3.81
   2   2  18    6.87    3.12
   2  -2  18    4.29    3.79
   2  -2  19  319.87   30.69
  -2  -2 -19  289.61   27.16
  -2   2 -19  302.93   27.25
  -2   2 -19  291.62   30.68
  -2  -2 -19  295.72   30.60
   2   2  19  328.75   29.31
   2  -2  20  166.65   18.19
  -2  -2 -20  157.38   14.84
  -2   2 -20  153.93   14.83
  -2  -2 -20  163.71   18.47
  -2   2 -20  152.59   18.13
   2   2  20  157.08   16.77
  -2  -2 -21  212.74   20.43
  -2   2 -21  219.61   20.50
  -2  -2 -21  229.92   24.21
  -2   2 -21  245.71   24.50
   2  -2  21  215.93   23.47
   2   2  21  243.07   22.74
  -2  -2 -22  336.70   31.45
  -2   2 -22  365.16   31.58
  -2  -2 -22  336.39   35.10
  -2   2 -22  360.10   35.57
   2   2  22  356.68   33.73
  -2  -2 -23    7.34    2.26
  -2  -2 -23    5.66    4.05
  -2   2 -23    7.42    4.62
  -2   2 -23   10.48    2.44
   2   2  23    5.03    3.43
  -2  -2 -24    2.45    2.94
  -2   2 -24    5.40    2.15
  -2  -2 -24    5.72    2.20
  -2   2 -24    2.50    2.87
   2  -2  25   10.00    4.87
   2   2  25   15.65    5.31
  -2  -2 -25    9.18    2.40
  -2   2 -25   12.38    2.68
  -2  -2 -25    9.87    4.74
  -2   2 -25   15.06    5.26
   2   2  26    3.51    4.35
   2  -2  26    0.84    4.18
  -2  -2 -26    3.64    2.03
  -2   2 -26    7.18    2.15
  -2  -2 -26    5.77    3.62
  -2   2 -26   -0.84    3.57
   2   2  27   31.73    7.52
   2  -2  27   30.51    7.17
  -2  -2 -27   36.98    4.62
  -2   2 -27   42.84    4.79
  -2  -2 -27   32.83    7.48
  -2   2 -27   24.10    6.90
   2   2  28    1.75    3.50
   2  -2  28   -0.84    2.61
  -2  -2 -28    2.75    1.88
  -2   2 -28    3.84    2.00
  -2   2 -28    0.82    3.28
  -2  -2 -28   -0.81    3.56
  -2   2 -29  119.86   11.99
  -2  -2 -29  126.97   12.05
  -2   2 -30   11.82    2.72
  -2  -2 -30    9.81    2.58
  -2  -2 -31  112.71   10.61
  -2   2 -31  106.82   10.52
   2  -2  31  104.87   10.41
   2   2  31  106.15   10.49
  -2  -2 -32  134.52   13.10
  -2   2 -32  134.84   13.10
   2  -2  32  137.52   13.05
   2   2  32  148.54   13.15
  -2  -2 -33   23.31    3.39
  -2   2 -33   22.92    3.32
   2   2  33   23.80    3.33
   2  -2  33   26.84    3.31
  -2  -2 -34   37.11    4.29
  -2   2 -34   32.67    4.18
   2   2  34   43.09    4.33
   2  -2  34   36.42    4.15
   2   2  35    1.20    1.31
   2  -2  35    1.63    1.23
  -2   2 -35    2.72    1.41
  -2  -2 -35    2.04    1.33
   2  -2  36   -0.97    1.14
   2   2  36   -0.40    1.14
   2  -2  36   -0.35    1.00
  -2   2 -36    0.82    0.99
  -2  -2 -36    0.32    1.03
   2   2  37    4.31    1.17
   2  -2  37    4.14    1.16
   2  -2  37    5.26    1.04
  -2   2 -37    5.20    1.12
  -2  -2 -37    5.41    1.17
  -2   2 -38   -0.05    0.55
  -2  -3  38    1.38    0.71
   2   3 -38    1.03    0.68
  -2  -3  37    6.64    1.24
   2   3 -37    3.69    1.12
   2  -3 -37    4.07    1.20
   2  -3 -36   -1.11    1.24
   2   3 -36   -0.10    1.16
   2  -3 -35   10.21    2.05
   2   3 -35   10.09    1.90
  -2  -3  34    0.60    1.00
   2  -3 -34   -1.09    1.78
   2   3 -34    0.15    1.47
  -2   3  33   24.44    3.44
  -2  -3  33   24.97    2.92
   2  -3 -33   22.53    3.38
   2   3 -33   20.57    3.22
  -2  -3  33   21.09    3.23
  -2  -3  32    3.78    1.57
   2  -3 -32    1.32    2.02
   2   3 -32    2.14    1.94
  -2  -3  32    0.53    1.89
  -2   3  32    3.04    2.04
  -2  -3  31   34.07    4.04
  -2  -3  31   30.45    4.21
  -2   3  31   32.87    4.44
   2   3 -31   31.49    4.29
   2  -3 -31   39.65    4.64
  -2  -3  30   16.80    2.60
  -2   3  30   10.69    2.95
  -2  -3  30   15.58    3.04
  -2  -3  30   15.73    2.30
  -2  -3  29   38.87    4.28
  -2  -3  29   30.23    3.91
  -2  -3  29   39.27    4.65
  -2   3  29   40.68    4.84
   2  -3 -29   28.79    7.03
  -2  -3  29   29.08    7.09
  -2   3  29   34.34    7.65
  -2  -3  28    7.39    1.72
  -2  -3  28    5.99    2.08
  -2   3  28    7.48    2.46
  -2   3  28    8.27    3.77
  -2  -3  28    8.53    4.13
  -2  -3  28    8.92    2.05
  -2   3  28    8.65    4.69
   2  -3 -28   10.33    4.27
  -2  -3  28   10.07    4.67
   2  -3 -28    9.46    4.65
   2   3 -28    7.43    4.55
  -2  -3  27    5.32    1.45
  -2  -3  27    3.39    1.83
  -2   3  27    1.42    1.80
  -2  -3  27   -1.56    3.78
  -2   3  27    4.23    2.90
  -2   3  27    5.03    2.29
  -2  -3  27    4.54    1.54
  -2   3  27   -2.96    4.66
  -2  -3  27    4.71    4.01
   2  -3 -27    6.78    4.12
   2  -3 -27    4.29    3.86
   2   3 -27   -0.83    4.19
  -2  -3  26    2.25    1.41
  -2  -3  26    0.46    1.74
  -2   3  26    2.39    1.91
  -2  -3  26   -0.78    3.31
  -2   3  26    2.59    3.56
  -2   3  26    3.27    1.99
  -2  -3  26    1.58    1.39
  -2  -3  26   -2.89    5.43
  -2   3  26   -2.00    5.16
   2  -3 -26    2.55    4.02
   2   3 -26    0.82    3.70
  -2  -3  25    9.11    2.06
  -2  -3  25   13.19    2.36
  -2   3  25   11.95    2.74
  -2  -3  25    9.91    2.54
  -2  -3  25    9.28    3.93
  -2   3  25    6.95    4.47
  -2   3  25   17.51    2.95
  -2   3  25    9.03    5.92
  -2  -3  25    6.80    5.08
   2  -3 -25    5.02    4.49
   2   3 -25    5.70    4.29
  -2  -3  24   13.41    2.12
  -2  -3  24   11.48    4.49
  -2   3  24   13.01    5.22
  -2  -3  24   13.13    2.39
  -2  -3  24    7.85    2.72
  -2   3  24   13.55    2.95
  -2   3  24   10.06    5.47
  -2  -3  24   16.64    6.13
  -2   3  24   10.46    2.71
  -2  -3  24   11.42    2.11
   2  -3 -24    6.50    4.69
   2   3 -24    2.38    5.07
  -2   3  23   35.44    7.70
  -2  -3  23   45.21    7.72
  -2  -3  23   42.04    4.88
  -2  -3  23   37.58    5.17
  -2   3  23   48.83    5.49
  -2  -3  23   44.06    4.83
  -2  -3  23   40.66    4.72
  -2   3  23   37.02    8.83
  -2  -3  23   42.11    8.85
  -2   3  23   49.44    5.44
   2  -3 -23   41.72    7.95
   2   3 -23   33.16    7.58
   2  -3 -22   67.63   10.65
   2   3 -22   62.00   10.15
  -2   3  22   70.63    7.63
  -2  -3  22   71.16    7.62
  -2   3  22   67.08   11.88
  -2  -3  22   65.54   11.85
  -2  -3  22   72.76    7.25
  -2   3  22   77.19   11.39
  -2  -3  22   73.32    7.20
  -2  -3  22   67.42   10.41
  -2   3  22   67.65    7.70
  -2  -3  21   14.06    2.54
  -2  -3  21   15.57    3.07
  -2   3  21   23.82    3.47
  -2   3  21   18.69    3.18
  -2   3  21   18.47    6.39
  -2  -3  21   14.49    5.52
  -2  -3  21   12.79    2.47
  -2  -3  21   13.83    4.69
  -2   3  21   11.01    5.11
   2  -3 -21   10.99    5.23
   2   3 -21   15.90    5.48
  -2   3  20   44.34    5.31
  -2  -3  20   47.06    5.38
  -2   3  20   50.62    5.64
  -2   3  20   61.79   10.30
  -2  -3  20   46.61    9.37
   2  -3 -20   32.96    7.39
   2   3 -20   31.89    7.33
  -2  -3  20   44.80    4.97
  -2   3  20   44.44    8.46
  -2   3  19   22.08    6.11
  -2  -3  19   26.89    6.51
   2  -3 -19   25.09    5.49
   2   3 -19   18.83    5.27
  -2   3  19   15.65    3.03
  -2   3  19    8.95    5.12
  -2   3  18   -0.88    4.36
  -2  -3  18   -2.68    4.61
   2  -3 -18   -1.31    3.17
   2   3 -18    0.65    3.29
  -2   3  18    1.58    3.35
  -2   3  17   33.61    7.14
  -2  -3  17   19.69    5.84
   2  -3 -17   28.46    5.92
   2   3 -17   34.68    6.32
  -2   3  17   15.66    5.13
  -2   3  16   31.42    6.59
  -2  -3  16   32.13    6.92
  -2   3  15    1.44    3.17
  -2  -3  15    6.65    3.97
  -2  -3  14   10.65    4.59
  -2   3  14   11.07    4.18
  -2   3  13   53.44    7.78
  -2  -3  13   67.50    8.96
  -2   3  12   37.26    6.20
  -2  -3  12   35.18    6.06
  -2  -3  12   44.22    7.45
  -2   3  11   21.44    4.09
  -2  -3  11   16.90    3.82
  -2  -3  11   15.70    5.15
  -2   3  10   77.36    9.03
  -2  -3  10   85.31    9.16
  -2  -3  10   71.19   10.29
  -2   3   9   68.85    7.53
  -2  -3   9   62.57    7.45
  -2  -3   9   64.57    9.10
  -2   3   8   25.63    3.56
  -2  -3   8   19.42    3.24
  -2  -3   8   23.55    5.17
   2  -3  -7  588.68   51.90
  -2   3   7  585.89   51.66
  -2  -3   7  593.54   51.64
  -2  -3   7  566.54   53.02
   2  -3  -6  107.01   10.35
  -2   3   6   98.61    9.98
  -2  -3   6  106.15   10.04
  -2  -3   6  108.07   11.18
   2  -3  -5  119.74   12.59
  -2   3   5  141.01   12.39
  -2  -3   5  136.60   12.37
  -2  -3   5  129.82   12.98
  -2  -3   4   92.98    9.22
  -2  -3   3  530.68   46.04
  -2   3   3  515.87   46.07
  -2  -3   3  539.98   46.27
  -2  -3   2   76.56    7.01
  -2   3   2   77.18    7.08
  -2  -3   2   68.90    6.97
   2  -3  -2   73.55    7.19
   2  -3  -1   38.26    4.52
  -2   3   1   51.61    4.57
   2  -3   0   13.95    1.92
   2  -3   1  115.46   10.73
   2   3   1  119.00   10.76
   2  -3   2   96.79    9.25
   2   3   2   94.29    9.27
  -2  -3  -2  111.30    9.67
   2   3   3  556.03   49.50
   2  -3   3  558.35   49.44
  -2  -3  -3  587.44   49.72
   2  -3   4  317.42   29.23
   2   3   4  332.00   29.38
  -2  -3  -4  338.49   29.41
  -2  -3  -5  323.74   30.21
  -2   3  -5  374.42   30.42
   2   3   5  361.03   30.71
   2  -3   5  309.82   30.40
  -2  -3  -5  326.63   30.43
   2  -3   5  353.77   30.52
  -2  -3  -6   46.46    5.04
  -2   3  -6   39.13    4.77
  -2  -3  -6   48.98    5.01
   2   3   6   37.39    4.98
   2  -3   6   45.86    5.28
   2   3   6   32.03    4.99
  -2  -3  -7  209.63   19.08
  -2  -3  -7  200.34   19.02
  -2   3  -7  184.71   18.96
   2   3   7  219.08   19.41
   2  -3   7  211.26   19.52
   2   3   7  199.79   19.65
  -2  -3  -8   76.49    8.96
  -2  -3  -8   83.26    9.16
  -2   3  -8   92.86    9.45
   2   3   8   81.44    9.88
   2  -3   8   70.25    9.35
   2   3   8  110.14    9.79
  -2  -3  -9  102.34   11.68
  -2   3  -9  107.44   11.80
   2   3   9  104.28   12.49
   2  -3   9   90.07   11.95
  -2  -3 -10   61.08    8.01
  -2   3 -10   51.67    7.79
   2  -3  10   66.99    8.42
   2   3  10   42.18    7.91
   2   3  11    9.60    2.86
  -2  -3 -11    3.13    3.03
  -2   3 -11    4.10    3.12
   2   3  11    7.00    3.49
   2  -3  11    4.25    3.36
   2   3  12    6.50    2.69
   2   3  12    2.43    3.01
   2  -3  12    3.33    2.93
  -2  -3 -12    2.37    3.13
  -2   3 -12    2.89    3.39
  -2  -3 -13   91.32   14.43
  -2   3 -13   91.63   14.32
   2  -3  13  163.64   15.45
   2   3  13  145.39   15.30
   2   3  13  162.05   14.05
  -2  -3 -14   49.65   10.31
  -2   3 -14   64.25   10.88
   2  -3  14   88.91   11.10
   2   3  14  103.33   11.75
   2   3  14  130.99   10.89
  -2  -3 -15  213.56   26.17
  -2   3 -15  218.18   26.13
   2   3  16   60.97    7.41
  -2  -3 -16   40.93    8.31
  -2   3 -16   54.57    8.89
  -2  -3 -17   43.37    7.39
  -2   3 -17   26.11    6.43
   2   3  17   35.88    5.55
  -2  -3 -18   40.09    7.76
  -2   3 -18   47.01    8.35
   2   3  18   37.00    5.99
  -2   3 -19   62.34    6.67
  -2  -3 -19   50.86    9.28
  -2   3 -19   55.71    9.25
  -2  -3 -19   61.12    6.66
   2   3  19   60.09    8.02
   2  -3  20   57.83    6.18
  -2  -3 -20   58.99    6.46
  -2   3 -20   56.65    6.40
  -2   3 -20   62.05    9.76
  -2  -3 -20   63.33    9.96
   2   3  20   63.37    8.05
   2   3  21    3.53    2.59
   2  -3  21    7.27    1.82
  -2   3 -21    4.88    3.68
  -2  -3 -21    2.42    3.46
  -2  -3 -21    7.75    2.30
  -2   3 -21    4.02    2.09
  -2   3 -22   37.94    4.79
  -2  -3 -22   29.21    7.65
  -2   3 -22   32.77    8.11
  -2  -3 -22   39.84    4.78
  -2  -3 -23   27.95    3.68
  -2   3 -23   18.96    6.17
  -2   3 -23   21.21    3.53
  -2  -3 -23   24.47    6.77
   2   3  24    5.05    4.37
   2  -3  24    5.58    4.75
  -2  -3 -24    5.52    2.29
  -2   3 -24    7.52    2.32
  -2  -3 -24   12.24    4.64
  -2   3 -24    4.95    4.03
   2  -3  25   49.87    5.42
   2  -3  25   59.07    9.21
   2   3  25   50.27    9.09
  -2  -3 -25   55.68    6.00
  -2   3 -25   49.87    5.84
  -2  -3 -25   39.07    8.07
  -2   3 -25   61.70    9.44
  -2  -3 -26   13.89    2.72
  -2   3 -26   15.72    2.81
  -2  -3 -26    6.46    4.19
  -2   3 -26   14.67    4.99
   2   3  26   18.01    5.52
   2  -3  26   22.03    5.66
  -2  -3 -26   20.14    5.14
  -2  -3 -27    7.49    2.11
  -2   3 -27    6.07    2.10
  -2   3 -27   10.46    5.01
  -2  -3 -27    7.99    4.39
  -2  -3 -27   11.37    4.18
   2   3  27    4.29    4.09
   2  -3  27    4.09    4.00
  -2  -3 -28    4.71    3.99
  -2   3 -28    3.15    3.38
  -2  -3 -28    5.50    2.02
  -2   3 -28    4.70    2.01
   2   3  28   10.19    4.49
   2  -3  28   11.35    4.20
  -2  -3 -28    6.06    3.14
  -2  -3 -29   24.85    3.47
  -2   3 -29   22.64    3.51
   2  -3  30   13.74    2.66
   2   3  30   16.46    2.91
  -2  -3 -30   15.84    2.76
  -2   3 -30   15.17    2.74
   2  -3  31   12.88    2.47
   2   3  31   12.19    2.53
  -2  -3 -31   13.51    2.53
  -2   3 -31   13.68    2.57
   2  -3  32   28.36    3.54
   2   3  32   26.09    3.52
  -2  -3 -32   28.68    3.59
  -2   3 -32   21.82    3.38
   2  -3  33    3.75    1.60
   2   3  33    1.89    1.59
  -2   3 -33    1.16    1.52
  -2  -3 -33    2.69    1.54
   2  -3  34    2.96    1.35
   2   3  34    2.58    1.40
  -2  -3 -34    4.08    1.55
  -2   3 -34    0.64    1.37
   2   3  35    2.43    1.27
   2  -3  35    3.06    1.26
  -2  -3 -35    3.47    1.34
  -2   3 -35    6.01    1.41
   2  -3  35    4.33    1.31
   2   3  36    0.98    1.02
   2  -3  36   -0.67    1.06
  -2  -3 -36    0.09    0.93
  -2   3 -36    0.34    0.89
   2  -3  36    1.56    0.95
  -2   3 -37    3.28    0.82
   2  -3  37    3.15    0.83
  -2  -4  38    0.39    0.52
   2   4 -37   13.31    1.67
  -2  -4  37   15.26    1.81
  -2  -4  36   -0.09    0.93
   2   4 -36    1.27    0.92
   2   4 -35   40.54    4.25
   2   4 -34    6.28    1.74
   2  -4 -34    4.57    1.67
   2  -4 -33    0.92    1.55
   2   4 -33   -0.71    1.49
  -2  -4  33    0.58    1.10
  -2  -4  32    9.37    1.88
  -2   4  32    7.62    2.24
   2  -4 -32    8.26    2.24
   2   4 -32    6.32    2.02
  -2  -4  32    6.65    1.56
  -2  -4  31   48.74    5.32
  -2   4  31   49.50    5.71
  -2  -4  31   53.37    5.69
   2  -4 -31   52.98    5.68
   2   4 -31   40.43    5.37
  -2  -4  31   54.41    5.23
  -2  -4  30   26.50    3.57
  -2   4  30   34.91    4.29
  -2  -4  30   23.33    3.86
   2   4 -30   31.45    3.95
   2  -4 -30   25.29    3.86
  -2  -4  30   30.01    3.50
  -2  -4  29   80.82    7.83
  -2  -4  29   72.23    7.63
  -2   4  29   83.74    8.33
  -2  -4  29   76.58    8.13
  -2  -4  28   13.12    2.28
  -2  -4  28   15.84    2.49
  -2   4  28   11.72    2.81
  -2  -4  28   12.29    2.86
  -2   4  28   10.66    2.74
  -2   4  28   13.95    4.60
   2  -4 -28   12.64    5.50
  -2   4  28    5.61    4.74
  -2  -4  28   11.69    5.51
   2  -4 -28   15.16    4.56
   2   4 -28    9.11    4.21
  -2  -4  27   30.68    3.73
  -2  -4  27   29.95    3.85
  -2  -4  27   26.68    4.20
  -2   4  27   26.35    4.17
   2  -4 -27   24.06    6.38
   2   4 -27   24.51    6.09
  -2   4  27   35.02    7.06
  -2  -4  27   25.26    6.08
  -2  -4  27   31.03    7.37
  -2   4  27   33.98    7.72
   2  -4 -27   35.73    7.86
  -2   4  27   37.40    4.37
  -2  -4  26   16.10    2.56
  -2  -4  26   13.57    4.81
  -2   4  26    8.85    4.45
  -2  -4  26   17.51    2.70
  -2   4  26   12.60    3.14
  -2  -4  26   10.44    2.80
  -2   4  26   17.12    3.11
   2  -4 -26   16.74    5.52
   2   4 -26    8.41    4.27
  -2   4  26    9.99    5.39
   2  -4 -26   25.45    7.10
  -2  -4  26   15.62    5.99
   2  -4 -25  154.75   20.39
  -2  -4  25  166.76   18.83
  -2  -4  25  150.42   15.01
  -2   4  25  166.84   15.55
  -2  -4  25  168.95   15.54
  -2   4  25  172.78   19.43
  -2  -4  25  149.00   14.90
  -2   4  25  176.46   20.28
  -2  -4  25  190.01   20.57
   2  -4 -25  146.55   18.27
   2   4 -25  147.15   18.29
  -2   4  25  181.95   15.69
  -2   4  24   32.99    7.71
  -2  -4  24   36.10    4.47
  -2  -4  24   39.36    4.98
  -2   4  24   33.41    4.76
  -2  -4  24   34.86    4.25
  -2  -4  24   37.04    4.33
  -2  -4  24   36.03    8.90
  -2   4  24   29.95    8.54
   2  -4 -24   34.83    7.48
   2   4 -24   30.64    6.93
  -2   4  24   40.68    5.02
  -2   4  23   25.96    7.07
  -2  -4  23   25.53    3.53
  -2  -4  23   28.07    4.12
  -2   4  23   30.59    4.08
  -2  -4  23   17.83    3.17
  -2  -4  23   25.52    3.40
  -2  -4  23   24.98    7.57
  -2   4  23   28.89    7.80
  -2   4  23   35.66    4.31
   2  -4 -23   17.37    6.19
   2   4 -23    9.51    5.21
  -2   4  22    5.58    3.65
  -2  -4  22    9.01    2.28
  -2  -4  22    8.26    2.52
  -2   4  22    7.85    2.59
  -2  -4  22    8.07    2.05
   2  -4 -22    5.82    4.55
   2   4 -22    4.95    4.54
  -2   4  22    6.18    5.95
  -2  -4  22    1.05    6.17
  -2  -4  22    7.49    2.11
  -2   4  22    9.51    2.50
  -2  -4  21  109.97   10.91
  -2  -4  21  122.72   11.53
  -2   4  21  110.71   11.30
  -2  -4  21  111.54   10.96
  -2   4  21  118.69   15.26
  -2   4  21  117.35   11.59
  -2   4  21  142.03   17.23
  -2  -4  21  107.97   16.50
  -2  -4  21  111.88   10.86
   2  -4 -21  103.40   13.78
   2   4 -21   97.17   13.52
  -2  -4  20  125.99   11.85
  -2   4  20  130.44   12.29
  -2  -4  20  130.10   12.30
  -2   4  20  123.77   16.12
  -2  -4  20  113.29   11.77
  -2   4  20  130.35   12.36
  -2  -4  20  144.76   17.53
  -2   4  20  150.16   17.73
  -2  -4  20  112.14   11.65
   2  -4 -20  117.63   14.61
   2   4 -20  122.57   14.59
  -2  -4  19  477.42   41.78
  -2   4  19  444.86   41.96
  -2   4  19  416.19   45.58
  -2   4  19  495.62   46.99
  -2  -4  19  519.09   47.64
  -2   4  19  476.68   42.20
   2  -4 -19  485.74   44.94
   2   4 -19  467.30   44.67
  -2  -4  19  483.45   41.68
  -2   4  18   65.63   11.48
  -2   4  18   86.10    8.86
   2   4 -18   88.34   11.39
   2  -4 -18   87.88   11.38
  -2   4  18   79.27   12.66
  -2  -4  18  117.44   14.38
  -2  -4  17  104.56   14.61
  -2   4  17  104.78   14.22
   2  -4 -17   97.91   12.86
   2   4 -17  116.37   13.37
  -2  -4  17  125.84   14.60
  -2   4  16   34.37    7.26
  -2  -4  16   27.65    7.29
  -2  -4  16   60.33    8.78
   2  -4 -16   57.91    7.57
   2   4 -16   36.88    6.66
  -2   4  15  279.18   28.88
  -2  -4  15  222.50   28.37
  -2   4  14   39.73    6.70
  -2  -4  14   30.94    6.69
  -2  -4  14   38.19    7.73
  -2  -4  13  236.44   23.73
  -2  -4  13  196.79   22.05
  -2   4  13  226.97   22.33
  -2  -4  12  113.00   14.02
  -2   4  12  103.17   12.45
  -2  -4  12  122.68   12.96
  -2  -4  11    3.25    3.36
  -2  -4  11    1.64    2.20
  -2   4  11    2.76    2.44
  -2  -4  10   44.82    7.08
  -2   4  10   39.72    5.74
  -2  -4  10   51.81    6.15
  -2  -4   9  654.72   59.62
  -2   4   9  680.68   58.14
  -2  -4   9  632.21   58.07
  -2  -4   8  198.33   19.69
  -2  -4   8  195.17   18.43
  -2   4   8  200.98   18.48
  -2  -4   7  483.31   43.54
  -2  -4   7  461.94   42.51
  -2   4   7  498.65   42.56
  -2  -4   6   79.26    8.57
  -2  -4   5  333.88   30.11
   2  -4  -4  119.40   11.57
   2  -4  -3  677.54   59.44
   2  -4  -2  351.20   28.91
  -2  -4   2  309.15   28.24
  -2   4   2  305.76   28.28
   2  -4  -2  363.96   29.09
   2  -4  -1  215.04   18.37
  -2  -4   1  192.42   17.47
   2  -4  -1  219.19   18.56
  -2  -4   1  206.77   17.84
  -2   4   1  205.15   17.89
   2  -4   0   45.70    5.22
  -2   4   0   44.37    4.81
   2  -4   0   53.21    5.24
   2   4   0   45.71    4.85
   2  -4   0   51.29    4.88
  -2  -4   0   53.63    4.65
   2  -4   0   49.74    5.34
   2  -4   1  130.19   12.04
  -2  -4  -1  133.64   11.53
   2  -4   1  128.31   12.06
   2  -4   1  126.59   11.61
   2   4   1  119.26   11.60
   2   4   2  225.04   19.21
   2  -4   2  198.91   19.07
   2  -4   2  216.45   19.48
  -2  -4  -2  221.10   19.75
   2   4   3  601.10   52.17
   2  -4   3  543.37   51.98
   2  -4   3  616.53   52.31
  -2  -4  -3  648.10   52.62
   2  -4   4  129.52   12.15
   2  -4   4  146.34   12.31
  -2  -4  -4  154.31   12.60
   2   4   5  156.34   15.60
   2  -4   5  142.18   15.33
   2  -4   5  181.94   15.39
  -2  -4  -5  164.93   15.39
  -2  -4  -6    4.69    1.73
  -2  -4  -6    4.05    1.35
  -2   4  -6    3.27    1.47
   2   4   6    2.54    2.50
   2  -4   6    4.59    2.21
  -2  -4  -7  506.57   44.40
   2  -4   7  435.59   44.75
   2   4   7  454.43   45.04
  -2  -4  -7  524.34   43.99
  -2   4  -7  515.88   44.03
  -2  -4  -8  417.22   35.06
   2   4   8  403.73   36.20
   2  -4   8  385.54   35.74
  -2  -4  -8  437.85   34.82
  -2   4  -8  449.48   34.89
  -2  -4  -9  311.29   28.28
   2  -4   9  247.35   28.57
   2   4   9  259.20   28.96
  -2   4  -9  320.06   28.12
  -2  -4  -9  317.63   28.11
   2   4   9  320.48   27.83
  -2  -4 -10   37.43    5.46
  -2  -4 -10   24.63    4.88
  -2   4 -10   23.82    4.75
   2   4  10   32.82    4.68
   2   4  10   37.27    6.28
   2  -4  10   32.02    5.88
   2  -4  11   20.53    5.12
   2   4  11   27.36    5.75
   2   4  11   29.01    4.39
  -2   4 -11   23.58    4.90
  -2  -4 -11   19.18    4.79
  -2  -4 -11   20.96    4.86
   2   4  12   16.15    4.68
   2  -4  12   15.78    4.43
  -2  -4 -12   15.40    4.86
   2   4  12   19.05    3.80
  -2  -4 -12    9.64    3.97
  -2   4 -12   10.15    3.78
  -2  -4 -13  211.20   28.52
  -2   4 -13  209.74   28.28
   2   4  13  370.29   30.26
   2  -4  13  332.39   29.52
   2   4  13  385.41   28.40
  -2  -4 -14   41.52    8.43
  -2   4 -14   37.05    8.04
  -2   4 -15   45.30    9.01
  -2  -4 -15   47.24    9.45
   2   4  16    9.16    2.89
  -2  -4 -16   -1.64    3.99
  -2   4 -16    9.93    4.34
  -2  -4 -17  214.97   24.23
  -2   4 -17  189.88   23.45
   2   4  17  252.07   22.30
  -2  -4 -18  118.85   12.17
  -2   4 -18  138.05   12.29
  -2  -4 -18  136.19   16.17
  -2   4 -18   97.29   14.74
   2  -4  19  155.87   15.28
  -2  -4 -19  173.08   15.68
  -2   4 -19  164.36   15.56
  -2  -4 -19  172.23   19.65
  -2   4 -19  170.96   19.49
   2  -4  20   15.08    2.71
  -2   4 -20   20.40    3.27
  -2  -4 -20   15.94    3.19
  -2  -4 -20   11.88    5.27
  -2   4 -20   10.67    4.90
   2  -4  21   67.49    7.01
  -2  -4 -21   77.52    7.54
  -2   4 -21   64.70    7.33
  -2   4 -21   58.45   10.42
  -2  -4 -21   65.05   11.02
  -2  -4 -22   63.80   12.37
   2  -4  22   86.37    8.42
  -2  -4 -22   78.85   11.90
  -2  -4 -22   87.07    8.80
  -2   4 -22   87.60    8.80
  -2   4 -22   79.73   11.90
   2   4  23   26.54    6.23
   2  -4  23   24.45    6.06
   2  -4  23   26.10    3.43
  -2  -4 -23   22.50    6.68
  -2  -4 -23   21.61    6.00
  -2   4 -23   29.45    6.65
  -2  -4 -23   23.18    3.64
  -2   4 -23   24.12    3.72
   2   4  24   35.09    7.25
   2  -4  24   38.76    7.34
  -2  -4 -24   38.39    7.57
  -2  -4 -24   28.50    4.11
  -2   4 -24   34.93    4.34
  -2  -4 -24   28.72    7.14
  -2   4 -24   22.68    6.44
   2  -4  25   29.63    3.88
  -2  -4 -25   34.63    4.29
  -2   4 -25   33.00    4.21
  -2   4 -25   29.60    7.05
  -2  -4 -25   28.32    6.76
   2   4  25   34.63    7.67
   2  -4  25   38.35    7.67
  -2  -4 -25   30.44    7.13
   2  -4  26    1.11    1.30
  -2  -4 -26    4.14    1.79
  -2   4 -26    2.87    1.97
  -2  -4 -26    0.79    2.95
  -2   4 -26   -1.57    3.03
  -2  -4 -26    3.98    2.84
   2   4  26    2.48    3.41
   2  -4  26    1.57    3.71
  -2   4 -27   41.33    7.93
  -2  -4 -27   48.69    5.38
  -2   4 -27   38.77    5.15
  -2  -4 -27   44.91    8.15
   2  -4  27   50.65    4.94
  -2  -4 -27   45.49    8.00
   2   4  27   37.77    8.15
   2  -4  27   39.87    7.89
  -2  -4 -28   27.53    3.65
   2  -4  28   24.84    3.05
  -2   4 -28   20.26    3.34
  -2  -4 -29   43.63    4.70
  -2   4 -29   34.70    4.47
   2  -4  29   39.46    4.55
   2   4  29   33.86    4.51
  -2  -4 -30    6.78    2.01
  -2   4 -30    6.46    2.00
   2  -4  30    6.07    1.95
   2   4  30    4.91    1.96
  -2   4 -31   14.71    2.59
  -2  -4 -31   17.04    2.70
   2   4  31   21.19    2.97
   2  -4  31   15.05    2.66
   2   4  32   35.41    4.05
   2  -4  32   36.12    3.97
  -2  -4 -32   32.65    3.98
  -2   4 -32   31.31    3.90
   2  -4  33   10.34    1.85
   2  -4  33    5.59    1.56
   2   4  33   10.11    1.92
  -2  -4 -33    8.02    1.77
  -2   4 -33    7.46    1.76
  -2  -4 -34   15.63    2.43
  -2   4 -34   19.17    2.46
   2  -4  34   20.76    2.57
   2   4  34   21.00    2.63
   2   4  35   11.98    1.73
  -2   4 -35    7.76    1.53
   2  -4  35   11.75    1.69
   2   4  36    2.48    0.90
   2  -4  36    1.98    0.89
  -2   4 -36    1.88    0.76
   2  -4  37    7.99    1.13
  -2  -5  37    4.38    0.84
  -2  -5  36    5.04    1.11
   2   5 -36    4.19    0.89
  -2  -5  35   -0.74    0.97
   2   5 -35   -0.32    0.95
  -2  -5  34    1.87    1.19
   2   5 -34    1.49    1.06
   2   5 -33    2.82    1.46
  -2  -5  33    5.17    1.20
  -2  -5  32   36.81    3.90
   2   5 -32   27.51    3.74
  -2  -5  32   34.82    3.67
  -2  -5  31   10.25    2.07
   2  -5 -31   11.35    2.41
   2   5 -31    9.41    2.15
  -2  -5  31   13.07    2.09
  -2   5  30   20.45    3.25
  -2  -5  30   17.38    3.00
  -2  -5  30   18.18    2.93
   2   5 -30   24.48    3.07
   2  -5 -30   18.09    2.99
  -2  -5  30   17.12    2.73
  -2  -5  29   20.93    3.47
  -2   5  29   27.02    3.71
  -2  -5  29   26.42    3.30
  -2  -5  29   26.29    3.40
   2   5 -29   19.85    3.23
   2  -5 -29   26.36    3.52
  -2   5  28   28.72    3.97
  -2  -5  28   24.08    3.31
  -2  -5  28   24.83    3.33
  -2   5  28   22.38    3.67
  -2  -5  28   23.76    3.72
  -2   5  27   23.74    5.79
  -2   5  27   19.72    3.54
  -2  -5  27   24.79    3.78
  -2  -5  27   21.15    3.10
  -2   5  27   24.89    3.69
  -2  -5  27   25.25    3.24
  -2  -5  27   26.84    7.14
   2  -5 -27   25.28    7.05
  -2   5  27   21.46    6.45
   2  -5 -27   18.54    5.64
   2   5 -27   16.09    4.95
  -2   5  26    1.78    3.60
  -2   5  26    7.00    2.53
  -2  -5  26    7.26    2.54
  -2  -5  26    4.11    1.75
  -2   5  26    9.41    2.66
  -2  -5  26    8.87    1.99
  -2   5  26   18.60    5.99
  -2  -5  26    4.93    4.10
   2  -5 -26    8.90    5.64
   2  -5 -26    5.22    3.88
   2   5 -26    7.74    3.94
  -2   5  25   13.87    5.35
  -2  -5  25   13.20    2.96
  -2   5  25   14.26    3.16
  -2  -5  25   14.74    2.50
  -2   5  25   15.13    3.10
  -2  -5  25   13.82    2.54
   2  -5 -25   19.73    6.76
  -2   5  25   18.25    6.79
  -2  -5  25   12.42    5.46
   2  -5 -25   12.62    4.92
   2   5 -25    7.03    3.74
  -2   5  24    9.55    5.07
  -2  -5  24   25.57    3.04
  -2  -5  24   19.31    3.05
  -2   5  24   16.81    3.32
  -2  -5  24   17.97    3.46
  -2   5  24   15.79    3.37
   2  -5 -24   15.45    4.94
   2   5 -24   18.13    5.13
   2  -5 -24   27.65    8.18
  -2   5  24   13.52    5.99
  -2  -5  24   19.48    6.97
  -2  -5  23   50.82    5.48
  -2  -5  23   51.03    5.64
  -2  -5  23   47.46    6.24
  -2   5  23   49.84    6.08
  -2  -5  23   55.80   10.37
   2  -5 -23   60.16   10.96
  -2   5  23   48.40    9.94
  -2   5  23   47.91    9.58
   2  -5 -23   46.41    8.44
   2   5 -23   38.52    7.54
   2  -5 -23   44.85    5.49
  -2   5  23   56.03    6.29
  -2  -5  23   48.02    5.46
  -2  -5  22  489.33   45.62
  -2  -5  22  493.66   45.72
  -2  -5  22  587.76   46.53
  -2   5  22  539.38   46.24
  -2   5  22  593.89   52.12
  -2  -5  22  570.02   52.33
   2  -5 -22  561.87   52.79
  -2  -5  22  482.89   49.68
   2  -5 -22  492.10   48.96
   2   5 -22  443.89   48.31
  -2   5  22  606.07   46.54
   2  -5 -22  483.12   45.68
  -2   5  22  539.04   50.99
  -2  -5  22  505.34   45.69
  -2  -5  21   13.55    2.64
  -2   5  21    8.38    5.19
  -2  -5  21   13.87    6.73
   2  -5 -21   13.56    6.69
  -2  -5  21   12.92    2.68
  -2  -5  21   13.46    3.44
  -2   5  21   17.06    3.38
  -2  -5  21    7.06    4.69
  -2   5  21   13.11    6.42
   2  -5 -21   12.46    4.92
   2   5 -21   12.48    4.82
  -2  -5  21   13.42    2.58
  -2   5  21   15.49    3.52
   2  -5 -21   13.22    2.58
  -2  -5  20  212.67   19.25
  -2  -5  20  228.75   19.50
  -2   5  20  180.99   19.48
  -2  -5  20  222.05   19.93
  -2   5  20  202.54   24.46
  -2  -5  20  241.13   25.85
   2  -5 -20  199.90   25.05
  -2  -5  20  239.32   24.10
   2  -5 -20  230.94   22.64
   2   5 -20  188.26   21.83
   2  -5 -20  202.64   19.25
  -2   5  20  218.65   19.89
  -2  -5  20  203.22   19.39
  -2   5  20  206.73   24.21
  -2  -5  19   24.94    3.31
  -2  -5  19   25.13    3.53
  -2  -5  19   21.75    3.82
  -2   5  19   18.09    3.61
   2  -5 -19   20.78    7.39
  -2  -5  19   28.35    8.16
  -2   5  19   15.82    6.25
  -2  -5  19   30.40    7.04
  -2   5  19   11.60    6.51
   2  -5 -19   22.92    5.77
   2   5 -19   16.72    5.07
  -2   5  19   24.04    3.93
  -2  -5  19   24.70    3.52
  -2   5  18  251.52   24.97
   2  -5 -18  199.62   28.59
  -2  -5  18  298.73   29.35
   2  -5 -18  288.04   27.63
   2   5 -18  300.63   27.58
  -2  -5  18  293.75   24.70
  -2  -5  18  280.84   24.85
  -2   5  18  232.72   28.58
  -2  -5  18  254.00   29.75
  -2  -5  17    3.64    1.45
  -2  -5  17    4.92    1.77
   2  -5 -17    3.11    3.34
   2   5 -17    2.34    2.57
  -2   5  17    1.45    1.63
  -2  -5  17    3.58    4.24
   2  -5 -17    2.00    4.94
  -2  -5  17    1.01    4.68
  -2   5  17   -0.87    4.29
  -2  -5  16    8.87    4.90
  -2   5  16    9.43    4.43
   2  -5 -16   11.71    5.70
  -2  -5  16    3.67    4.41
   2  -5 -16   10.95    4.00
   2   5 -16   11.97    3.76
  -2  -5  15   35.53    7.61
  -2  -5  15   28.24    7.09
  -2   5  15   29.27    6.74
   2   5 -15   47.87    6.93
   2  -5 -15   52.98    7.41
  -2  -5  14   24.12    6.23
  -2   5  14   16.35    4.95
  -2  -5  14   27.63    5.78
   2   5 -14   26.08    5.40
  -2  -5  13   82.76   11.90
  -2   5  13   69.70   10.50
  -2  -5  13  102.89   11.75
   2   5 -13  112.05   11.48
  -2  -5  12 1210.63  112.14
  -2   5  12 1319.01  110.53
  -2  -5  12 1211.23  110.56
  -2  -5  11  172.41   20.31
  -2   5  11  215.77   19.20
  -2  -5  11  187.64   19.06
  -2  -5  10  948.11   77.37
  -2  -5  10  890.50   75.52
  -2   5  10  783.85   75.19
  -2  -5   9  128.48   12.76
  -2   5   9   96.92   10.94
  -2  -5   9  120.42   11.28
  -2  -5   8  903.05   80.10
   2  -5  -7  126.18   12.97
   2  -5  -7  129.64   12.91
   2  -5  -6   97.84   10.56
   2  -5  -6  108.51   10.71
   2  -5  -5    7.13    2.10
   2  -5  -5    3.61    1.95
   2  -5  -4   10.88    2.29
   2  -5  -4    9.32    2.26
   2  -5  -3  301.08   27.50
   2  -5  -3  303.48   27.50
   2  -5  -2 1116.55   98.66
   2  -5  -2 1147.02   98.71
   2  -5  -1  204.30   18.53
   2  -5  -1  202.22   18.57
   2   5  -1  217.21   17.75
   2  -5  -1  181.96   17.63
  -2  -5   0 1168.14   97.68
  -2   5   0 1005.21   97.65
  -2  -5   0 1183.45   97.50
   2  -5   0 1276.59   98.67
   2  -5   0 1296.61   98.77
  -2  -5   0 1229.22   97.74
   2   5   0  956.41   97.75
   2  -5   0 1115.34   97.78
  -2   5  -1   69.00    7.54
  -2  -5  -1   97.39    7.66
  -2  -5  -1   97.33    7.83
   2  -5   1  103.01    8.67
   2   5   1   63.64    7.74
   2  -5   1   81.67    7.78
  -2  -5  -2  393.37   32.97
   2   5   2  407.88   33.35
   2  -5   2  337.87   33.05
   2  -5   2  358.23   33.38
   2   5   3   75.39    8.74
   2  -5   3   78.19    8.66
   2  -5   3   97.13    8.71
   2  -5   4   67.74    8.65
   2   5   4   94.14    9.34
  -2  -5  -4   79.21    8.42
   2  -5   4   75.07    8.06
   2  -5   5   38.93    6.36
   2   5   5   38.92    6.36
  -2  -5  -5   40.79    5.36
   2  -5   5   47.81    5.28
   2   5   6  309.09   35.76
   2  -5   6  389.69   36.49
  -2  -5  -6  438.81   35.19
   2   5   7   93.83   13.10
   2  -5   7  128.20   14.03
  -2  -5  -7  124.10   12.23
  -2  -5  -8  865.41   80.27
  -2   5  -8  920.92   80.40
   2   5   8 1081.01   83.27
   2  -5   8 1020.66   83.22
  -2  -5  -8  850.09   81.00
  -2   5  -9  318.39   30.55
  -2  -5  -9  313.98   30.57
  -2  -5  -9  307.83   31.20
   2   5   9  404.80   33.35
   2  -5   9  394.58   33.40
  -2   5 -10 1396.93  124.95
  -2  -5 -10 1472.29  125.19
  -2  -5 -10 1466.69  125.81
   2   5  10 1902.05  127.82
   2  -5  10 2073.33  128.52
   2   5  10 1094.90  124.13
  -2  -5 -11   79.41   10.33
   2   5  11   87.08    9.30
  -2   5 -11   83.41    9.92
  -2  -5 -11   72.66    9.76
  -2  -5 -12  347.17   33.74
   2   5  12  393.00   32.14
  -2   5 -12  302.72   32.53
  -2  -5 -12  317.86   32.92
  -2  -5 -13   49.93    8.66
   2   5  13   50.07    6.29
  -2  -5 -13   37.75    7.57
  -2   5 -13   39.95    7.22
  -2  -5 -14    5.28    4.53
  -2  -5 -14   -0.77    3.91
  -2   5 -14    0.67    3.02
  -2  -5 -15   11.89    5.41
  -2  -5 -15   10.96    5.39
  -2   5 -15   14.57    4.93
  -2  -5 -16  150.07   20.07
  -2  -5 -16  129.90   18.39
  -2   5 -16  136.45   17.89
   2  -5  16  177.90   15.32
   2  -5  17    3.04    1.69
  -2  -5 -17    7.38    1.71
  -2  -5 -17    2.75    4.44
  -2   5 -17    5.60    4.30
   2  -5  17    3.76    1.79
  -2  -5 -17    2.32    4.94
   2  -5  17    3.46    1.86
  -2  -5 -18  191.88   18.18
  -2  -5 -18  211.14   22.82
  -2   5 -18  197.04   18.04
  -2   5 -18  188.23   21.63
  -2  -5 -18  210.27   17.72
   2  -5  18  166.98   17.97
   2  -5  18  203.47   18.01
  -2  -5 -18  135.72   22.28
   2  -5  19  120.48   11.39
  -2  -5 -19   88.32   15.95
  -2  -5 -19  125.84   11.75
  -2   5 -19  110.77   11.42
  -2  -5 -19  112.80   15.30
  -2   5 -19  109.30   14.80
  -2  -5 -20  525.12   54.42
   2  -5  20  547.48   48.67
  -2  -5 -20  572.23   49.00
  -2   5 -20  538.91   48.77
  -2   5 -20  532.43   52.52
  -2  -5 -20  585.71   53.50
   2  -5  21   23.34    7.19
   2   5  21   30.26    7.38
  -2  -5 -21   48.34    9.70
  -2  -5 -21   37.26    4.69
  -2   5 -21   33.66    4.45
  -2   5 -21   30.54    7.48
  -2  -5 -21   28.74    7.61
   2   5  22  165.45   17.46
   2  -5  22  145.74   16.93
  -2  -5 -22  139.19   18.69
  -2  -5 -22  146.33   13.76
  -2   5 -22  143.75   13.62
  -2   5 -22  107.11   16.41
  -2  -5 -22  131.96   17.24
   2  -5  23   23.18    5.58
   2   5  23   11.69    4.91
  -2  -5 -23   19.66    6.60
  -2  -5 -23   14.82    3.00
  -2   5 -23   13.50    2.82
  -2  -5 -23   10.31    4.68
  -2   5 -23   12.89    4.78
   2   5  24   27.54    6.65
   2  -5  24   24.88    6.16
  -2  -5 -24   29.21    3.96
  -2   5 -24   30.53    3.88
  -2  -5 -24   18.39    6.46
  -2   5 -24   19.75    6.21
  -2  -5 -24   26.20    7.10
   2   5  25    3.94    3.78
   2  -5  25    8.30    3.94
  -2  -5 -25    8.00    2.28
  -2   5 -25    9.22    2.18
  -2   5 -25   13.07    4.45
  -2  -5 -25    3.23    3.96
  -2  -5 -25    2.71    4.11
  -2  -5 -26   16.36    2.90
  -2   5 -26   20.84    2.99
   2  -5  26   19.17    2.83
   2   5  26   22.70    5.87
   2  -5  26   17.19    4.84
  -2  -5 -26   18.44    5.43
  -2  -5 -26   19.47    5.56
  -2   5 -26   20.08    5.44
  -2   5 -27    0.92    1.40
  -2  -5 -27    1.73    1.66
   2  -5  27    0.47    1.31
  -2   5 -28    8.34    2.17
  -2  -5 -28   14.32    2.50
   2   5  28   12.75    2.40
   2  -5  28   14.68    2.43
   2  -5  28   13.39    2.18
  -2   5 -29   18.09    2.78
  -2  -5 -29   20.07    2.94
   2  -5  29   16.05    2.48
   2   5  29   21.20    2.95
   2  -5  29   21.39    2.86
   2  -5  30   40.35    4.73
  -2  -5 -30   49.29    5.22
  -2   5 -30   45.08    5.07
   2  -5  30   57.62    5.43
   2  -5  30   47.80    5.11
   2   5  30   52.13    5.26
  -2  -5 -31   21.96    3.08
  -2   5 -31   23.34    3.04
   2  -5  31   25.17    3.24
   2   5  31   26.49    3.21
   2  -5  32   13.17    2.19
  -2   5 -32    9.78    1.88
   2   5  32   14.20    2.22
   2  -5  33    8.40    1.66
  -2   5 -33    6.52    1.40
   2   5  33    7.93    1.62
   2  -5  34    4.61    1.31
  -2   5 -34    3.60    1.03
   2   5  34    3.35    1.13
   2  -5  35    0.16    0.79
  -2   5 -35   -0.24    0.64
   2  -5  36    2.82    0.81
  -2  -6  36    0.17    0.63
  -2  -6  35   -0.23    0.87
  -2  -6  34   -1.58    1.11
  -2  -6  34   -0.69    0.73
  -2  -6  33    6.28    1.49
   2   6 -33    3.93    1.19
  -2  -6  33    5.81    1.25
  -2  -6  32    0.51    1.16
  -2  -6  32    0.53    1.12
   2   6 -32    0.41    1.11
  -2  -6  31   56.98    5.62
   2   6 -31   45.36    5.35
  -2  -6  31   59.10    5.53
  -2  -6  31   54.22    5.55
  -2  -6  30    1.69    1.43
   2   6 -30   -1.05    1.45
  -2  -6  30    2.48    1.40
  -2  -6  29    4.48    1.71
  -2  -6  29    1.74    1.54
   2   6 -29    5.12    1.64
  -2  -6  28    8.64    1.93
   2  -6 -28    8.04    1.96
   2   6 -28    3.92    1.63
  -2  -6  28    6.60    1.91
  -2   6  28    7.22    2.25
  -2   6  27   13.85    2.78
  -2  -6  27    7.47    2.36
  -2   6  27    9.69    2.40
  -2  -6  27    5.78    1.86
   2   6 -27    8.81    1.99
   2  -6 -27    7.19    1.99
  -2  -6  27    9.13    2.23
  -2  -6  26    6.09    2.52
  -2   6  26    4.61    2.17
  -2   6  26    7.68    2.32
  -2  -6  26    9.10    2.07
   2  -6 -26    6.81    4.99
  -2  -6  26    4.75    4.72
  -2  -6  26    5.82    2.01
  -2   6  25    4.62    3.17
  -2  -6  25    3.13    1.80
  -2  -6  25    4.59    2.17
  -2   6  25    1.70    2.02
  -2   6  25    3.77    2.14
   2  -6 -25    1.41    2.83
  -2  -6  25    5.05    1.68
  -2  -6  25    2.05    3.67
   2  -6 -25    2.41    4.31
   2  -6 -25    2.72    1.61
  -2   6  24   12.62    5.14
  -2  -6  24   12.97    2.59
  -2  -6  24   18.65    2.76
  -2   6  24   10.16    2.87
  -2  -6  24   13.08    3.15
  -2   6  24   19.03    3.28
  -2  -6  24    2.20    5.89
   2  -6 -24   18.93    7.56
   2  -6 -24   15.23    2.67
   2  -6 -24    5.67    4.36
  -2  -6  23   38.47    4.60
  -2   6  23   40.10    5.04
  -2  -6  23   29.97    5.05
  -2  -6  23   35.43    4.43
  -2   6  23   45.34    5.22
   2  -6 -23   34.64    4.47
  -2   6  23   40.51    9.08
  -2  -6  23   33.83    9.34
   2  -6 -23   40.49    9.90
   2  -6 -23   24.71    6.69
   2   6 -23   20.05    5.99
  -2   6  23   43.59    8.45
  -2   6  22   10.52    5.25
  -2  -6  22   12.91    2.72
  -2  -6  22    9.95    3.12
  -2   6  22    2.64    2.62
   2  -6 -22   10.51    4.15
   2   6 -22    6.40    3.69
  -2   6  22    1.05    5.87
  -2  -6  22    3.65    6.90
  -2  -6  22   10.43    2.34
  -2   6  22   12.58    2.93
   2  -6 -22   10.32    2.31
  -2  -6  21  254.88   23.42
  -2  -6  21  275.19   24.21
  -2   6  21  255.65   28.54
  -2   6  21  265.84   28.79
  -2  -6  21  255.40   30.05
   2  -6 -21  240.31   23.29
  -2   6  21  284.84   24.01
  -2  -6  21  250.05   23.21
   2  -6 -21  263.81   26.44
   2   6 -21  218.36   25.45
  -2   6  20   32.01    8.53
  -2  -6  20   40.18    4.80
  -2  -6  20   27.95    4.89
  -2  -6  20   38.83    4.48
  -2   6  20   37.67    8.77
  -2  -6  20   26.20    8.55
  -2   6  20   34.83    4.93
   2  -6 -20   34.42    4.38
   2  -6 -20   28.87    6.50
   2   6 -20   29.83    6.34
   2  -6 -19  272.37   25.71
   2   6 -19  243.62   24.82
  -2  -6  19  233.31   28.15
  -2   6  19  223.34   26.60
  -2   6  19  186.48   26.02
  -2  -6  19  248.84   22.32
  -2   6  19  252.04   22.91
  -2  -6  19  249.40   22.60
  -2  -6  18    6.66    2.21
  -2  -6  18    3.32    1.79
  -2  -6  18    5.19    2.08
  -2  -6  18    1.35    1.78
  -2  -6  18   -1.15    5.67
  -2   6  18    5.43    4.18
  -2   6  18    3.18    2.01
   2  -6 -18    3.35    3.53
   2   6 -18    7.76    3.21
  -2  -6  17    2.91    2.01
  -2  -6  17    1.57    1.39
  -2  -6  17    0.51    1.84
  -2  -6  17    1.04    4.16
  -2   6  17   -0.82    2.94
  -2   6  17    1.78    1.89
   2  -6 -17    1.32    2.63
   2   6 -17    3.49    2.88
  -2  -6  17   -0.65    1.96
  -2  -6  16    3.28    1.86
  -2  -6  16    2.75    3.42
  -2   6  16    4.38    3.38
   2  -6 -16    5.23    3.31
   2   6 -16    7.96    3.38
  -2   6  16    3.32    1.74
  -2  -6  16    3.18    1.62
  -2   6  15    5.07    2.87
  -2  -6  15    5.47    3.34
   2  -6 -15    5.18    3.35
   2   6 -15    2.78    2.59
  -2   6  14    6.44    3.07
  -2  -6  14    3.24    2.88
   2  -6 -14    7.75    3.68
   2   6 -14    7.63    3.07
   2  -6 -13    4.47    3.60
  -2   6  13    4.93    2.20
  -2  -6  13    6.87    2.99
   2  -6 -13   15.56    4.62
   2   6 -13   10.16    3.58
   2  -6 -12  162.96   17.35
  -2   6  12  142.83   15.90
  -2  -6  12  151.94   16.33
   2   6 -12  163.25   17.13
  -2  -6  11  248.83   23.70
   2  -6 -11  227.18   24.42
   2  -6 -11  193.12   24.39
   2   6 -11  279.86   25.20
   2  -6 -10  121.92   14.05
   2  -6 -10  105.84   14.06
   2   6 -10  146.29   14.85
   2  -6  -9  827.90   83.90
   2  -6  -9  797.16   84.13
   2  -6  -8  164.15   16.63
   2  -6  -8  164.92   16.43
   2  -6  -7  269.57   26.50
   2  -6  -7  295.26   26.47
   2  -6  -6   18.41    3.63
   2  -6  -6   18.39    3.47
   2  -6  -5   77.32    8.53
   2  -6  -5   76.31    8.47
   2  -6  -4   66.48    8.05
   2  -6  -4   82.67    8.31
   2  -6  -3  132.11   12.25
   2  -6  -3  150.88   13.85
   2  -6  -3  156.85   13.78
   2  -6  -2  253.03   18.50
   2  -6  -2  267.88   18.55
   2  -6  -1  142.08   14.08
   2  -6  -1  151.00   14.33
   2  -6  -1  146.96   14.19
  -2  -6   0  236.81   20.97
   2  -6   0  274.37   22.18
  -2  -6   0  226.20   20.70
   2  -6   0  263.27   22.07
  -2  -6  -1  159.83   14.48
  -2  -6  -1  157.43   14.20
   2  -6   1  169.50   15.36
   2  -6   2  254.26   21.36
   2  -6   2  283.32   23.63
  -2  -6  -2  269.91   20.69
  -2  -6  -2  211.08   19.93
  -2  -6  -3  177.33   16.97
   2  -6   3  173.66   17.45
  -2  -6  -4   20.57    2.89
   2  -6   4   19.03    3.24
  -2  -6  -5   96.53    9.93
   2  -6   5   94.94   10.26
  -2  -6  -5   93.05   10.64
  -2  -6  -6  135.09   13.92
  -2  -6  -7  196.44   19.45
  -2  -6  -8  145.15   15.31
  -2  -6  -9  448.05   41.69
  -2  -6 -10  281.86   27.71
  -2  -6 -11  182.21   18.65
  -2   6 -11  159.62   16.83
  -2  -6 -11  168.69   17.11
  -2  -6 -12  280.31   28.30
  -2   6 -12  260.16   26.51
  -2  -6 -12  290.60   27.14
  -2  -6 -13   16.64    5.29
  -2   6 -13    7.18    3.20
  -2  -6 -13   13.95    4.28
  -2  -6 -14    9.48    5.25
  -2  -6 -14    9.69    4.24
  -2   6 -14   12.57    4.15
   2  -6  15    3.24    1.62
  -2  -6 -15    4.42    1.65
  -2  -6 -15    0.85    3.61
  -2   6 -15    6.26    4.07
  -2  -6 -15    5.34    4.93
   2  -6  15    3.11    1.78
   2  -6  16    4.66    2.16
  -2  -6 -16    9.35    1.90
  -2  -6 -16   -0.93    4.08
  -2   6 -16    2.25    3.98
  -2  -6 -16    3.53    4.73
   2  -6  16    7.50    2.21
   2  -6  17   20.04    3.34
  -2   6 -17    4.74    4.57
  -2  -6 -17    7.80    5.89
  -2  -6 -17   26.58    3.00
  -2  -6 -17   13.91    6.43
   2  -6  17   14.58    3.14
   2  -6  18   -1.01    2.05
  -2  -6 -18   -1.07    2.70
  -2   6 -18    0.82    3.85
  -2  -6 -18   -2.00    4.83
  -2  -6 -18    0.90    1.24
  -2  -6 -18   -1.32    5.08
   2  -6  18   -5.72    4.54
   2   6  18   -3.54    4.38
  -2  -6 -19   59.19    6.98
  -2  -6 -19   60.11   10.63
  -2   6 -19   54.55    9.46
  -2  -6 -19   36.04   10.16
   2  -6  19   78.26   10.14
   2   6  19   66.32    9.90
  -2  -6 -20   41.41    8.98
  -2  -6 -20   44.56    5.71
  -2   6 -20   30.58    7.61
  -2  -6 -20   35.51    9.90
   2   6  20   53.63    8.75
   2  -6  20   50.71    8.36
  -2  -6 -21  106.22   10.10
  -2   6 -21   92.66    9.59
  -2   6 -21   75.35   12.80
  -2  -6 -21   74.97   13.69
  -2  -6 -21   81.11   14.61
   2   6  21  107.97   13.50
   2  -6  21  112.21   13.61
  -2  -6 -22  134.67   12.24
  -2   6 -22  117.56   11.82
  -2  -6 -22  116.67   15.91
  -2   6 -22  105.91   14.88
   2   6  22  144.57   15.72
   2  -6  22  117.17   15.11
  -2  -6 -22   98.21   16.63
  -2  -6 -23   18.60    6.58
   2  -6  23   13.16    4.64
  -2  -6 -23   14.56    2.95
  -2   6 -23   14.87    2.69
  -2  -6 -23   17.90    6.34
  -2   6 -24   30.17    3.87
  -2  -6 -24   18.52    6.14
  -2  -6 -24   27.20    3.92
   2  -6  24   24.66    5.72
  -2  -6 -24   27.87    7.35
  -2  -6 -25    2.48    1.66
  -2   6 -25    3.54    1.62
  -2  -6 -25    4.74    4.03
   2  -6  25    3.58    3.05
   2   6  26    5.51    1.73
   2  -6  26    2.80    1.38
   2  -6  26    1.57    1.47
   2  -6  26    4.87    2.04
  -2   6 -26    5.08    1.69
  -2  -6 -26    4.42    1.82
   2  -6  27   -0.75    1.45
   2   6  27   -0.81    1.57
   2  -6  27    0.64    1.37
   2  -6  27    0.61    1.62
  -2   6 -27    0.49    1.23
  -2  -6 -27    1.60    1.51
   2   6  28    2.31    1.38
   2  -6  28    0.29    1.26
   2  -6  28   -0.19    1.67
  -2   6 -28    2.10    1.35
   2   6  29    0.29    1.41
   2  -6  29    1.79    1.17
  -2   6 -29    2.71    1.38
   2  -6  29    3.07    1.82
   2   6  30   -0.53    1.31
   2  -6  30    0.22    0.98
  -2   6 -30   -0.60    1.16
   2  -6  30    0.77    1.48
   2   6  31   16.06    2.24
   2  -6  31   14.29    1.90
  -2   6 -31   10.83    1.91
   2  -6  31   16.56    2.36
  -2   6 -32   12.07    1.83
   2   6  32   15.77    2.06
   2  -6  32   15.08    2.23
   2   6  33    3.83    1.06
   2  -6  33    2.86    1.21
   2  -6  34    7.50    1.43
   2  -6  35    0.07    0.77
   2  -6  36   -0.05    0.55
   2  -6  36   -0.36    0.63
  -2  -7  34    4.51    0.94
  -2  -7  34    5.92    1.14
  -2  -7  33   16.69    2.10
  -2  -7  33   16.26    2.04
  -2  -7  32   25.24    3.03
  -2  -7  32   26.47    2.97
  -2  -7  31   21.76    2.80
  -2  -7  31   20.67    2.72
  -2  -7  30    9.80    1.87
  -2  -7  30    6.60    1.65
  -2  -7  30    8.61    1.91
  -2  -7  29    2.82    1.49
  -2  -7  29    4.68    1.69
  -2  -7  29    2.60    1.39
  -2  -7  28    3.23    1.59
  -2  -7  28    2.16    1.55
  -2  -7  28    2.04    1.64
  -2  -7  28    0.65    1.63
  -2   7  27    1.23    1.66
  -2  -7  27    2.29    1.68
  -2  -7  27    2.93    1.57
   2  -7 -27    3.60    1.41
  -2  -7  27    5.02    1.93
  -2  -7  27    1.58    1.58
  -2   7  26    8.36    2.46
  -2  -7  26    8.26    2.35
  -2  -7  26   11.20    2.23
   2  -7 -26   11.59    2.26
  -2  -7  26   10.99    2.41
   2  -7 -25   11.02    2.30
  -2   7  25   15.16    2.89
  -2  -7  25    9.35    2.43
  -2  -7  25   12.57    2.45
   2  -7 -24   12.73    2.55
  -2  -7  24   10.42    2.31
  -2  -7  24   13.01    2.52
   2  -7 -24   11.43    2.28
  -2   7  24    9.05    2.76
  -2   7  23   93.84    8.75
   2  -7 -23   75.68    8.24
  -2  -7  23   76.18    8.06
   2  -7 -23   77.48   14.17
  -2  -7  23   74.26    8.24
  -2   7  22  124.67   11.46
   2  -7 -22   96.59   10.82
  -2   7  22  104.78   15.30
   2  -7 -22   96.94   16.42
  -2  -7  22  118.19   11.17
  -2  -7  22  111.21   10.82
   2  -7 -21   69.82   13.72
  -2  -7  21   82.90    8.37
  -2   7  21   73.91    8.40
   2  -7 -21   83.57    8.24
  -2  -7  21   74.22    7.96
  -2   7  21   61.98   11.78
   2  -7 -20   54.92   11.43
   2  -7 -20   26.88    9.84
  -2  -7  20   54.15    6.22
   2  -7 -20   47.59    5.73
  -2   7  20   52.96    6.28
  -2  -7  20   54.47    5.80
  -2   7  20   33.27    9.14
  -2   7  19    6.37    5.12
   2  -7 -19    7.66    5.52
  -2  -7  19   10.23    2.75
   2  -7 -19   12.42    2.52
  -2   7  19   18.66    3.31
  -2  -7  19   14.27    2.60
   2  -7 -19    4.12    6.41
  -2  -7  19   11.36    2.96
   2  -7 -18   55.91    8.27
  -2   7  18   52.53    5.63
   2  -7 -18   35.62    9.33
  -2  -7  18   46.17    5.45
   2  -7 -18   13.00    7.90
  -2  -7  18   26.84    4.81
  -2  -7  18   50.42    5.09
   2  -7 -17    2.87    3.04
  -2   7  17    2.32    1.74
   2  -7 -17   -1.08    3.86
   2  -7 -17    3.62    5.95
  -2  -7  17    0.23    1.65
   2  -7 -16   25.06    5.81
   2  -7 -16   29.95    7.44
  -2   7  16   17.81    3.42
   2  -7 -16   24.09    7.14
  -2  -7  16   26.47    3.58
   2  -7 -15   45.42    8.03
  -2   7  15   29.33    4.15
   2  -7 -15   38.87    7.02
   2  -7 -15   19.63    7.03
  -2  -7  15   33.50    4.16
  -2  -7  14   32.84    4.82
   2  -7 -14   40.08    8.03
  -2  -7  14   49.85    4.71
  -2   7  14   29.85    4.50
  -2  -7  14   38.40    4.55
   2  -7 -14   37.03    7.24
   2  -7 -14   44.30    7.95
   2  -7 -13  101.40   12.38
   2  -7 -13  126.52   13.71
   2  -7 -13   84.59   12.45
  -2  -7  13   92.91    9.85
   2  -7 -12  139.46   16.65
   2  -7 -12  142.86   17.24
   2  -7 -11  150.18   15.99
   2  -7 -11  155.07   17.19
   2  -7 -11  140.19   16.20
   2  -7 -10  180.53   16.99
   2  -7 -10  132.36   17.48
   2  -7 -10  165.55   17.23
   2  -7  -9   63.05    8.00
   2  -7  -9   53.62    7.30
   2  -7  -8   51.05    7.09
   2  -7  -8   53.09    6.87
   2  -7  -7   16.20    3.64
   2  -7  -7   18.83    3.55
   2  -7  -6   73.32    8.85
   2  -7  -6   77.38    8.69
   2  -7  -5   25.24    4.47
   2  -7  -5   33.11    4.60
   2  -7  -4   77.23    8.80
   2  -7  -4   78.15    8.68
   2  -7  -3  133.03   13.49
   2  -7  -3  129.98   13.22
   2  -7  -2  119.64   12.15
   2  -7  -2  121.65   12.32
   2  -7  -1  116.95   12.35
   2  -7  -1  131.50   12.58
   2  -7   0  168.19   16.22
   2  -7   1   21.46    3.36
  -2  -7  -1   17.14    2.36
   2  -7   2   12.38    2.65
  -2  -7  -2   10.86    1.63
  -2  -7  -2   11.09    1.88
   2  -7   3   65.95    7.25
  -2  -7  -3   61.60    6.51
   2  -7   4   17.97    3.29
  -2  -7  -4   16.21    2.62
   2  -7   5   47.94    5.75
  -2  -7  -5   40.34    5.09
  -2  -7  -6   72.15    7.85
  -2  -7  -7    4.23    1.82
  -2  -7  -7    8.14    3.11
  -2  -7  -8   25.14    4.17
  -2  -7  -8   28.62    5.41
  -2  -7  -9   38.04    5.86
  -2  -7  -9   47.41    7.10
  -2  -7 -10  237.62   24.38
  -2  -7 -11  128.92   15.37
   2  -7  12   26.14    3.40
   2  -7  12   29.24    3.55
  -2  -7 -12   25.33    3.70
  -2  -7 -12   26.62    6.13
   2  -7  12   25.08    3.35
   2  -7  13  199.48   17.23
   2  -7  13  164.81   17.03
  -2  -7 -13  180.26   17.39
  -2  -7 -13  152.62   20.70
   2  -7  13  191.83   17.03
   2  -7  14   40.27    4.89
   2  -7  14   55.03    8.29
   2  -7  14   38.09    4.85
  -2  -7 -14   37.32    4.86
   2  -7  14   41.97    4.77
  -2  -7 -14   38.18    8.40
  -2  -7 -15   17.31    7.21
   2  -7  15   19.75    3.21
   2  -7  15   27.60    6.06
   2  -7  15   17.10    2.99
   2  -7  15   16.28    3.14
  -2  -7 -15   19.87    3.07
   2  -7  16   47.12    5.88
   2  -7  16   44.45    5.95
  -2  -7 -16   59.59    6.00
   2  -7  16   52.27    6.02
  -2  -7 -16   40.70   10.34
   2  -7  17   11.72    2.77
  -2  -7 -17   19.15    2.75
   2  -7  17   13.86    2.98
   2  -7  17   16.17    4.49
  -2  -7 -17   10.92    7.12
   2  -7  17    7.66    2.70
   2  -7  18   11.58    2.88
  -2  -7 -18   15.61    2.47
   2  -7  18   14.75    5.19
  -2  -7 -18    4.27    5.38
   2  -7  18    8.40    2.78
   2  -7  18    9.60    2.68
  -2  -7 -19    1.44    5.95
   2  -7  19    3.26    2.51
   2  -7  19    2.66    2.10
   2  -7  20   57.00    7.09
  -2  -7 -20   69.51   13.15
   2  -7  21   46.09    5.43
  -2  -7 -21   10.88    7.79
   2  -7  22   21.40    3.82
  -2  -7 -22   22.90    7.75
  -2  -7 -23   77.51   14.05
  -2  -7 -23   97.80    9.75
   2  -7  23   97.17    9.99
  -2  -7 -24   41.92    9.26
   2  -7  24   36.69    4.91
  -2  -7 -24   29.95    7.94
   2  -7  25   81.01    8.35
   2  -7  25   85.37    8.71
   2  -7  26   15.86    2.92
   2  -7  26   14.65    2.57
   2  -7  27    1.95    1.68
   2  -7  27    1.11    1.39
   2  -7  28   -0.18    1.46
   2  -7  28    0.14    1.17
   2  -7  29    7.99    1.97
   2  -7  29    5.72    1.53
   2  -7  30    8.21    1.53
   2  -7  30    5.40    1.79
   2  -7  31    0.52    0.82
   2  -7  31    0.60    1.27
   2  -7  32    1.05    0.74
   2  -7  32    3.21    1.25
   2  -7  33    3.74    1.05
   2  -7  34    4.62    1.02
   2  -7  35   13.86    1.66
   2  -7  35   14.72    1.63
  -2  -8  34   10.87    1.32
  -2  -8  33    5.25    1.12
  -2  -8  32   10.47    1.64
  -2  -8  31    3.80    1.33
  -2  -8  31    4.61    1.28
  -2  -8  30    0.74    1.22
  -2  -8  30    1.35    1.18
  -2  -8  29    2.89    1.47
  -2  -8  29    3.42    1.41
  -2  -8  29    1.98    1.37
  -2  -8  28   -0.76    1.41
  -2  -8  28    0.67    1.32
  -2  -8  28   -0.16    1.27
  -2  -8  27    7.37    1.87
  -2  -8  27    7.78    2.01
  -2  -8  27    9.61    2.23
  -2   8  26    9.84    2.21
  -2  -8  26    8.02    2.10
  -2  -8  26    7.45    2.15
  -2  -8  26    8.50    2.36
   2  -8 -26    8.76    2.08
   2  -8 -25   47.86    5.34
  -2   8  25   50.77    5.45
  -2  -8  25   44.92    5.55
  -2  -8  25   39.78    5.24
  -2  -8  25   48.05    5.29
  -2  -8  25   43.62    5.26
   2  -8 -24   26.14    8.25
   2  -8 -24   39.74    4.76
  -2   8  24   44.27    4.87
  -2  -8  24   31.44    4.98
  -2  -8  24   34.31    4.78
  -2  -8  24   35.02    4.51
  -2  -8  24   44.10    4.88
   2  -8 -24   40.47    9.86
   2  -8 -23   62.90   12.66
  -2   8  23   79.30    7.63
   2  -8 -23   72.31    7.44
  -2  -8  23   60.39    7.66
  -2  -8  23   53.62    7.30
  -2  -8  23   79.53    7.37
  -2  -8  23   66.43    7.43
   2  -8 -23   74.83   13.76
   2  -8 -22   16.27    7.76
  -2   8  22   38.63    4.36
   2  -8 -22   30.48    4.11
  -2  -8  22   29.65    4.17
   2  -8 -22   31.79    9.47
  -2  -8  22   31.07    3.93
  -2  -8  22   17.84    4.04
  -2  -8  22   23.22    3.99
  -2  -8  22   26.31    3.52
   2  -8 -21   -1.36    5.06
  -2   8  21    1.23    1.87
   2  -8 -21   -0.47    2.03
  -2  -8  21   -0.26    2.18
   2  -8 -21    2.94    5.67
  -2  -8  21    1.54    1.38
  -2  -8  21    0.84    1.97
  -2  -8  21    0.32    2.02
  -2  -8  21    0.84    1.74
   2  -8 -20   -1.33    5.50
  -2   8  20    3.39    4.05
   2  -8 -20    4.93    2.17
  -2   8  20    7.28    2.38
  -2  -8  20    6.71    2.30
   2  -8 -20    4.39    5.01
  -2  -8  20    7.02    2.01
  -2  -8  20   -0.96    2.32
  -2  -8  20    2.25    2.14
  -2  -8  20    6.84    2.23
   2  -8 -19    7.09    5.66
  -2   8  19   -0.25    2.00
   2  -8 -19    0.47    2.02
   2  -8 -19   -2.54    5.07
  -2   8  19   -2.20    4.39
  -2  -8  19   -1.01    2.07
  -2  -8  19   -0.56    2.11
  -2  -8  19   -1.87    2.25
  -2  -8  19    1.16    1.62
   2  -8 -18   -6.72    5.00
  -2   8  18    3.31    2.21
   2  -8 -18    8.70    2.30
   2  -8 -18   -1.19    4.24
  -2  -8  18    1.49    1.94
  -2  -8  18    2.37    2.15
  -2  -8  18    2.96    2.03
  -2  -8  18    4.99    1.91
   2  -8 -17    8.72    5.79
   2  -8 -17   18.42    6.68
   2  -8 -17   20.33    3.22
  -2   8  17   19.13    3.40
  -2  -8  17   14.27    3.11
  -2  -8  17   21.65    3.41
  -2  -8  17   20.02    3.30
  -2  -8  17   12.69    3.19
  -2  -8  16   34.56    4.90
   2  -8 -16   29.54    8.43
   2  -8 -16   41.77    8.36
  -2  -8  16   40.23    4.97
  -2   8  16   31.64    4.75
  -2  -8  16   34.69    4.83
  -2  -8  16   38.72    5.19
  -2  -8  16   58.23    5.37
  -2  -8  15   22.99    4.28
  -2  -8  15   30.49    4.72
   2  -8 -15   29.64    7.84
   2  -8 -15   43.36    7.81
  -2  -8  15   40.11    4.44
  -2   8  15   27.88    4.33
  -2  -8  15   38.17    4.46
  -2  -8  15   31.62    4.75
  -2  -8  15   45.95    4.85
  -2  -8  14   85.58    8.83
  -2  -8  14   82.01    9.28
   2  -8 -14   75.95   12.12
   2  -8 -14   73.27   11.40
  -2  -8  14   93.46    8.74
  -2   8  14   78.80    8.78
  -2  -8  14   89.17    8.78
  -2  -8  14   75.36    9.09
  -2  -8  14  116.82    9.53
  -2  -8  13  105.79   10.41
   2  -8 -13   93.06   13.31
   2  -8 -13  103.24   12.61
  -2  -8  13  112.00    9.80
  -2   8  13   85.72    9.71
  -2  -8  13  103.58    9.84
  -2  -8  13  106.58    9.76
  -2  -8  13   91.66   10.09
  -2  -8  13   92.10   10.18
  -2  -8  12   22.16    3.51
   2  -8 -12   27.81    6.21
   2  -8 -12   25.56    5.41
  -2  -8  12   23.46    3.12
  -2  -8  12   29.65    3.31
  -2  -8  12   25.31    3.28
  -2  -8  12   25.84    3.89
  -2  -8  12   19.74    3.48
  -2  -8  11    3.46    1.35
   2  -8 -11    4.38    3.19
  -2  -8  11    0.74    1.67
  -2  -8  11    0.93    1.26
   2  -8 -11    1.98    2.54
  -2  -8  11    1.74    1.64
   2  -8 -10   17.93    4.40
   2  -8 -10   22.11    5.19
  -2  -8  10   29.56    3.52
   2  -8  -9   89.59   10.38
   2  -8  -9   86.07   10.81
   2  -8  -8   66.36    8.14
   2  -8  -8   61.04    8.41
   2  -8  -7  135.08   13.76
   2  -8  -7  124.24   14.01
   2  -8  -6   33.62    5.15
   2  -8  -6   34.50    5.53
   2  -8  -5   80.65    9.41
   2  -8  -5   85.93    9.79
   2  -8  -4  278.89   27.53
   2  -8  -4  300.87   27.84
   2  -8  -4  316.82   28.35
   2  -8  -3  263.05   24.27
   2  -8  -3  251.52   24.31
   2  -8  -2   99.26   10.45
   2  -8  -2   94.87   10.42
   2  -8  -1   85.71    9.38
   2  -8   0   55.34    6.78
   2  -8   1  138.04   13.94
   2  -8   2  129.79   12.31
  -2  -8  -2  111.46   11.06
   2  -8   3  234.16   20.46
  -2  -8  -3  199.73   19.23
   2  -8   4  131.34   13.18
  -2  -8  -4  125.25   12.28
  -2  -8  -5  176.64   16.69
  -2  -8  -6  130.78   12.95
  -2  -8  -7   74.07    8.29
  -2  -8  -8   27.62    4.29
  -2  -8  -8   24.20    4.45
  -2  -8  -8   28.50    5.62
   2  -8   8   27.87    3.36
  -2  -8  -9  106.35   12.12
   2  -8   9  111.64   10.78
   2  -8   9  117.84   10.61
  -2  -8  -9  112.08   13.69
   2  -8  10    8.67    1.99
   2  -8  10   10.73    1.87
  -2  -8 -10   10.69    3.03
  -2  -8 -10    5.08    3.75
  -2  -8 -11   19.42    3.75
  -2  -8 -11   12.94    3.92
   2  -8  11   19.79    2.85
   2  -8  11   13.35    2.29
  -2  -8 -11   12.07    4.58
  -2  -8 -12   29.44    6.25
   2  -8  12   31.33    4.42
  -2  -8 -12   36.92    4.82
  -2  -8 -12   40.60    7.69
   2  -8  12   37.44    4.19
  -2  -8 -13   23.17    5.92
   2  -8  13   35.49    4.58
  -2  -8 -13   40.65    4.79
  -2  -8 -13   27.28    7.23
   2  -8  13   29.99    4.03
   2  -8  14   53.57    6.08
  -2  -8 -14   46.73    8.79
   2  -8  14   51.90    6.15
  -2  -8 -14   58.78    6.23
   2  -8  14   53.18    5.80
   2  -8  15   58.90    6.95
  -2  -8 -15   51.14    9.93
   2  -8  15   65.38    7.34
  -2  -8 -15   70.06    7.10
   2  -8  15   62.74    6.89
  -2  -8 -15   55.21   11.22
   2  -8  16    3.16    1.96
  -2  -8 -16    2.11    3.77
  -2  -8 -16    8.21    6.30
   2  -8  16   -5.30    2.66
   2  -8  16    1.41    1.86
  -2  -8 -16    4.30    1.84
   2  -8  17   -0.82    2.21
  -2  -8 -17    2.31    3.95
  -2  -8 -17   -1.46    6.91
   2  -8  17   -1.56    2.94
  -2  -8 -17   -0.66    1.49
   2  -8  17   -1.01    1.81
  -2  -8 -18    1.23    5.39
  -2  -8 -18   -1.52    6.06
   2  -8  18    1.57    2.07
  -2  -8 -18    2.12    1.58
   2  -8  18    0.28    1.99
   2  -8  19    2.10    1.91
  -2  -8 -19   -4.59    6.69
  -2  -8 -19    6.41    4.76
   2  -8  19    1.61    1.97
   2  -8  20    3.59    2.11
  -2  -8 -20    1.49    5.56
  -2  -8 -20    1.30    4.45
   2  -8  21    3.50    2.33
  -2  -8 -21    2.83    6.19
  -2  -8 -21   -2.57    5.46
   2  -8  22   23.49    4.00
   2  -8  22   17.84    3.68
  -2  -8 -22   15.78    6.87
   2  -8  23   14.68    3.30
  -2  -8 -23   14.38    6.77
  -2  -8 -23   19.00    7.35
   2  -8  24    8.74    2.56
   2  -8  25   37.31    4.67
   2  -8  25   33.42    4.25
   2  -8  26    7.03    2.00
   2  -8  26   12.04    2.56
   2  -8  27    5.75    1.59
   2  -8  27    3.24    1.75
   2  -8  28    0.40    1.15
   2  -8  28    1.11    1.38
   2  -8  29    1.39    1.09
   2  -8  29    1.12    1.36
   2  -8  30    2.33    1.07
   2  -8  30    3.50    1.35
   2  -8  31    7.16    1.27
   2  -8  31    5.67    1.38
   2  -8  32    5.14    1.00
   2  -8  32    6.72    1.31
   2  -8  33    2.72    0.87
   2  -8  34    5.73    0.95
   2  -8  34    7.07    1.04
  -2  -9  33   10.37    1.31
  -2  -9  32   10.97    1.57
  -2  -9  31    3.23    1.12
   2  -9 -31    3.59    1.03
  -2  -9  30    0.96    1.17
  -2  -9  29    5.18    1.42
  -2  -9  29    4.53    1.50
  -2  -9  28    0.96    1.19
  -2  -9  28   -0.14    1.23
  -2  -9  27   11.08    2.10
  -2  -9  27    8.55    2.10
  -2  -9  27   13.05    2.16
  -2  -9  26    1.46    1.40
   2  -9 -26    1.05    1.32
  -2  -9  26    1.17    1.62
  -2  -9  26    2.88    1.59
  -2   9  25    9.75    2.11
  -2  -9  25   10.95    2.23
   2  -9 -25   12.67    2.47
  -2  -9  25   10.04    2.53
  -2  -9  25    8.86    2.27
  -2   9  24    9.63    2.17
  -2  -9  24    8.85    2.15
  -2  -9  24    8.27    2.59
  -2  -9  24    8.67    2.38
   2  -9 -24    8.82    2.28
  -2  -9  23   57.69    7.59
  -2  -9  23   82.92    7.69
  -2  -9  23   57.55    7.77
  -2   9  23   85.49    7.67
   2  -9 -23   76.29    7.77
   2  -9 -22   87.14   15.41
   2  -9 -22  113.94   10.12
  -2   9  22  117.40    9.99
  -2  -9  22   76.49   10.01
  -2  -9  22   74.33    9.74
  -2  -9  22  114.39    9.97
   2  -9 -22   87.32   15.62
   2  -9 -21   72.74   13.13
   2  -9 -21   84.86    7.54
  -2   9  21   88.25    7.47
  -2  -9  21   39.63    7.05
  -2  -9  21   60.66    7.29
  -2  -9  21   46.70    6.98
   2  -9 -21   41.14   11.97
  -2  -9  21   82.59    7.04
   2  -9 -20   23.03    8.18
   2  -9 -20   32.85    4.31
  -2   9  20   47.75    4.69
  -2  -9  20   18.46    4.22
  -2  -9  20   20.81    3.97
  -2  -9  20   20.10    4.04
  -2  -9  20   45.95    4.30
   2  -9 -20   14.70    7.67
   2  -9 -19    1.43    4.90
   2  -9 -19    6.14    5.37
  -2   9  19   -1.14    1.95
   2  -9 -19   -0.24    1.95
  -2  -9  19    1.58    1.95
  -2  -9  19    1.36    1.80
  -2  -9  19   -0.84    1.79
  -2  -9  19    2.57    2.04
  -2  -9  19    0.22    1.58
  -2  -9  18    5.40    2.00
   2  -9 -18   -1.37    4.68
   2  -9 -18   -1.15    4.76
   2  -9 -18    7.73    2.34
  -2   9  18    2.10    2.00
  -2  -9  18    2.75    2.23
  -2  -9  18    3.98    1.90
  -2  -9  18    1.36    1.93
  -2  -9  18    4.08    2.13
  -2  -9  18    9.98    2.62
  -2  -9  17    6.89    2.22
   2  -9 -17   -1.28    4.57
  -2  -9  17    3.75    2.50
   2  -9 -17    4.24    4.65
   2  -9 -17    5.62    2.09
  -2   9  17    4.23    2.03
  -2  -9  17    2.30    2.11
  -2  -9  17    3.29    1.82
  -2  -9  17    3.11    2.03
  -2  -9  17    4.19    2.03
  -2  -9  17    8.87    2.29
  -2  -9  16    1.40    1.83
   2  -9 -16    2.35    3.82
  -2  -9  16    0.31    2.50
   2  -9 -16   -0.97    3.72
   2  -9 -16    1.58    1.94
  -2   9  16    0.23    1.72
  -2  -9  16   -1.18    1.84
  -2  -9  16    0.80    1.83
  -2  -9  16    0.48    1.91
  -2  -9  16    1.63    1.74
  -2  -9  16    1.79    2.08
  -2  -9  15   13.13    3.31
  -2  -9  15   19.37    3.44
  -2  -9  15   18.08    3.07
  -2  -9  15   17.77    3.60
   2  -9 -15   23.50    6.98
   2  -9 -15   21.78    5.84
  -2   9  15   16.29    3.05
   2  -9 -15   25.28    3.81
  -2  -9  15   16.98    3.09
  -2  -9  15   22.65    3.47
  -2  -9  15   23.83    3.30
  -2  -9  14   84.78    8.20
   2  -9 -14   72.41   11.76
   2  -9 -14   85.29   11.31
  -2  -9  14   81.94    8.01
  -2   9  14   55.57    7.82
  -2  -9  14   75.22    7.91
  -2  -9  14   72.56    7.94
  -2  -9  14   76.49    8.55
   2  -9 -13  167.81   20.24
   2  -9 -13  158.60   19.26
  -2  -9  13  184.62   16.56
  -2  -9  13  169.01   16.49
  -2  -9  13  188.12   16.56
  -2  -9  13  176.99   16.64
  -2  -9  13  234.93   17.67
  -2  -9  13  178.05   17.21
  -2  -9  13  145.12   16.79
   2  -9 -12  372.08   41.56
   2  -9 -12  415.36   41.08
  -2  -9  12  410.13   38.24
  -2  -9  12  455.22   38.34
  -2  -9  12  464.17   38.34
  -2  -9  12  447.86   38.47
  -2  -9  12  542.54   39.57
  -2  -9  12  356.71   38.57
  -2  -9  12  416.03   39.03
   2  -9 -11  415.58   42.49
   2  -9 -11  429.09   41.78
  -2  -9  11  428.22   39.14
  -2  -9  11  471.99   39.22
  -2  -9  11  455.26   39.34
  -2  -9  11  449.71   39.18
  -2  -9  11  494.94   40.34
  -2  -9  11  390.68   39.59
  -2  -9  11  446.70   40.02
   2  -9 -10  492.79   47.57
  -2  -9  10  497.19   45.19
  -2  -9  10  530.29   45.25
  -2  -9  10  518.90   45.36
  -2  -9  10  531.90   45.24
   2  -9 -10  508.40   48.52
  -2  -9  10  481.00   45.70
  -2  -9  10  549.25   46.10
   2  -9  -9  174.25   18.43
  -2  -9   9  166.63   16.18
  -2  -9   9  183.80   16.23
   2  -9  -9  178.72   19.19
  -2  -9   9  179.71   16.24
  -2  -9   9  190.23   16.40
  -2  -9   9  199.43   17.14
  -2  -9   9  162.97   16.64
  -2  -9   8  162.07   14.34
  -2  -9   8  146.69   13.53
   2  -9  -8  135.44   16.00
   2  -9  -8  137.69   15.47
  -2  -9   8  148.86   13.55
  -2  -9   8  148.59   13.68
   2  -9  -7   44.66    6.52
  -2  -9   7   45.82    4.77
   2  -9  -7   47.01    7.30
  -2  -9   7   49.58    5.50
  -2  -9   7   46.92    4.96
   2  -9  -6   11.52    3.63
   2  -9  -6    9.75    2.93
   2  -9  -6   10.08    1.95
   2  -9  -6   10.18    2.96
  -2  -9   6   12.81    2.01
  -2  -9   6   13.72    2.57
   2  -9  -5   11.49    3.11
   2  -9  -5   11.88    3.08
   2  -9  -5   10.13    1.93
  -2  -9   5    7.47    1.82
  -2  -9   5   12.98    2.33
   2  -9  -4  100.31    9.71
  -2  -9   4  104.98    9.73
  -2  -9   4   99.77   10.01
   2  -9  -4  107.12   11.33
   2  -9  -4   94.94   11.12
   2  -9  -4  106.22    9.80
   2  -9  -4  104.48    9.76
   2  -9  -3  169.65   15.34
  -2  -9   3  166.80   15.60
   2  -9  -3  146.23   16.62
   2  -9  -3  160.79   16.82
   2  -9  -3  171.47   15.37
   2  -9  -3  177.00   15.41
   2  -9  -2  561.97   47.18
  -2  -9   2  513.86   47.31
   2  -9  -2  509.95   48.56
   2  -9  -2  546.35   47.12
   2  -9  -1  753.23   67.47
   2  -9  -1  758.33   65.90
   2  -9   0 1208.36  110.36
   2  -9   0 1275.24  108.91
  -2  -9  -1  502.50   45.77
   2  -9   1  523.35   47.18
   2  -9   1  534.91   45.62
  -2  -9  -2  444.48   39.68
  -2  -9  -2  460.02   39.47
   2  -9   2  447.70   39.47
   2  -9   2  433.61   40.97
   2  -9   3  170.50   16.99
  -2  -9  -3  160.78   17.11
   2  -9   3  164.10   16.91
   2  -9   3  153.71   16.89
   2  -9   3  145.45   18.20
   2  -9   4   61.41    6.37
  -2  -9  -4   39.23    7.00
   2  -9   4   55.37    6.34
  -2  -9  -4   66.06    6.59
   2  -9   4   52.82    6.23
   2  -9   4   57.11    6.32
  -2  -9  -5    9.85    3.40
   2  -9   5   10.80    2.21
   2  -9   5    9.08    2.07
   2  -9   5    9.66    2.02
   2  -9   5    9.81    2.07
   2  -9   6    7.42    1.79
   2  -9   6   10.65    1.92
  -2  -9  -6    2.86    2.53
   2  -9   6    6.23    1.80
   2  -9   6    8.05    1.56
   2  -9   6    7.25    1.48
  -2  -9  -6    7.67    2.06
   2  -9   7   22.69    2.81
   2  -9   7   22.30    2.86
   2  -9   7   29.97    3.10
  -2  -9  -7   15.12    3.88
   2  -9   7   31.25    3.12
   2  -9   7    8.23    2.10
   2  -9   7   20.88    2.55
  -2  -9  -7   19.60    3.34
  -2  -9  -8  166.82   10.78
   2  -9   8  195.84    9.41
   2  -9   8  186.38    8.84
   2  -9   8  188.12    9.16
   2  -9   8  197.10    9.38
   2  -9   8  192.17    9.30
  -2  -9  -9  203.13   20.93
  -2  -9  -9  207.18   21.17
   2  -9   9  164.35   19.25
   2  -9   9  228.66   19.61
   2  -9   9  249.97   19.96
   2  -9   9  248.20   19.98
   2  -9   9  237.62   19.85
   2  -9   9  243.50   19.98
   2  -9  10  491.82   31.93
   2  -9  10  531.62   32.38
   2  -9  10  489.52   32.29
  -2  -9 -10  435.95   33.95
  -2  -9 -11  230.33   29.75
   2  -9  11  287.81   28.30
   2  -9  11  290.42   28.57
  -2  -9 -11  240.09   31.68
  -2  -9 -12  271.75   24.31
  -2  -9 -12  216.06   25.31
   2  -9  12  263.29   23.32
   2  -9  12  268.86   23.65
  -2  -9 -12  222.94   27.53
  -2  -9 -13  111.51   11.19
  -2  -9 -13   84.74   12.52
   2  -9  13  116.97   10.56
   2  -9  13  104.58   10.83
  -2  -9 -13   84.89   14.55
  -2  -9 -14   54.51    5.97
  -2  -9 -14   32.45    7.32
   2  -9  14   50.60    5.56
  -2  -9 -14   30.89    9.17
   2  -9  14   46.23    5.82
  -2  -9 -15   14.49    3.13
  -2  -9 -15    9.47    5.86
   2  -9  15   17.17    2.86
  -2  -9 -15    8.77    4.48
   2  -9  15   10.58    3.31
  -2  -9 -16    2.94    2.00
  -2  -9 -16   -1.46    5.42
   2  -9  16   -0.30    2.41
   2  -9  16   -0.73    2.02
  -2  -9 -16    2.95    3.65
  -2  -9 -17    1.09    3.54
  -2  -9 -17   -1.54    5.95
   2  -9  17    0.96    2.58
   2  -9  17    2.82    1.89
   2  -9  17    0.29    2.27
  -2  -9 -18   11.67    5.66
   2  -9  18   13.69    3.40
   2  -9  18   18.20    3.34
   2  -9  18   18.68    3.36
   2  -9  19   40.31    4.94
  -2  -9 -19   37.89    9.20
   2  -9  19   31.65    5.07
   2  -9  20   60.81    6.79
   2  -9  20   52.97    6.89
  -2  -9 -20   76.79   12.92
  -2  -9 -20   38.17   11.94
   2  -9  21   55.25    6.86
  -2  -9 -21   57.12   12.39
  -2  -9 -21   63.77   11.98
   2  -9  24    9.97    2.35
   2  -9  25    2.55    1.53
   2  -9  26    2.32    1.53
   2  -9  27    0.83    1.22
   2  -9  28    6.37    1.66
   2  -9  28    5.93    1.50
   2  -9  29   13.32    1.96
   2  -9  29   11.00    1.82
   2  -9  29   13.77    2.07
   2  -9  30   17.50    2.03
   2  -9  30   13.47    2.09
   2  -9  31   24.28    2.56
   2  -9  31   24.02    2.70
   2  -9  32   15.05    1.75
   2  -9  32   18.67    1.96
   2  -9  33    2.04    0.63
   2  -9  33    2.73    0.71
  -2 -10  32    2.39    0.74
  -2 -10  31    2.73    0.91
  -2 -10  30   -0.17    0.94
   2 -10 -30   -0.38    0.83
  -2 -10  29    1.03    1.05
   2 -10 -29   -0.20    1.02
  -2 -10  28    0.35    1.29
   2 -10 -28    0.77    1.18
  -2 -10  27    0.39    1.19
  -2 -10  26    1.36    1.27
  -2 -10  26    4.79    1.52
  -2 -10  25    0.17    1.27
  -2 -10  25   -0.97    1.80
   2 -10 -25    0.18    1.50
  -2 -10  25   -0.95    1.51
  -2 -10  24    4.52    1.74
  -2 -10  24    8.02    2.26
  -2 -10  24    9.93    2.11
   2 -10 -24    4.44    1.93
  -2  10  23    4.19    1.52
  -2 -10  23    3.28    1.89
  -2 -10  23    3.03    2.20
   2 -10 -23    2.90    1.76
  -2  10  22    2.43    1.46
  -2 -10  22    0.56    2.18
  -2 -10  22    0.95    1.68
   2 -10 -22    0.22    1.93
  -2  10  21   11.09    2.13
  -2 -10  21    5.38    2.78
  -2 -10  21    2.52    1.91
   2 -10 -21    5.49    2.37
   2 -10 -20   -1.19    4.08
   2 -10 -20    1.67    2.15
  -2 -10  20    1.57    1.98
  -2  10  20    1.47    1.50
   2 -10 -20   -2.88    5.35
  -2 -10  20    3.32    2.16
   2 -10 -19   -1.16    4.31
  -2 -10  19   -0.70    2.02
  -2 -10  19    1.87    1.65
   2 -10 -19   -1.42    5.48
  -2 -10  19    2.04    2.00
  -2  10  19    2.52    1.70
   2 -10 -19    1.74    2.16
  -2 -10  19   -1.26    2.78
  -2 -10  19    1.85    1.87
   2 -10 -18   -4.40    3.76
  -2 -10  18   -0.49    2.13
  -2 -10  18    0.23    1.66
  -2 -10  18   -0.94    2.47
  -2 -10  18   -0.78    1.81
  -2 -10  18   -0.28    1.99
  -2 -10  18    0.77    2.09
   2 -10 -18   -1.56    2.33
  -2 -10  17    0.25    1.61
  -2 -10  17    0.60    1.94
   2 -10 -17    2.06    3.18
  -2 -10  17    1.04    2.07
  -2 -10  17    0.51    1.78
   2 -10 -17    1.29    4.79
  -2 -10  17    0.27    1.93
  -2 -10  17    1.01    1.88
   2 -10 -17    1.63    2.08
  -2 -10  16    5.76    1.96
  -2 -10  16    2.55    2.10
   2 -10 -16    2.84    3.67
  -2 -10  16    7.13    2.42
  -2 -10  16    3.63    2.09
   2 -10 -16    3.60    4.48
  -2 -10  16    2.58    2.00
  -2 -10  16    4.38    2.22
   2 -10 -16    5.16    2.58
  -2 -10  15    0.79    1.75
  -2 -10  15    0.23    1.49
   2 -10 -15    0.87    3.09
  -2 -10  15    1.48    2.07
  -2 -10  15    1.15    2.10
   2 -10 -15    4.43    3.79
  -2 -10  15    0.73    1.80
  -2 -10  15    0.69    1.75
   2 -10 -15   -0.31    2.20
  -2 -10  14   -0.24    1.73
  -2 -10  14    0.42    1.55
   2 -10 -14    1.58    2.93
  -2 -10  14    0.62    1.96
  -2 -10  14    0.60    2.06
   2 -10 -14    2.03    4.06
  -2 -10  14   -0.67    2.01
  -2 -10  14    1.49    1.55
   2 -10 -14    0.99    2.25
   2 -10 -13    0.93    3.17
  -2 -10  13    1.87    2.25
  -2 -10  13   -1.57    2.15
  -2 -10  13    0.21    1.51
  -2 -10  13   -0.78    1.58
  -2 -10  13    1.93    1.53
  -2 -10  13    1.36    1.66
   2 -10 -13    2.16    3.15
   2 -10 -12   10.21    4.77
   2 -10 -12    3.96    3.12
  -2 -10  12   12.19    3.19
  -2 -10  12    6.27    2.45
  -2 -10  12    8.62    2.53
  -2 -10  12    6.61    2.01
  -2 -10  12    7.44    2.12
  -2 -10  12    9.14    2.09
  -2 -10  12    9.37    2.36
   2 -10 -11   16.54    5.38
   2 -10 -11   17.68    4.79
  -2 -10  11   26.47    3.16
  -2 -10  11   19.88    3.12
  -2 -10  11   23.71    3.21
  -2 -10  11   18.62    2.92
  -2 -10  11   21.67    3.99
  -2 -10  11   16.01    3.39
  -2 -10  11   19.62    3.77
   2 -10 -11   32.38    5.51
   2 -10 -10   13.16    4.39
   2 -10 -10    6.24    3.48
  -2 -10  10   10.37    2.15
  -2 -10  10    8.53    1.95
  -2 -10  10    7.01    2.01
  -2 -10  10   11.99    2.13
  -2 -10  10    6.57    2.27
  -2 -10  10    5.91    2.72
  -2 -10  10    7.96    2.84
   2 -10  -9   30.21    6.53
   2 -10  -9   38.31    6.57
  -2 -10   9   38.84    4.56
   2 -10  -9   39.71    6.22
  -2 -10   9   50.51    4.67
  -2 -10   9   49.51    4.72
  -2 -10   9   46.36    4.79
  -2 -10   9   41.71    5.29
  -2 -10   9   20.91    4.95
  -2 -10   9   37.63    5.00
  -2 -10   8   11.36    2.01
  -2 -10   8   14.02    2.37
   2 -10  -8   10.09    3.20
   2 -10  -8    8.05    3.32
  -2 -10   8    9.31    2.13
   2 -10  -8   14.59    2.40
  -2 -10   8   10.73    2.52
  -2 -10   8    1.96    2.22
  -2 -10   8   14.16    3.04
  -2 -10   8    9.48    2.08
   2 -10  -7   44.46    4.74
   2 -10  -7   38.56    6.11
   2 -10  -7   32.19    5.96
  -2 -10   7   42.43    4.54
  -2 -10   7   42.73    4.38
  -2 -10   7   39.38    4.42
  -2 -10   7   27.85    4.86
  -2 -10   7   41.19    5.00
  -2 -10   7   46.46    5.27
  -2 -10   7   48.22    4.56
  -2 -10   7   41.21    4.66
  -2 -10   6   55.65    4.72
  -2 -10   6   56.98    4.53
   2 -10  -6   48.79    4.67
   2 -10  -6   50.91    6.38
   2 -10  -6   41.19    6.08
  -2 -10   6   45.38    4.40
  -2 -10   6   17.68    3.85
  -2 -10   6   47.75    5.19
  -2 -10   6   38.44    4.74
  -2 -10   6   29.40    4.53
  -2 -10   6   49.09    4.45
   2 -10  -5   25.71    3.04
  -2 -10   5   31.16    2.94
   2 -10  -5   24.51    4.32
   2 -10  -5   22.90    4.50
  -2 -10   5   23.83    3.01
  -2 -10   5   22.39    2.75
  -2 -10   5   20.21    3.33
  -2 -10   4    7.89    1.67
   2 -10  -4    6.66    2.71
  -2 -10   4    7.58    1.94
   2 -10  -4    7.52    1.86
  -2 -10   4    8.59    1.76
  -2 -10   4    9.76    2.39
   2 -10  -3   21.11    3.18
   2 -10  -3   20.69    3.08
  -2 -10   3   23.44    3.00
   2 -10  -3   23.41    4.48
  -2 -10   3   18.40    3.03
  -2 -10   3   16.35    2.87
  -2 -10   3   21.52    3.47
  -2 -10   2  122.81    9.73
   2 -10  -2  113.42   11.47
   2 -10  -2  129.01    9.95
  -2 -10   2  130.32   10.00
  -2 -10   2  130.50   10.37
  -2 -10   1   87.97    6.01
   2 -10  -1   83.26    8.04
  -2 -10   1   89.88    6.21
   2 -10  -1   91.91    6.26
  -2 -10   1   87.16    6.58
  -2 -10   0   48.54    4.57
  -2 -10   0   38.87    4.57
   2 -10   0   39.64    4.60
   2 -10   0   33.98    5.84
   2 -10   1   11.81    3.64
  -2 -10  -1   18.73    2.53
  -2 -10  -1   18.74    2.66
   2 -10   1   19.52    2.72
   2 -10   1   14.31    3.67
   2 -10   2   13.34    2.29
   2 -10   2    9.50    3.08
   2 -10   2   14.99    2.22
  -2 -10  -2   11.85    2.07
  -2 -10  -2   10.69    2.53
  -2 -10  -2   11.25    2.78
   2 -10   2   13.98    2.40
   2 -10   3   33.85    3.49
  -2 -10  -3   28.78    3.24
   2 -10   3   31.02    3.46
  -2 -10  -3   22.89    4.06
   2 -10   3   32.23    3.51
   2 -10   4   57.41    5.09
   2 -10   4   55.03    5.09
  -2 -10  -4   44.60    6.15
   2 -10   4   54.22    5.01
   2 -10   5   76.29    6.98
   2 -10   5   50.62    6.38
   2 -10   5   83.62    7.09
   2 -10   5   75.45    6.90
   2 -10   5   70.53    6.88
  -2 -10  -5   54.11    7.97
   2 -10   6    7.93    2.17
   2 -10   6    8.30    2.11
   2 -10   6    5.98    1.99
   2 -10   6   11.35    2.43
   2 -10   6    7.97    1.92
  -2 -10  -6    3.23    3.05
   2 -10   7   25.93    2.91
   2 -10   7    8.78    2.38
   2 -10   7   25.01    3.03
   2 -10   7   23.63    3.26
   2 -10   7   24.66    3.16
   2 -10   7   24.61    3.19
  -2 -10  -7   12.52    4.21
   2 -10   8   84.08    6.29
   2 -10   8   80.71    6.55
   2 -10   8   87.88    6.76
   2 -10   8   94.52    6.76
   2 -10   8   86.16    6.61
  -2 -10  -8   42.18    7.57
   2 -10   9  167.97   12.60
   2 -10   9  165.74   12.89
   2 -10   9  175.37   13.04
   2 -10   9  171.36   12.93
   2 -10   9  159.57   12.81
  -2 -10  -9  123.92   14.19
   2 -10  10   75.23    8.42
   2 -10  10   66.85    8.60
   2 -10  10   83.06    8.87
   2 -10  10   84.38    8.72
   2 -10  10   77.55    8.71
  -2 -10 -10   69.34    9.74
   2 -10  11   27.84    3.61
   2 -10  11   28.99    3.96
   2 -10  11   23.70    3.78
   2 -10  11   22.34    3.69
   2 -10  11   28.51    4.09
   2 -10  12   49.15    5.59
   2 -10  12   49.65    6.05
   2 -10  12   46.29    5.99
   2 -10  12   50.79    5.84
   2 -10  12   51.40    5.95
   2 -10  13    2.87    2.00
   2 -10  13    6.11    2.26
   2 -10  13    6.33    2.49
   2 -10  13    7.28    2.15
  -2 -10 -13    5.92    2.58
   2 -10  13    5.50    2.68
   2 -10  14    6.48    2.64
   2 -10  14    7.04    2.31
   2 -10  14   14.31    2.67
  -2 -10 -14    8.16    2.83
   2 -10  14   11.74    2.95
   2 -10  15    0.30    2.29
   2 -10  15    0.71    1.85
  -2 -10 -15    2.23    1.70
   2 -10  15    0.62    2.43
   2 -10  16   12.29    2.81
   2 -10  16    8.13    3.00
   2 -10  17    3.39    2.25
   2 -10  17    6.75    2.84
   2 -10  18    2.90    2.29
   2 -10  18   -0.65    2.82
   2 -10  19   13.66    3.17
   2 -10  19    8.94    3.01
   2 -10  20   10.67    2.86
   2 -10  23    3.94    1.97
   2 -10  23    1.62    1.72
   2 -10  24   -0.38    1.66
   2 -10  24    1.16    1.33
   2 -10  25   -0.16    1.34
   2 -10  25    1.51    1.40
   2 -10  26    1.12    1.35
   2 -10  26    2.04    1.29
   2 -10  27    5.75    1.50
   2 -10  27    3.23    1.26
   2 -10  28    2.57    1.15
   2 -10  29    4.70    1.18
   2 -10  30    1.49    0.74
   2 -10  31    2.73    0.74
   2 -10  31    3.60    0.88
  -2 -11  31    0.82    0.50
  -2 -11  30    0.19    0.67
  -2 -11  29    0.79    0.80
   2 -11 -29    0.98    0.79
   2 -11 -28    2.67    1.10
  -2 -11  28    2.73    1.11
   2 -11 -27    0.49    1.12
  -2 -11  27    1.52    1.12
   2 -11 -26    2.27    1.35
   2 -11 -25    0.18    1.60
   2 -11 -24    7.13    2.13
   2 -11 -24    7.27    1.89
  -2 -11  24    5.31    2.07
   2 -11 -23   24.16    3.69
   2 -11 -23   22.65    3.12
  -2 -11  23   14.17    3.15
  -2 -11  22   16.13    3.10
  -2 -11  22    9.21    2.48
   2 -11 -22   14.88    2.68
  -2 -11  21    1.90    2.33
  -2 -11  21    3.19    1.89
  -2 -11  21    3.74    1.79
   2 -11 -21    3.67    2.08
  -2 -11  20    0.58    2.38
  -2 -11  20   -0.49    1.68
   2 -11 -20    1.61    1.94
  -2 -11  20    2.34    1.82
  -2 -11  19    2.77    1.98
  -2 -11  19    2.13    2.54
  -2 -11  19    3.88    2.14
   2 -11 -19    5.87    2.36
  -2 -11  19    9.65    2.54
  -2 -11  18    6.36    2.29
  -2 -11  18    4.02    2.48
  -2 -11  18   14.30    2.48
  -2 -11  18   12.62    2.76
  -2 -11  18    5.54    2.30
   2 -11 -18    5.75    2.48
   2 -11 -17   15.56    5.45
  -2 -11  17   15.59    3.63
  -2 -11  17   17.56    3.28
  -2 -11  17   29.64    3.81
   2 -11 -17   17.93    7.23
  -2 -11  17   19.24    3.49
  -2 -11  17   31.08    4.04
   2 -11 -17   28.91    4.14
  -2 -11  16    0.79    1.72
   2 -11 -16    3.65    4.01
  -2 -11  16    5.36    2.11
  -2 -11  16    6.21    2.46
  -2 -11  16    9.66    2.68
  -2 -11  16    5.86    2.29
   2 -11 -16    1.21    4.16
  -2 -11  16    5.96    2.36
   2 -11 -16   10.01    2.74
  -2 -11  15    6.84    2.40
   2 -11 -15    9.32    4.50
  -2 -11  15    7.44    2.23
  -2 -11  15    7.29    2.57
  -2 -11  15   11.14    2.76
  -2 -11  15    8.16    2.68
   2 -11 -15    5.67    4.86
  -2 -11  15    6.20    2.36
   2 -11 -15   13.89    3.15
  -2 -11  14   18.72    3.47
  -2 -11  14   16.87    3.49
   2 -11 -14   10.20    4.22
  -2 -11  14   14.53    2.95
  -2 -11  14   13.20    2.64
  -2 -11  14   16.81    2.91
  -2 -11  14   10.59    2.69
  -2 -11  13   68.97    8.21
  -2 -11  13   74.44    8.15
  -2 -11  13   86.50    8.59
   2 -11 -13   82.40    8.63
   2 -11 -13   66.33   10.17
   2 -11 -13   73.36   10.89
  -2 -11  13   95.96    8.51
  -2 -11  13   66.74    8.81
  -2 -11  12   68.54    7.85
  -2 -11  12   78.86    8.13
  -2 -11  12   76.74    7.87
   2 -11 -12   77.15    8.13
   2 -11 -12   60.54    9.70
   2 -11 -12   66.81   10.14
  -2 -11  12   82.69    7.95
  -2 -11  12   66.68    8.59
  -2 -11  12   78.32    8.74
  -2 -11  11   90.53    9.76
  -2 -11  11  107.08    9.85
  -2 -11  11  107.42   10.10
   2 -11 -11  107.06   10.12
   2 -11 -11   84.66   11.72
   2 -11 -11   79.30   11.66
  -2 -11  11  107.38    9.84
  -2 -11  11  108.58   10.85
  -2 -11  11   82.75   10.09
  -2 -11  11   85.07   10.48
  -2 -11  10   63.62    6.00
  -2 -11  10   57.93    6.12
   2 -11 -10   60.70    6.21
   2 -11 -10   48.40    7.80
  -2 -11  10   61.85    6.00
  -2 -11  10   67.57    7.15
  -2 -11  10   31.08    6.11
  -2 -11  10   49.16    6.42
   2 -11 -10   46.84    7.58
  -2 -11  10   48.21    5.87
  -2 -11   9   10.71    2.10
  -2 -11   9    7.05    2.14
   2 -11  -9    6.14    3.20
   2 -11  -9   11.21    2.37
  -2 -11   9   12.87    3.22
  -2 -11   9    4.84    2.37
  -2 -11   9   10.18    2.65
  -2 -11   9   10.87    2.08
   2 -11  -9   10.17    2.94
  -2 -11   8    4.24    1.58
  -2 -11   8    2.54    1.71
   2 -11  -8    4.78    2.59
   2 -11  -8    2.10    1.57
  -2 -11   8    5.09    1.96
  -2 -11   8    1.64    1.77
  -2 -11   8    4.33    2.36
  -2 -11   8    5.94    1.58
   2 -11  -8    8.29    6.23
   2 -11  -8    3.91    2.16
  -2 -11   7   16.35    2.64
   2 -11  -7   13.76    3.67
  -2 -11   7    6.49    1.94
   2 -11  -7   19.09    2.68
  -2 -11   7   21.08    2.56
  -2 -11   7    7.91    2.37
  -2 -11   7   18.05    3.44
  -2 -11   7   14.47    2.89
   2 -11  -7   24.07    8.44
  -2 -11   7   16.01    2.35
   2 -11  -7   11.84    3.33
  -2 -11   6    6.50    1.72
  -2 -11   6    7.90    2.03
   2 -11  -6    8.29    2.86
   2 -11  -6    7.29    1.94
  -2 -11   6    9.04    1.86
  -2 -11   6   11.29    2.62
  -2 -11   6   12.66    2.57
   2 -11  -6    6.16    7.75
  -2 -11   6    7.61    1.84
  -2 -11   5   13.46    2.28
  -2 -11   5   14.90    2.53
   2 -11  -5   13.90    2.49
  -2 -11   5   15.66    2.39
   2 -11  -5   14.85    3.55
  -2 -11   5   15.11    3.17
  -2 -11   5   14.16    2.35
   2 -11  -5   16.30    9.32
   2 -11  -4   14.69    2.76
  -2 -11   4   14.77    2.61
   2 -11  -4   10.59    3.53
  -2 -11   4   12.70    3.19
   2 -11  -4   20.22    7.69
  -2 -11   4   12.20    3.02
  -2 -11   3   75.85    8.24
   2 -11  -3   63.45    9.50
  -2 -11   3  104.82    8.33
  -2 -11   3   78.84    8.88
   2 -11  -3   79.42   12.75
  -2 -11   3   96.77    8.83
  -2 -11   2  135.88   14.12
   2 -11  -2  116.38   15.45
   2 -11  -2  123.90   17.04
  -2 -11   2  137.63   14.70
  -2 -11   2  119.82   14.15
   2 -11  -2  158.38   14.50
   2 -11  -1  254.08   26.33
  -2 -11   1  271.15   24.82
  -2 -11   1  260.93   24.28
   2 -11  -1  276.33   24.39
  -2 -11   1  284.30   24.26
  -2 -11   1  267.18   24.10
  -2 -11   0  194.89   17.61
   2 -11   0  153.01   18.64
  -2 -11   0  179.74   17.31
   2 -11   1  210.60   20.89
   2 -11   1  200.14   20.82
  -2 -11  -1  203.75   20.69
   2 -11   2   82.38    9.09
   2 -11   2   85.81    9.05
  -2 -11  -2   69.30    8.66
   2 -11   2   92.48    9.06
   2 -11   3   50.98    7.02
   2 -11   3   65.70    7.26
  -2 -11  -3   55.15    6.88
   2 -11   3   57.05    7.06
   2 -11   4    1.65    1.67
  -2 -11  -4    0.16    1.19
   2 -11   4    1.25    1.69
   2 -11   4    2.90    1.54
   2 -11   5    4.46    1.76
   2 -11   5    6.26    2.01
   2 -11   5    5.89    1.81
   2 -11   5    3.85    1.57
  -2 -11  -5    4.05    1.46
   2 -11   6    2.86    1.35
   2 -11   6    0.19    1.33
   2 -11   6    0.99    1.61
  -2 -11  -6    1.51    3.07
   2 -11   6    1.91    1.67
   2 -11   6    0.16    1.36
   2 -11   7    0.57    1.39
   2 -11   7    0.82    1.52
   2 -11   7    2.06    1.72
  -2 -11  -7    2.13    3.21
   2 -11   7    3.98    1.78
   2 -11   7    1.31    1.37
   2 -11   8   28.23    3.47
   2 -11   8   25.16    3.16
   2 -11   8   23.76    2.78
   2 -11   8   30.60    3.34
   2 -11   8   28.18    3.29
   2 -11   9   54.78    5.54
  -2 -11  -9   36.83    6.77
   2 -11   9   53.46    5.47
   2 -11   9   58.15    5.21
   2 -11   9   55.79    5.42
   2 -11   9   60.66    5.56
   2 -11  10  123.45   10.20
  -2 -11 -10  101.03   11.52
   2 -11  10  110.10    9.91
   2 -11  10  113.12    9.60
   2 -11  10  112.53    9.86
   2 -11  10  122.44   10.03
   2 -11  11  106.03   10.75
   2 -11  11   97.89   10.53
   2 -11  11  108.22   10.34
   2 -11  11  103.31   10.49
   2 -11  11  103.71   10.56
   2 -11  12   67.53    8.00
   2 -11  12   63.19    7.82
   2 -11  12   72.70    7.61
   2 -11  12   75.59    7.93
   2 -11  12   83.59    8.15
   2 -11  13   61.24    7.22
   2 -11  13   60.56    7.09
   2 -11  13   64.68    7.26
   2 -11  13   60.71    6.96
   2 -11  13   58.96    6.68
   2 -11  14    9.88    3.07
   2 -11  14   10.43    2.52
   2 -11  14    7.02    2.52
   2 -11  14    9.11    2.85
   2 -11  14   10.05    2.98
   2 -11  15    6.07    2.82
   2 -11  15    8.96    2.59
   2 -11  15    8.97    2.91
   2 -11  15   16.91    3.22
   2 -11  15    9.84    2.99
   2 -11  16    2.92    2.36
   2 -11  16   -2.32    2.13
   2 -11  16    0.30    2.17
   2 -11  16    0.59    2.20
   2 -11  16    1.58    2.46
   2 -11  17    6.01    2.29
   2 -11  17    3.86    2.52
   2 -11  17    4.14    2.60
   2 -11  17    5.10    2.83
   2 -11  18   -1.04    2.43
   2 -11  18   -0.93    2.36
   2 -11  18    0.63    2.55
   2 -11  18   -1.46    2.49
   2 -11  19    7.31    2.64
   2 -11  19    6.45    2.70
   2 -11  19    7.07    2.70
   2 -11  20   21.82    3.62
   2 -11  20   15.22    3.48
   2 -11  21    4.59    2.32
   2 -11  21    6.66    2.45
   2 -11  22    9.34    2.47
   2 -11  22   12.57    2.30
   2 -11  23   10.08    2.26
   2 -11  23    9.82    2.11
   2 -11  24    8.08    1.92
   2 -11  24    4.24    1.52
   2 -11  25    2.46    1.33
   2 -11  25    2.91    1.39
   2 -11  26    0.22    1.05
   2 -11  27   -0.19    0.87
   2 -11  28    0.56    0.81
  -2 -11 -29    2.15    0.96
   2 -11  29    2.48    0.80
   2 -11  30    3.78    0.72
  -2 -11 -30    3.08    0.83
   2 -11  30    2.90    0.75
  -2 -12  29    1.92    0.65
   2 -12 -28    0.23    0.62
   2 -12 -27   -0.91    0.95
   2 -12 -26   -0.33    1.17
  -2 -12  25    1.10    1.09
   2 -12 -25    2.08    1.44
  -2 -12  24    6.26    1.63
   2 -12 -24    5.44    1.95
  -2 -12  23    3.38    1.47
   2 -12 -23    2.43    1.90
  -2 -12  22   16.70    2.62
   2 -12 -22   19.98    3.35
   2 -12 -22   15.02    2.67
  -2 -12  21    2.45    1.50
   2 -12 -21    1.32    2.28
   2 -12 -21   -0.38    1.72
  -2 -12  21    1.13    1.74
  -2 -12  20   17.01    2.71
   2 -12 -20   12.44    3.20
   2 -12 -20   12.24    2.54
  -2 -12  20   10.60    2.72
  -2 -12  19    1.06    1.68
   2 -12 -19   -0.61    2.36
   2 -12 -19    0.23    1.78
  -2 -12  19   -0.55    2.36
  -2 -12  18    9.57    2.36
  -2 -12  18    0.23    1.88
   2 -12 -18    3.78    2.57
   2 -12 -18    2.78    2.12
  -2 -12  18    3.46    2.43
  -2 -12  17   -1.21    2.09
  -2 -12  17    2.55    2.00
  -2 -12  17   -0.97    1.92
  -2 -12  17   -0.29    2.39
   2 -12 -17   -0.32    2.36
   2 -12 -17    0.28    2.00
  -2 -12  16    1.17    2.18
  -2 -12  16    1.45    1.72
  -2 -12  16   -0.97    2.23
   2 -12 -16    1.23    2.36
  -2 -12  16    2.18    1.80
  -2 -12  16    1.93    1.91
  -2 -12  15    1.15    2.09
  -2 -12  15    2.73    2.00
  -2 -12  15    4.44    2.43
  -2 -12  15    2.42    2.00
   2 -12 -15    0.30    2.17
   2 -12 -14   -0.57    2.00
  -2 -12  14   -0.55    1.94
  -2 -12  14   -0.31    2.01
  -2 -12  14   -1.52    2.29
  -2 -12  14    0.47    1.87
  -2 -12  13    1.12    1.71
   2 -12 -13    3.54    2.74
  -2 -12  13    2.34    1.74
  -2 -12  13    3.13    1.97
  -2 -12  13    1.97    2.33
  -2 -12  13    5.52    2.54
   2 -12 -13    4.01    2.22
   2 -12 -13    4.42    3.16
  -2 -12  12    7.44    2.16
   2 -12 -12    8.66    3.56
  -2 -12  12    2.46    1.90
  -2 -12  12   10.85    2.43
  -2 -12  12    8.87    2.80
  -2 -12  12   13.57    3.37
   2 -12 -12    7.83    2.42
   2 -12 -12   10.22    3.70
  -2 -12  11    3.01    1.69
   2 -12 -11    6.90    2.90
   2 -12 -11    7.78    4.05
  -2 -12  11   -0.32    2.12
  -2 -12  11    1.80    2.42
  -2 -12  11    2.76    1.66
   2 -12 -11    3.82    1.84
  -2 -12  11    5.83    2.08
   2 -12 -10    1.13    1.61
  -2 -12  10    1.84    1.82
  -2 -12  10    1.46    2.41
  -2 -12  10    0.61    1.87
   2 -12 -10    4.93    4.65
  -2 -12  10    3.23    1.54
  -2 -12  10    2.81    1.56
  -2 -12  10    2.64    1.74
   2 -12  -9    4.09    1.79
   2 -12  -9    5.80    5.06
  -2 -12   9    7.25    2.62
  -2 -12   9    4.69    2.31
  -2 -12   9    2.23    1.97
  -2 -12   9    5.06    1.65
  -2 -12   9    4.00    1.57
  -2 -12   9    7.10    2.02
   2 -12  -8    0.82    1.58
  -2 -12   8    1.38    1.23
   2 -12  -8    5.71    5.64
  -2 -12   8    1.59    1.41
  -2 -12   8   -0.36    2.35
  -2 -12   8    0.49    1.46
  -2 -12   8    2.85    2.30
   2 -12  -7    8.72    2.12
   2 -12  -7   12.48    6.66
  -2 -12   7   10.55    2.02
  -2 -12   7   10.50    2.28
  -2 -12   7   11.41    2.89
  -2 -12   7   12.41    3.14
   2 -12  -6    9.81    2.06
   2 -12  -6    7.31    6.22
  -2 -12   6   11.98    3.05
  -2 -12   6    8.43    1.91
  -2 -12   6    7.55    2.04
  -2 -12   6    6.81    1.69
   2 -12  -5    7.89    1.85
   2 -12  -5    5.70    5.29
  -2 -12   5   10.55    2.73
  -2 -12   5    5.25    1.51
  -2 -12   5    6.98    1.80
  -2 -12   5    0.52    1.29
  -2 -12   4    1.54    1.14
   2 -12  -4    0.79    4.39
  -2 -12   4   -0.31    2.20
  -2 -12   4   -0.15    1.48
  -2 -12   4   -0.18    1.31
   2 -12  -3   11.85    4.75
  -2 -12   3   14.12    2.45
  -2 -12   3   17.91    2.43
  -2 -12   3   11.89    2.20
  -2 -12   2   22.64    2.82
  -2 -12   2   19.66    2.74
   2 -12  -1    8.81    3.11
   2 -12  -1   13.71    2.56
   2 -12  -1   22.40    2.72
  -2 -12   1   13.66    2.30
  -2 -12   1   18.80    2.46
   2 -12   0   11.90    2.81
   2 -12   0   18.92    2.89
   2 -12   0   17.31    2.58
  -2 -12   0    9.70    2.26
  -2 -12   0   19.58    2.49
   2 -12   1   20.80    3.05
  -2 -12  -1   13.92    2.31
   2 -12   1   14.52    2.62
   2 -12   1   17.25    2.55
  -2 -12  -1    9.94    2.00
   2 -12   1   12.15    2.51
   2 -12   2    9.35    2.77
  -2 -12  -2   26.23    2.41
   2 -12   2   24.24    2.67
  -2 -12  -2    7.55    1.95
   2 -12   2   11.14    2.34
   2 -12   2    8.18    2.39
   2 -12   3   21.70    3.21
  -2 -12  -3   27.93    2.96
   2 -12   3   16.32    2.99
   2 -12   3   30.14    3.84
   2 -12   3   26.07    3.59
  -2 -12  -3   25.37    3.20
  -2 -12  -4   37.87    4.08
   2 -12   4   34.93    4.24
   2 -12   4   34.83    4.30
   2 -12   4   43.59    4.53
   2 -12   4   34.44    4.00
   2 -12   4   22.45    3.70
  -2 -12  -5   19.30    3.01
   2 -12   5   21.01    3.22
   2 -12   5   17.72    3.18
   2 -12   5   19.25    3.05
   2 -12   5   19.67    3.31
   2 -12   6    4.08    1.69
   2 -12   6    3.75    1.94
   2 -12   6    1.74    1.59
  -2 -12  -6    3.92    1.55
   2 -12   6    3.01    1.86
   2 -12   7    4.04    1.93
   2 -12   7    2.82    1.94
   2 -12   7    1.44    1.51
  -2 -12  -7    4.27    1.59
   2 -12   7    4.72    2.09
   2 -12   8    9.18    2.23
   2 -12   8    9.06    2.46
   2 -12   8    9.38    2.10
   2 -12   8    8.73    2.42
   2 -12   8    1.33    1.68
  -2 -12  -8    7.97    1.96
   2 -12   9   18.04    2.99
   2 -12   9   18.91    3.14
   2 -12   9   19.26    3.02
   2 -12   9   17.64    2.61
  -2 -12  -9   13.94    2.52
   2 -12  10   20.47    3.40
   2 -12  10   15.20    3.33
   2 -12  10   19.72    3.46
   2 -12  10   21.12    3.05
  -2 -12 -10   11.96    2.74
   2 -12  11    4.47    2.54
   2 -12  11    1.08    1.77
   2 -12  11    3.86    2.53
   2 -12  11    1.89    1.94
   2 -12  12   22.96    3.89
   2 -12  12   20.98    3.38
   2 -12  12   21.42    3.95
   2 -12  12   18.25    3.61
   2 -12  13    4.04    2.46
   2 -12  13    8.81    2.81
   2 -12  13    7.34    2.30
   2 -12  13    6.31    2.61
   2 -12  13    6.65    2.55
   2 -12  14   16.16    3.34
   2 -12  14   12.20    3.25
   2 -12  14   18.15    3.19
   2 -12  14   10.80    3.30
   2 -12  14   17.59    3.38
   2 -12  15    8.37    2.76
   2 -12  15    3.66    2.59
   2 -12  15   10.11    2.69
   2 -12  15    8.10    2.93
   2 -12  15   11.14    2.99
   2 -12  16    0.61    2.63
   2 -12  16    1.45    2.48
   2 -12  16    0.26    2.27
   2 -12  16   -0.31    2.41
   2 -12  16    2.59    2.18
   2 -12  17    1.99    2.31
   2 -12  17   -1.18    2.49
   2 -12  17    3.29    2.27
   2 -12  18    0.27    2.20
   2 -12  18    1.72    2.28
   2 -12  18    0.55    2.17
   2 -12  19   -0.51    1.89
   2 -12  19   -0.23    1.98
   2 -12  19    0.37    1.58
   2 -12  19    1.26    1.94
   2 -12  20    4.05    1.72
   2 -12  20    6.26    2.31
   2 -12  20    7.09    2.38
   2 -12  21    0.97    1.61
   2 -12  21    1.48    1.91
   2 -12  22   11.36    2.25
   2 -12  22   11.19    2.46
   2 -12  23    4.65    1.55
   2 -12  23    2.90    1.58
   2 -12  24    6.42    1.74
   2 -12  25    1.56    1.06
  -2 -12 -25    3.61    1.56
  -2 -12 -26    0.85    1.23
   2 -12  26    0.67    0.85
  -2 -12 -27   -0.09    1.03
   2 -12  27   -1.03    0.77
   2 -12  28   -0.22    0.67
   2 -12  28    0.42    0.54
  -2 -12 -28    1.27    0.75
  -2 -13  27    1.82    0.59
  -2 -13  26    0.31    0.63
   2 -13 -26   -0.19    0.72
  -2 -13  25   -0.54    0.80
   2 -13 -25   -0.45    1.01
  -2 -13  24    1.94    1.07
   2 -13 -24    2.02    1.33
  -2 -13  23   24.69    2.91
   2 -13 -23   24.18    3.25
  -2 -13  22    6.95    1.70
   2 -13 -22   12.73    2.42
  -2 -13  21   33.99    3.97
   2 -13 -21   35.70    4.55
  -2 -13  20    4.50    1.70
   2 -13 -20    6.91    2.45
   2 -13 -20    2.18    1.67
  -2 -13  19    6.69    1.87
   2 -13 -19    5.75    2.41
  -2 -13  19    1.54    1.93
   2 -13 -19    5.72    1.98
  -2 -13  18    2.83    1.61
   2 -13 -18    3.33    2.08
  -2 -13  18    2.19    1.99
   2 -13 -18    2.30    1.89
  -2 -13  17    2.46    1.79
  -2 -13  17    1.27    1.67
   2 -13 -17    1.15    2.35
  -2 -13  17    0.52    2.05
  -2 -13  16    1.11    1.82
  -2 -13  16   -0.24    1.90
  -2 -13  16   -0.27    2.12
   2 -13 -16    0.86    2.18
  -2 -13  15    1.81    2.01
  -2 -13  15    2.90    2.29
   2 -13 -15    1.99    2.35
  -2 -13  15    5.44    2.33
   2 -13 -15    3.67    2.99
  -2 -13  14    0.28    1.90
  -2 -13  14   -0.68    1.99
   2 -13 -14   -0.28    2.14
  -2 -13  14   -0.27    2.03
   2 -13 -14   -1.15    2.98
  -2 -13  13   12.31    3.13
  -2 -13  13   20.23    3.05
   2 -13 -13   11.93    3.08
  -2 -13  13   12.79    3.09
   2 -13 -12   27.74    5.56
   2 -13 -12   20.52    3.65
  -2 -13  12   21.09    3.56
  -2 -13  12   26.39    3.40
  -2 -13  11   50.16    6.09
   2 -13 -11   52.46    6.15
  -2 -13  11   51.20    5.92
  -2 -13  10   25.66    3.81
  -2 -13  10   22.29    3.36
   2 -13 -10   32.23    7.40
   2 -13 -10   24.93    3.73
  -2 -13   9   25.13    3.76
   2 -13  -9   33.05    7.40
  -2 -13   9   26.43    3.58
   2 -13  -9   26.74    3.80
  -2 -13   8    5.43    1.77
   2 -13  -8    4.93    5.03
  -2 -13   8    6.07    2.18
   2 -13  -8    6.17    2.04
  -2 -13   7    5.05    1.72
   2 -13  -7    5.73    4.79
  -2 -13   7    5.43    1.98
   2 -13  -7    3.70    1.79
  -2 -13   6   18.63    2.92
  -2 -13   6   19.47    2.74
   2 -13  -6   11.32    5.45
  -2 -13   5    9.28    2.04
   2 -13  -5    6.49    4.18
  -2 -13   5   13.75    2.48
  -2 -13   5   13.20    2.44
  -2 -13   4   14.59    2.57
   2 -13  -4   12.23    4.14
  -2 -13   4   14.64    2.38
   2 -13  -3    8.83    2.57
   2 -13  -3   13.12    3.83
   2 -13  -2   10.69    3.21
  -2 -13   2   16.68    2.78
   2 -13  -2   17.82    2.86
  -2 -13   2   13.07    2.65
   2 -13  -1   49.21    7.34
   2 -13  -1   44.59    6.78
  -2 -13   0   52.18    7.68
   2 -13   0   62.12    8.02
   2 -13   0  108.41    8.19
  -2 -13   0  124.68    8.19
   2 -13   1  108.37   10.05
   2 -13   1  131.52   10.25
  -2 -13  -1  115.03    9.85
   2 -13   2   40.50    4.40
   2 -13   2   47.64    4.73
  -2 -13  -2   36.56    4.04
   2 -13   3   10.63    2.50
   2 -13   3   23.53    3.06
   2 -13   3   27.61    3.20
  -2 -13  -3   14.34    2.35
  -2 -13  -4    4.43    1.54
   2 -13   4    3.43    1.77
   2 -13   4    8.38    2.52
   2 -13   4    3.79    1.84
   2 -13   4    6.06    2.39
  -2 -13  -4    8.89    1.62
  -2 -13  -5   15.74    2.36
   2 -13   5   17.94    2.75
   2 -13   5   22.10    3.04
   2 -13   5   16.24    2.49
   2 -13   5   19.88    2.96
   2 -13   5   10.65    2.39
  -2 -13  -6   10.66    1.97
   2 -13   6   11.01    2.46
   2 -13   6   12.85    2.52
   2 -13   6   10.92    2.22
   2 -13   6   10.54    2.46
   2 -13   6   12.84    2.38
  -2 -13  -7    4.31    1.58
   2 -13   7    3.33    1.76
   2 -13   7    3.84    2.19
   2 -13   7    3.21    1.70
   2 -13   7    1.63    1.98
   2 -13   8    0.74    1.82
   2 -13   8    0.71    2.02
   2 -13   8    0.78    1.63
   2 -13   8    4.74    1.99
  -2 -13  -8    0.78    1.34
   2 -13   8    1.71    1.83
   2 -13   9    8.69    2.71
   2 -13   9   14.45    3.06
   2 -13   9   16.08    2.76
  -2 -13  -9   11.28    2.51
   2 -13   9   14.76    3.18
   2 -13  10   19.00    3.32
   2 -13  10   18.38    3.53
   2 -13  10   23.13    3.27
   2 -13  10   15.64    3.41
  -2 -13 -10   12.09    2.69
   2 -13  11   48.36    5.90
   2 -13  11   50.71    5.66
   2 -13  11   50.96    5.98
  -2 -13 -11   42.38    5.51
   2 -13  11   45.09    5.97
   2 -13  12   44.12    5.65
   2 -13  12   53.69    5.64
   2 -13  12   50.43    5.97
   2 -13  12   37.04    5.56
  -2 -13 -12   40.68    5.35
   2 -13  13   21.15    3.73
  -2 -13 -13   14.98    3.26
   2 -13  13   16.75    3.16
   2 -13  13   20.91    3.69
   2 -13  13   18.24    3.71
   2 -13  14    4.33    2.30
  -2 -13 -14    3.20    2.55
   2 -13  14   11.57    2.82
   2 -13  14    6.28    2.77
   2 -13  14    4.83    2.73
   2 -13  15    3.15    2.22
  -2 -13 -15    3.87    2.43
   2 -13  15    1.69    2.10
   2 -13  15    2.78    2.37
   2 -13  15    0.85    2.66
   2 -13  16    2.14    2.04
   2 -13  16    1.32    2.04
  -2 -13 -16   -1.42    2.66
   2 -13  16    4.03    1.83
   2 -13  17    0.23    1.91
   2 -13  17    0.73    1.98
  -2 -13 -17   -0.85    2.67
   2 -13  17    1.28    1.58
   2 -13  18    0.21    1.96
   2 -13  18    0.44    1.91
   2 -13  18   -0.99    1.50
  -2 -13 -18   -1.67    2.29
   2 -13  19    2.30    1.87
   2 -13  19    5.94    1.64
  -2 -13 -19    5.54    2.49
   2 -13  20   11.58    2.27
  -2 -13 -20   11.15    2.89
   2 -13  20   11.88    2.07
   2 -13  21   13.24    2.11
   2 -13  22    8.15    1.53
   2 -13  23    9.22    1.56
   2 -13  26    3.20    0.83
   2 -14 -24    4.78    1.00
   2 -14 -23    4.39    0.92
   2 -14 -23    1.83    1.14
   2 -14 -22   24.16    3.00
   2 -14 -21    3.99    1.73
   2 -14 -20   28.16    3.76
   2 -14 -19    3.44    2.00
   2 -14 -18   13.25    2.82
   2 -14 -17    1.20    2.16
   2 -14 -16    2.30    2.17
   2 -14 -16    0.25    2.06
  -2 -14  16    0.36    1.64
  -2 -14  15   -0.19    1.57
   2 -14 -15   -1.02    2.22
   2 -14 -15    3.55    2.38
  -2 -14  15    0.46    1.69
  -2 -14  14    0.20    1.63
   2 -14 -14   -1.01    1.98
   2 -14 -14    1.37    2.78
  -2 -14  14    0.47    1.81
  -2 -14  13    1.42    1.74
   2 -14 -13    1.98    2.30
   2 -14 -13   -1.19    3.14
  -2 -14  13    1.19    1.86
  -2 -14  12   12.90    2.76
   2 -14 -12   19.52    3.26
  -2 -14  12   13.47    2.93
  -2 -14  11    6.75    2.19
   2 -14 -11    7.00    2.48
  -2 -14  11    8.08    2.35
   2 -14 -11    6.71    4.43
  -2 -14  10   41.19    5.59
   2 -14 -10   53.98    8.11
  -2 -14  10   54.98    5.62
   2 -14 -10   46.98    5.70
   2 -14  -9   11.36    4.77
   2 -14  -9   10.42    2.53
  -2 -14   9    9.13    2.38
   2 -14  -8   36.26    7.46
  -2 -14   8   51.73    5.41
   2 -14  -8   48.27    5.58
  -2 -14   7   12.52    2.86
   2 -14  -7    6.10    4.28
   2 -14  -6   17.10    4.62
  -2 -14   6   26.63    3.27
   2 -14  -6   19.06    2.91
   2 -14  -5   24.38    2.72
  -2 -14   5   17.85    2.87
  -2 -14   4   17.55    2.62
   2 -14  -4   18.51    2.67
   2 -14  -3    5.98    1.97
  -2 -14   3    3.76    1.66
   2 -14  -2    7.01    2.15
  -2 -14   2    9.25    2.01
   2 -14  -1    0.42    1.66
  -2 -14   1    4.58    1.81
   2 -14   0    1.49    1.84
  -2 -14   0    8.63    2.05
   2 -14   0    6.83    2.21
   2 -14   0    6.57    1.89
  -2 -14   0    2.33    1.45
   2 -14   1   15.92    2.80
   2 -14   1   23.64    2.98
   2 -14   1    5.48    2.30
  -2 -14  -1   13.48    2.24
   2 -14   2    9.37    2.55
   2 -14   2   16.54    2.56
  -2 -14  -2   11.60    2.32
   2 -14   3   23.49    3.56
   2 -14   3   20.22    3.22
   2 -14   3   31.11    3.52
  -2 -14  -3   24.68    3.20
   2 -14   4   20.34    3.33
  -2 -14  -4   19.42    2.87
   2 -14   4   24.65    3.21
   2 -14   4   20.59    3.11
   2 -14   5   10.85    2.84
   2 -14   5   14.39    3.32
   2 -14   5   19.95    3.15
  -2 -14  -5   14.34    2.57
   2 -14   6   21.01    3.66
   2 -14   6   24.51    3.88
   2 -14   6   25.06    3.53
  -2 -14  -6   20.48    3.22
   2 -14   7   25.08    3.85
   2 -14   7   29.76    4.03
   2 -14   7   26.97    3.61
  -2 -14  -7   21.02    3.28
  -2 -14  -8   43.61    5.00
   2 -14   8   47.72    5.48
   2 -14   8   33.89    5.16
   2 -14   8   45.68    5.45
   2 -14   8   49.39    5.23
   2 -14   9   11.14    2.82
   2 -14   9    6.81    2.63
   2 -14   9    5.72    2.28
  -2 -14  -9    5.63    1.97
   2 -14   9    6.55    2.18
   2 -14  10   14.88    3.09
   2 -14  10   13.91    3.03
   2 -14  10    9.74    2.64
  -2 -14 -10   14.80    2.69
   2 -14  10   15.01    2.89
   2 -14  11   11.48    2.94
   2 -14  11    9.05    3.01
   2 -14  11    8.95    2.44
  -2 -14 -11    9.53    2.45
   2 -14  11   10.98    2.57
   2 -14  12   13.15    3.18
   2 -14  12   10.78    2.94
   2 -14  12   10.48    2.72
  -2 -14 -12   19.66    3.07
   2 -14  12   15.57    2.97
   2 -14  13   16.45    3.36
  -2 -14 -13   13.98    2.92
   2 -14  13   20.01    3.19
   2 -14  13   18.28    3.20
   2 -14  13   15.96    3.21
  -2 -14 -14    2.83    2.09
   2 -14  14    0.22    2.03
   2 -14  14    2.35    1.91
  -2 -14 -15    6.22    2.27
   2 -14  15    3.94    2.17
   2 -14  15    5.25    2.34
   2 -14  16    3.56    2.01
   2 -14  16    5.70    1.67
   2 -14  16    1.60    1.91
  -2 -14 -16    3.33    2.09
  -2 -14 -17   17.06    3.11
   2 -14  17   16.48    2.30
   2 -14  17   15.46    2.60
  -2 -14 -18   13.44    2.84
   2 -14  18   16.34    2.28
  -2 -14 -19    9.65    2.36
   2 -14  19    8.90    1.69
  -2 -14 -20    8.27    2.19
   2 -14  20    7.75    1.50
  -2 -14 -21    1.88    1.48
   2 -14  21    0.48    0.94
  -2 -14 -22    9.48    1.77
   2 -14  22    6.67    1.17
  -2 -14 -23    7.81    1.51
   2 -14  23   10.12    1.24
   2 -15 -21   12.28    1.74
   2 -15 -20    2.28    1.31
   2 -15 -19    3.52    1.54
   2 -15 -19    2.80    1.06
   2 -15 -18    3.70    1.69
   2 -15 -18    2.51    1.19
   2 -15 -17    8.22    2.24
   2 -15 -17    4.41    1.43
   2 -15 -16    2.80    2.09
   2 -15 -16    4.56    1.50
   2 -15 -15    1.48    1.98
   2 -15 -15    1.14    1.29
   2 -15 -14    2.18    2.09
   2 -15 -14    1.18    1.35
   2 -15 -13   23.02    2.94
   2 -15 -13    1.46    1.45
   2 -15 -12   10.63    2.08
   2 -15 -12   14.78    2.96
  -2 -15  12   14.40    2.39
   2 -15 -11   33.94    3.62
  -2 -15  11   26.10    3.12
   2 -15 -10   16.82    2.57
   2 -15 -10   16.67    3.02
  -2 -15  10   17.28    2.79
   2 -15  -9   10.98    2.00
   2 -15  -9    9.73    2.43
  -2 -15   9    7.39    2.01
   2 -15  -8    8.41    1.93
  -2 -15   8    6.41    1.84
   2 -15  -7    5.69    1.74
  -2 -15   7    5.77    1.70
   2 -15  -6    3.78    1.58
  -2 -15   6    1.45    1.48
   2 -15  -5    3.76    1.49
  -2 -15   5    2.51    1.58
   2 -15  -4    2.64    1.37
  -2 -15   4    1.23    1.66
   2 -15  -3    6.58    1.91
  -2 -15   3   12.22    2.27
  -2 -15   2   21.08    3.00
   2 -15  -2   15.72    2.72
   2 -15  -1   56.60    5.70
   2 -15  -1   44.80    5.46
  -2 -15   1   61.08    5.75
   2 -15   0   69.04    7.54
   2 -15   0   77.91    7.76
  -2 -15   0   89.28    7.85
  -2 -15  -1   98.61    9.05
   2 -15   1  106.25    9.15
   2 -15   1  104.68    9.04
  -2 -15  -2   83.41    8.59
   2 -15   2  103.06    8.85
   2 -15   2  111.09    8.77
   2 -15   3   28.62    3.72
   2 -15   3   11.07    3.17
  -2 -15  -3   32.34    3.38
  -2 -15  -3   11.23    2.74
   2 -15   4   12.62    2.67
  -2 -15  -4   12.98    2.44
   2 -15   4   12.49    2.88
   2 -15   5    2.29    1.73
  -2 -15  -5    6.64    1.68
   2 -15   5    0.47    1.90
   2 -15   6    8.38    2.08
  -2 -15  -6    9.37    1.91
   2 -15   6    7.28    2.26
   2 -15   7    2.75    1.79
  -2 -15  -7    1.64    1.37
   2 -15   7    1.40    1.78
   2 -15   8    8.10    2.24
  -2 -15  -8   11.49    2.17
   2 -15   8    8.92    2.38
   2 -15   9    7.77    2.22
  -2 -15  -9    7.67    1.85
   2 -15   9    6.69    2.27
  -2 -15 -10   10.46    2.29
   2 -15  10    9.66    2.43
   2 -15  10   14.38    2.70
   2 -15  10   15.22    2.68
   2 -15  11   21.19    3.34
   2 -15  11   23.78    3.57
  -2 -15 -11   21.71    3.22
  -2 -15 -12   14.07    2.58
   2 -15  12   13.22    2.58
  -2 -15 -13   10.60    2.28
   2 -15  13    5.00    2.25
  -2 -15 -14    4.99    1.96
   2 -15  14    7.35    2.00
  -2 -15 -15    1.13    1.58
   2 -15  15    4.61    1.65
  -2 -15 -16    2.31    1.70
  -2 -15 -17    1.80    1.65
  -2 -15 -18   12.77    2.27
  -2 -15 -19    1.44    1.31
  -2 -15 -20   17.24    2.22
   2 -16 -18    0.69    0.70
   2 -16 -13   -0.21    1.14
   2 -16 -12   -0.11    1.16
   2 -16 -11    0.80    1.15
   2 -16 -10    0.58    1.14
   2 -16  -9    1.16    1.29
   2 -16  -9    3.60    1.35
   2 -16  -8    5.01    1.62
   2 -16  -8    4.56    1.47
   2 -16  -7    0.99    1.33
   2 -16  -7    1.28    1.18
   2 -16  -6    2.51    1.31
   2 -16  -6    0.82    1.24
   2 -16  -5    2.48    1.43
  -2 -16   5    2.35    1.34
   2 -16  -5    2.22    1.17
   2 -16  -4    6.70    1.77
  -2 -16   4    4.35    1.48
   2 -16  -4    4.10    1.42
   2 -16  -3    8.02    1.88
  -2 -16   3    9.45    1.85
   2 -16  -3    5.67    1.57
   2 -16  -2    4.88    1.84
  -2 -16   2   10.63    1.96
   2 -16  -2    9.89    1.81
  -2 -16   1    8.86    1.86
   2 -16  -1    6.38    1.83
   2 -16  -1    9.37    1.86
   2 -16   0    4.24    1.66
  -2 -16   0    2.52    1.40
   2 -16   1    1.79    1.51
  -2 -16  -1    2.51    1.46
   2 -16   2    2.37    1.39
  -2 -16  -2    5.58    1.52
  -2 -16  -3    2.66    1.39
   2 -16   3    1.27    1.37
   2 -16   4    3.43    1.45
  -2 -16  -4    2.55    1.25
  -2 -16  -5    1.15    1.22
   2 -16   5    0.29    1.24
  -2 -16  -6    2.61    1.31
   2 -16   6    3.99    1.47
   2 -16   7    0.60    1.45
  -2 -16  -7    2.65    1.33
   2 -16   8    4.81    1.55
  -2 -16  -8    4.02    1.44
   2 -16   9    0.15    1.32
  -2 -16  -9    0.60    1.18
   2 -16  10   -0.30    1.27
   2 -16  11    1.00    1.38
   2 -16  12   -0.54    1.07
   2 -16  13    0.12    1.02
   2 -17 -12   -0.22    0.96
   2 -17 -11   -0.12    1.01
   2 -17 -10   -0.13    1.12
   2 -17  -9    0.77    1.18
   2 -17  -8    0.26    1.12
   2 -17  -7    2.47    1.29
   2 -17  -6    3.11    1.28
   2 -17  -5   -0.39    1.12
   2 -17  -4   -0.13    1.09
   2 -17  -3    2.28    1.23
   2 -17  -2   -0.38    1.05
   2 -17  -1   -0.25    1.08
   2 -17   0    2.88    1.24
   2 -17   1    0.75    1.15
   2 -17   2    1.00    1.15
   2 -17   3    1.01    1.12
   2 -17   4    0.38    1.03
   2 -17   5    0.25    1.08
   2 -17   6    0.37    1.05
   2 -17   7    0.96    1.04
   2 -17   8    0.80    1.00
   2 -17   9   -0.22    0.87
   3   0 -39   -0.27    0.63
[truncated: 963,618 more chars]
