# Supplementary material for: Multiple Interactions in Polar Lead‐Free Perovskites toward Highly Stable X‐Ray Detection
Source: Adv Sci (Weinh). 2025 Apr 3;12(20):2412504. doi: 10.1002/advs.202412504 (PMC12120703; doi:10.1002/advs.202412504)
Supplement: Supplementary file 2 — Supporting cif [file ADVS-12-2412504-s001.zip › R-BPEA.cif]

data_2_auto
_audit_creation_date               2024-09-16
_audit_creation_method
;
Olex2 1.3
(compiled 2020.11.12 svn.r5f609507 for OlexSys, GUI svn.r6408)
;
_shelx_SHELXL_version_number       '2016/6'
_audit_contact_author_address      ?
_audit_contact_author_email        ?
_audit_contact_author_name         ''
_audit_contact_author_phone        ?
_publ_contact_author_id_orcid      ?
_publ_section_references
;
Dolomanov, O.V., Bourhis, L.J., Gildea, R.J, Howard, J.A.K. & Puschmann, H.
 (2009), J. Appl. Cryst. 42, 339-341.

Sheldrick, G.M. (2008). Acta Cryst. A64, 112-122.

Sheldrick, G.M. (2015). Acta Cryst. A71, 3-8.
;
_chemical_name_common              ?
_chemical_name_systematic          (BPEA)2BiI5
_chemical_formula_moiety           'Bi2 I10, 4(C8 H11 Br N)'
_chemical_formula_sum              'C32 H44 Bi2 Br4 I10 N4'
_chemical_formula_weight           2491.31
_chemical_absolute_configuration   ad
_chemical_melting_point            ?
_chemical_oxdiff_formula           'C H N Br Bi I'
loop_
  _atom_type_symbol
  _atom_type_description
  _atom_type_scat_dispersion_real
  _atom_type_scat_dispersion_imag
  _atom_type_scat_source
 'C' 'C' 0.0181 0.0091 'International Tables Vol C Tables 4.2.6.8 and 6.1.1.4'
 'H' 'H' 0.0000 0.0000 'International Tables Vol C Tables 4.2.6.8 and 6.1.1.4'
 'Bi' 'Bi' -4.0111 8.9310
 'International Tables Vol C Tables 4.2.6.8 and 6.1.1.4'
 'Br' 'Br' -0.6763 1.2805
 'International Tables Vol C Tables 4.2.6.8 and 6.1.1.4'
 'I' 'I' -0.3257 6.8362 'International Tables Vol C Tables 4.2.6.8 and 6.1.1.4'
 'N' 'N' 0.0311 0.0180 'International Tables Vol C Tables 4.2.6.8 and 6.1.1.4'

_shelx_space_group_comment
;
The symmetry employed for this shelxl refinement is uniquely defined
by the following loop, which should always be used as a source of
symmetry information in preference to the above space-group names.
They are only intended as comments.
;
_space_group_crystal_system        'monoclinic'
_space_group_IT_number             4
_space_group_name_H-M_alt          'P 1 21 1'
_space_group_name_Hall             'P 2yb'
loop_
  _space_group_symop_operation_xyz
 'x, y, z'
 '-x, y+1/2, -z'

_cell_length_a                     13.36530(10)
_cell_length_b                     14.30600(10)
_cell_length_c                     31.1689(3)
_cell_angle_alpha                  90
_cell_angle_beta                   94.7060(10)
_cell_angle_gamma                  90
_cell_volume                       5939.53(8)
_cell_formula_units_Z              4
_cell_measurement_reflns_used      30221
_cell_measurement_temperature      300
_cell_measurement_theta_max        76.4630
_cell_measurement_theta_min        2.8350
_shelx_estimated_absorpt_T_max     0.021
_shelx_estimated_absorpt_T_min     0.017
_exptl_absorpt_coefficient_mu      55.654
_exptl_absorpt_correction_T_max    1.00000
_exptl_absorpt_correction_T_min    0.14023
_exptl_absorpt_correction_type     multi-scan
_exptl_absorpt_process_details
;
CrysAlisPro 1.171.42.90a (Rigaku Oxford Diffraction, 2023)
Empirical absorption correction using spherical harmonics,
implemented in SCALE3 ABSPACK scaling algorithm.
;
_exptl_absorpt_special_details     ?
_exptl_crystal_colour              'clear reddish red'
_exptl_crystal_colour_lustre       clear
_exptl_crystal_colour_modifier     reddish
_exptl_crystal_colour_primary      red
_exptl_crystal_density_diffrn      2.786
_exptl_crystal_density_meas        ?
_exptl_crystal_density_method      ?
_exptl_crystal_description         plate
_exptl_crystal_F_000               4400
_exptl_crystal_preparation         ?
_exptl_crystal_recrystallization_method  ?
_exptl_crystal_size_max            0.4
_exptl_crystal_size_mid            0.3
_exptl_crystal_size_min            0.3
_exptl_transmission_factor_max     ?
_exptl_transmission_factor_min     ?
_diffrn_reflns_av_R_equivalents    0.0761
_diffrn_reflns_av_unetI/netI       0.0653
_diffrn_reflns_Laue_measured_fraction_full  0.996
_diffrn_reflns_Laue_measured_fraction_max  0.968
_diffrn_reflns_limit_h_max         16
_diffrn_reflns_limit_h_min         -16
_diffrn_reflns_limit_k_max         17
_diffrn_reflns_limit_k_min         -14
_diffrn_reflns_limit_l_max         39
_diffrn_reflns_limit_l_min         -38
_diffrn_reflns_number              43722
_diffrn_reflns_point_group_measured_fraction_full  0.996
_diffrn_reflns_point_group_measured_fraction_max  0.967
_diffrn_reflns_theta_full          67.684
_diffrn_reflns_theta_max           76.513
_diffrn_reflns_theta_min           2.845
_diffrn_ambient_temperature        300
_diffrn_detector                   'Hybrid Pixel Array Detector'
_diffrn_detector_area_resol_mean   10.0000
_diffrn_detector_type              HyPix
_diffrn_measured_fraction_theta_full  0.996
_diffrn_measured_fraction_theta_max  0.968
_diffrn_measurement_details
;
List of Runs (angles in degrees, time in seconds):

  # Type    Start    End  Width  t~exp~   \w     \q     \k     \f   Frames
--------------------------------------------------------------------------
  1  \w     74.00 119.00   0.50    0.21    --   48.99 125.00  30.00   90
  2  \w    106.00 132.00   0.50    0.85    --  107.95  61.00 -90.00   52
  3  \w    153.00 178.00   0.50    0.85    --  107.95  61.00 -90.00   50
  4  \w     93.00 162.00   0.50    0.85    --  107.95  25.00-167.00  138
  5  \w     36.00 123.00   0.50    0.21    --   48.99  25.00-167.00  174
  6  \w     35.00  60.00   0.50    0.85    --  107.95 -61.00 -30.00   50
  7  \w     39.00  64.00   0.50    0.85    --  107.95 -61.00-150.00   50
  8  \w     46.00  71.00   0.50    0.85    --  107.95 -61.00  60.00   50
  9  \w     43.00  68.00   0.50    0.85    --  107.95 -61.00 120.00   50
 10  \w     35.00  60.00   0.50    0.85    --  107.95 -61.00 150.00   50
 11  \w     45.00  70.00   0.50    0.85    --  107.95 -61.00  90.00   50
 12  \w     43.00  71.00   0.50    0.85    --  107.95 -61.00  30.00   56
 13  \w    -22.00   3.00   0.50    0.21    --   48.99 -25.00  29.00   50
 14  \w    -23.00  43.00   0.50    0.21    --   48.99 -38.00-120.00  132
 15  \w     58.00  92.00   0.50    0.85    --  107.95 -95.00 -90.00   68
 16  \w     59.00 103.00   0.50    0.85    --  107.95 -95.00 -60.00   88
 17  \w    -62.00  18.00   0.50    0.21    --  -46.49  57.00 120.00  160
 18  \w    -27.00  10.00   0.50    0.21    --  -46.49  19.00   0.00   74
 19  \w    -25.00   0.00   0.50    0.21    --  -46.49  25.00-167.00   50
 20  \w    -70.00 -33.00   0.50    0.85    -- -105.45  61.00 -90.00   74
 21  \w    -71.00 -33.00   0.50    0.85    -- -105.45  61.00 -60.00   76
 22  \w    -71.00 -36.00   0.50    0.85    -- -105.45  61.00 -30.00   70
 23  \w    -71.00 -43.00   0.50    0.85    -- -105.45  61.00   0.00   56
 24  \w    -90.00 -64.00   0.50    0.85    -- -105.45  77.00  30.00   52
 25  \w    -59.00 -32.00   0.50    0.85    -- -105.45  77.00  30.00   54
 26  \w    -71.00 -37.00   0.50    0.85    -- -105.45  61.00  30.00   68
 27  \w   -141.00 -99.00   0.50    0.85    -- -105.45 -15.00 -60.00   84
 28  \w   -135.00 -90.00   0.50    0.85    -- -105.45 -25.00  29.00   90
 29  \w   -164.00-101.00   0.50    0.85    -- -105.45 -15.00  90.00  126
 30  \w    -97.00 -71.00   0.50    0.21    --  -46.49 -25.00  29.00   52
;
_diffrn_measurement_device         'four-circle diffractometer'
_diffrn_measurement_device_type   
 'XtaLAB Synergy, Single source at home/near, HyPix'
_diffrn_measurement_method         '\w scans'
_diffrn_orient_matrix_type        
 'CrysAlisPro convention (1999,Acta A55,543-557)'
_diffrn_orient_matrix_UB_11        0.1086047000
_diffrn_orient_matrix_UB_12        0.0126330000
_diffrn_orient_matrix_UB_13        -0.0121449000
_diffrn_orient_matrix_UB_21        -0.0317628000
_diffrn_orient_matrix_UB_22        -0.0329791000
_diffrn_orient_matrix_UB_23        -0.0461671000
_diffrn_orient_matrix_UB_31        -0.0238513000
_diffrn_orient_matrix_UB_32        0.1017570000
_diffrn_orient_matrix_UB_33        -0.0134136000
_diffrn_radiation_monochromator    mirror
_diffrn_radiation_probe            x-ray
_diffrn_radiation_type             'Cu K\a'
_diffrn_radiation_wavelength       1.54184
_diffrn_source                     'micro-focus sealed X-ray tube'
_diffrn_source_type                'PhotonJet (Cu) X-ray Source'
_reflns_Friedel_coverage           0.919
_reflns_Friedel_fraction_full      0.996
_reflns_Friedel_fraction_max       0.967
_reflns_number_gt                  16294
_reflns_number_total               17854
_reflns_odcompleteness_completeness  99.67
_reflns_odcompleteness_iscentric   1
_reflns_odcompleteness_theta       66.97
_reflns_special_details
;
 Reflections were merged by SHELXL according to the crystal
 class for the calculation of statistics and refinement.
 
 _reflns_Friedel_fraction is defined as the number of unique
 Friedel pairs measured divided by the number that would be
 possible theoretically, ignoring centric projections and
 systematic absences.
;
_reflns_threshold_expression       'I > 2\s(I)'
_computing_cell_refinement         'CrysAlisPro 1.171.42.90a (Rigaku OD, 2023)'
_computing_data_collection         'CrysAlisPro 1.171.42.90a (Rigaku OD, 2023)'
_computing_data_reduction          'CrysAlisPro 1.171.42.90a (Rigaku OD, 2023)'
_computing_molecular_graphics      'Olex2 1.3 (Dolomanov et al., 2009)'
_computing_publication_material    'Olex2 1.3 (Dolomanov et al., 2009)'
_computing_structure_refinement    'XL  (Sheldrick, 2008)'
_computing_structure_solution      'SHELXT 2014/5 (Sheldrick, 2014)'
_refine_diff_density_max           5.132
_refine_diff_density_min           -3.697
_refine_diff_density_rms           0.419
_refine_ls_abs_structure_details
;
 Refined as an inversion twin.
;
_refine_ls_abs_structure_Flack     0.028(14)
_refine_ls_extinction_coef         .
_refine_ls_extinction_method       none
_refine_ls_goodness_of_fit_ref     1.005
_refine_ls_hydrogen_treatment      constr
_refine_ls_matrix_type             full
_refine_ls_number_parameters       936
_refine_ls_number_reflns           17854
_refine_ls_number_restraints       52
_refine_ls_R_factor_all            0.0690
_refine_ls_R_factor_gt             0.0653
_refine_ls_restrained_S_all        1.005
_refine_ls_shift/su_max            0.001
_refine_ls_shift/su_mean           0.000
_refine_ls_structure_factor_coef   Fsqd
_refine_ls_weighting_details      
 'w=1/[\s^2^(Fo^2^)+(0.1302P)^2^] where P=(Fo^2^+2Fc^2^)/3'
_refine_ls_weighting_scheme        calc
_refine_ls_wR_factor_gt            0.1648
_refine_ls_wR_factor_ref           0.1690
_refine_special_details
;
 Refined as a 2-component inversion twin.
;
_olex2_refinement_description
;
1. Twinned data refinement
 Scales: 0.971(14)
 0.029(14)
2. Fixed Uiso
 At 1.2 times of:
  All C(H) groups, All N(H,H,H) groups
 At 1.5 times of:
  All C(H,H,H) groups
3. Restrained distances
 C46-C44
 1.4 with sigma of 0.01
 N1-C24
 1.5 with sigma of 0.01
 C44-C43
 1.5 with sigma of 0.01
4. Uiso/Uaniso restraints and constraints
Uanis(Br3) \\sim Ueq, Uanis(C42) \\sim Ueq, Uanis(N8) \\sim Ueq, Uanis(C1)
\\sim Ueq, Uanis(C3) \\sim Ueq: with sigma of 0.01 and sigma for terminal atoms
of 0.02
Uanis(Br3) \\sim Ueq, Uanis(C7) \\sim Ueq: with sigma of 0.01 and sigma for
terminal atoms of 0.02
Uanis(Br3) \\sim Ueq: with sigma of 0.01 and sigma for terminal atoms of 0.02
Uanis(C48) \\sim Ueq: with sigma of 0.01 and sigma for terminal atoms of 0.02
Uanis(C4) \\sim Ueq: with sigma of 0.01 and sigma for terminal atoms of 0.02
Uanis(C3) \\sim Ueq: with sigma of 0.01 and sigma for terminal atoms of 0.02
Uanis(C63) = Uanis(C7)
Uanis(Br3) = Uanis(Br7)
Uanis(C3) = Uanis(C2)
5.a Ternary CH refined with riding coordinates:
 C11(H11), C32(H32), C40(H40), C24(H24), C51(H51), C43(H43), C2(H2), C62(H62)
5.b Aromatic/amide H refined with riding coordinates:
 C59(H59), C53(H53), C14(H14), C6(H6), C29(H29), C13(H13), C27(H27), C16(H16),
 C54(H54), C22(H22), C36(H36), C34(H34), C45(H45), C8(H8), C21(H21), C26(H26),
 C19(H19), C47(H47), C5(H5), C30(H30), C57(H57), C39(H39), C15(H15), C37(H37),
 C56(H56), C46(H46), C48(H48), C63(H63), C3(H3), C64(H64), C60(H60), C18(H18)
5.c Idealised Me refined as rotating group:
 N5(H5A,H5B,H5C), N2(H2A,H2B,H2C), N4(H4A,H4B,H4C), N1(H1A,H1B,H1C), N7(H7A,
 H7B,H7C), N3(H3A,H3B,H3C), C33(H33A,H33B,H33C), C10(H10A,H10B,H10C), N6(H6A,
 H6B,H6C), C50(H50A,H50B,H50C), C58(H58A,H58B,H58C), C41(H41A,H41B,H41C),
 C42(H42A,H42B,H42C), N8(H8A,H8B,H8C), C1(H1D,H1E,H1F), C25(H25A,H25B,H25C)
;
_atom_sites_solution_hydrogens     geom
_atom_sites_solution_primary       dual
_atom_sites_solution_secondary     ?
loop_
  _atom_site_label
  _atom_site_type_symbol
  _atom_site_fract_x
  _atom_site_fract_y
  _atom_site_fract_z
  _atom_site_U_iso_or_equiv
  _atom_site_adp_type
  _atom_site_occupancy
  _atom_site_site_symmetry_order
  _atom_site_calc_flag
  _atom_site_refinement_flags_posn
  _atom_site_refinement_flags_adp
  _atom_site_refinement_flags_occupancy
  _atom_site_disorder_assembly
  _atom_site_disorder_group
 Bi3 Bi 0.39726(6) 0.28849(6) 0.54635(2) 0.03707(17) Uani 1 1 d . . . . .
 Bi4 Bi 0.10485(5) 0.23884(6) 0.45173(2) 0.03759(17) Uani 1 1 d . . . . .
 Bi1 Bi 0.61058(5) 0.26750(6) 1.03962(2) 0.03729(17) Uani 1 1 d . . . . .
 Bi2 Bi 0.88475(6) 0.30823(6) 0.95606(2) 0.04070(19) Uani 1 1 d . . . . .
 I4 I 0.67590(10) 0.05520(11) 1.05089(4) 0.0428(3) Uani 1 1 d . . . . .
 I14 I 0.16601(10) 0.02818(10) 0.44924(4) 0.0440(3) Uani 1 1 d . . . . .
 I6 I 0.65052(10) 0.25095(11) 0.93948(4) 0.0446(3) Uani 1 1 d . . . . .
 I3 I 0.57077(10) 0.47282(10) 1.03102(4) 0.0436(3) Uani 1 1 d . . . . .
 I19 I 0.33827(10) 0.50008(10) 0.55062(4) 0.0432(3) Uani 1 1 d . . . . .
 I15 I 0.33431(11) 0.30895(12) 0.44218(4) 0.0477(3) Uani 1 1 d . . . . .
 I16 I 0.17301(10) 0.22011(12) 0.55468(4) 0.0468(3) Uani 1 1 d . . . . .
 I17 I 0.45100(11) 0.08600(10) 0.53539(5) 0.0480(3) Uani 1 1 d . . . . .
 I1 I 0.57777(12) 0.27177(11) 1.13195(4) 0.0503(3) Uani 1 1 d . . . . .
 I10 I 0.92867(10) 0.10070(11) 0.96464(5) 0.0480(3) Uani 1 1 d . . . . .
 I11 I 0.04470(12) 0.44205(11) 0.45959(5) 0.0503(3) Uani 1 1 d . . . . .
 I7 I 0.82435(10) 0.51773(11) 0.94820(5) 0.0467(3) Uani 1 1 d . . . . .
 I5 I 0.84325(10) 0.32324(13) 1.05611(4) 0.0507(3) Uani 1 1 d . . . . .
 I12 I -0.09921(11) 0.18761(12) 0.47334(5) 0.0548(4) Uani 1 1 d . . . . .
 I18 I 0.61155(11) 0.33296(13) 0.53087(6) 0.0575(4) Uani 1 1 d . . . . .
 I20 I 0.42951(14) 0.28705(13) 0.64025(4) 0.0598(4) Uani 1 1 d . . . . .
 I13 I 0.05370(16) 0.23921(13) 0.35825(4) 0.0632(4) Uani 1 1 d . . . . .
 I2 I 0.38953(11) 0.23269(13) 1.01907(6) 0.0623(4) Uani 1 1 d . . . . .
 I8 I 0.91347(13) 0.30113(14) 0.86325(5) 0.0590(4) Uani 1 1 d . . . . .
 I9 I 1.10114(11) 0.34500(14) 0.97900(6) 0.0648(5) Uani 1 1 d . . . . .
 Br2 Br 0.1768(3) 0.1090(3) 0.26228(10) 0.0797(9) Uani 1 1 d . . . . .
 Br1 Br 0.4471(4) 0.7390(3) 0.23717(12) 0.0978(13) Uani 1 1 d . . . . .
 Br4 Br 0.2859(5) 0.3919(4) 0.23645(11) 0.1098(16) Uani 1 1 d . . . . .
 Br6 Br 0.2304(4) 0.1221(4) 0.75790(13) 0.1103(16) Uani 1 1 d . . . . .
 Br5 Br -0.0970(5) 0.1805(5) 0.73824(14) 0.126(2) Uani 1 1 d . . . . .
 Br7 Br 0.0220(5) -0.1629(5) 0.76688(14) 0.1214(13) Uani 1 1 d . . . . .
 Br3 Br 0.6611(5) 0.2970(5) 0.26196(14) 0.1214(13) Uani 1 1 d . U . . .
 Br8 Br 0.3057(5) 0.3986(5) 0.74109(17) 0.127(2) Uani 1 1 d . . . . .
 N5 N 0.0868(15) 0.4577(15) 0.5813(5) 0.047(4) Uani 1 1 d . . . . .
 H5A H 0.124807 0.499042 0.568827 0.056 Uiso 1 1 calc R U . . .
 H5B H 0.027242 0.453612 0.566375 0.056 Uiso 1 1 calc R U . . .
 H5C H 0.116631 0.402049 0.581961 0.056 Uiso 1 1 calc R U . . .
 N2 N 0.4365(14) 0.001(2) 0.0907(5) 0.070(8) Uani 1 1 d . . . . .
 H2A H 0.481427 -0.005739 0.071350 0.084 Uiso 1 1 calc R U . . .
 H2B H 0.408194 0.057187 0.087762 0.084 Uiso 1 1 calc R U . . .
 H2C H 0.389441 -0.042884 0.086504 0.084 Uiso 1 1 calc R U . . .
 N4 N 0.2761(19) 0.576(2) 0.4406(7) 0.072(7) Uani 1 1 d . . . . .
 H4A H 0.308681 0.523016 0.436499 0.086 Uiso 1 1 calc R U . . .
 H4B H 0.215582 0.563145 0.449098 0.086 Uiso 1 1 calc R U . . .
 H4C H 0.310510 0.609819 0.460777 0.086 Uiso 1 1 calc R U . . .
 C52 C 0.0305(16) 0.4122(19) 0.6532(6) 0.046(5) Uani 1 1 d . . . . .
 N1 N 0.3064(16) 0.4735(15) 0.0579(5) 0.053(5) Uani 1 1 d D . . . .
 H1A H 0.263735 0.436349 0.042542 0.064 Uiso 1 1 calc R U . . .
 H1B H 0.364491 0.475332 0.045876 0.064 Uiso 1 1 calc R U . . .
 H1C H 0.280787 0.530913 0.058546 0.064 Uiso 1 1 calc R U . . .
 C59 C 0.184(3) -0.090(3) 0.8227(9) 0.079(10) Uani 1 1 d . . . . .
 H59 H 0.219823 -0.140358 0.812675 0.094 Uiso 1 1 calc R U . . .
 C12 C 0.4070(18) 0.0172(18) 0.1660(7) 0.050(5) Uani 1 1 d . . . . .
 C53 C 0.0839(19) 0.3296(19) 0.6612(7) 0.053(5) Uani 1 1 d . . . . .
 H53 H 0.146087 0.321363 0.650358 0.064 Uiso 1 1 calc R U . . .
 N7 N 0.1957(18) 0.105(2) 0.9421(7) 0.069(7) Uani 1 1 d . . . . .
 H7A H 0.129131 0.109773 0.939467 0.083 Uiso 1 1 calc R U . . .
 H7B H 0.221647 0.149453 0.959435 0.083 Uiso 1 1 calc R U . . .
 H7C H 0.212781 0.049000 0.953282 0.083 Uiso 1 1 calc R U . . .
 C61 C 0.1774(18) 0.048(2) 0.8667(7) 0.056(6) Uani 1 1 d . . . . .
 C14 C 0.325(2) -0.037(2) 0.1712(9) 0.067(8) Uani 1 1 d . . . . .
 H14 H 0.313100 -0.089830 0.154299 0.081 Uiso 1 1 calc R U . . .
 N3 N 0.344(3) -0.022(3) 0.3533(9) 0.094(10) Uani 1 1 d . . . . .
 H3A H 0.294360 -0.020508 0.332544 0.113 Uiso 1 1 calc R U . . .
 H3B H 0.325415 -0.054828 0.375469 0.113 Uiso 1 1 calc R U . . .
 H3C H 0.397953 -0.048365 0.343316 0.113 Uiso 1 1 calc R U . . .
 C6 C 0.262(3) 0.553(3) 0.7961(10) 0.083(10) Uani 1 1 d . . . . .
 H6 H 0.319536 0.581821 0.787649 0.100 Uiso 1 1 calc R U . . .
 C33 C 0.4093(15) 0.0752(17) 0.4142(5) 0.040(4) Uani 1 1 d . . . . .
 H33A H 0.379348 0.024157 0.428523 0.060 Uiso 1 1 calc R U . . .
 H33B H 0.393107 0.132948 0.427674 0.060 Uiso 1 1 calc R U . . .
 H33C H 0.480892 0.067284 0.416135 0.060 Uiso 1 1 calc R U . . .
 C10 C 0.534(2) -0.103(2) 0.1418(9) 0.070(8) Uani 1 1 d . . . . .
 H10A H 0.572257 -0.104162 0.169171 0.105 Uiso 1 1 calc R U . . .
 H10B H 0.576538 -0.115262 0.119318 0.105 Uiso 1 1 calc R U . . .
 H10C H 0.481606 -0.148966 0.141365 0.105 Uiso 1 1 calc R U . . .
 C29 C 0.490(3) 0.270(3) 0.3075(8) 0.075(9) Uani 1 1 d . . . . .
 H29 H 0.474682 0.331597 0.300379 0.090 Uiso 1 1 calc R U . . .
 C23 C 0.407(2) 0.647(2) 0.1947(8) 0.062(7) Uani 1 1 d . . . . .
 C13 C 0.424(3) 0.099(3) 0.1937(10) 0.081(11) Uani 1 1 d . . . . .
 H13 H 0.480954 0.135434 0.192667 0.097 Uiso 1 1 calc R U . . .
 C27 C 0.593(3) 0.137(3) 0.3052(10) 0.078(9) Uani 1 1 d . . . . .
 H27 H 0.648679 0.106943 0.295853 0.093 Uiso 1 1 calc R U . . .
 C17 C 0.273(2) 0.070(2) 0.2246(7) 0.061(7) Uani 1 1 d . . . . .
 C16 C 0.355(2) 0.120(3) 0.2204(8) 0.070(8) Uani 1 1 d . . . . .
 H16 H 0.364775 0.173134 0.237397 0.084 Uiso 1 1 calc R U . . .
 N6 N 0.236(2) -0.064(2) 0.5573(7) 0.083(9) Uani 1 1 d . . . . .
 H6A H 0.241016 -0.100711 0.534450 0.100 Uiso 1 1 calc R U . . .
 H6B H 0.253693 -0.006198 0.551115 0.100 Uiso 1 1 calc R U . . .
 H6C H 0.172229 -0.064258 0.564125 0.100 Uiso 1 1 calc R U . . .
 C54 C 0.045(3) 0.261(3) 0.6851(12) 0.085(10) Uani 1 1 d . . . . .
 H54 H 0.076731 0.203082 0.688832 0.102 Uiso 1 1 calc R U . . .
 C11 C 0.4876(18) -0.009(2) 0.1351(7) 0.055(6) Uani 1 1 d . . . . .
 H11 H 0.541249 0.038195 0.138488 0.066 Uiso 1 1 calc R U . . .
 C22 C 0.311(3) 0.645(2) 0.1771(9) 0.070(8) Uani 1 1 d . . . . .
 H22 H 0.264820 0.689592 0.184025 0.083 Uiso 1 1 calc R U . . .
 C20 C 0.3505(17) 0.5109(18) 0.1345(7) 0.048(5) Uani 1 1 d . . . . .
 C36 C 0.207(3) 0.445(3) 0.3154(9) 0.095(14) Uani 1 1 d . . . . .
 H36 H 0.157662 0.400770 0.308675 0.115 Uiso 1 1 calc R U . . .
 C34 C 0.353(3) 0.531(3) 0.2968(10) 0.080(9) Uani 1 1 d . . . . .
 H34 H 0.402711 0.541901 0.278388 0.096 Uiso 1 1 calc R U . . .
 C9 C 0.081(3) -0.079(3) 0.8075(10) 0.080(10) Uani 1 1 d . . . . .
 C50 C 0.167(2) 0.535(3) 0.6488(10) 0.073(8) Uani 1 1 d . . . . .
 H50A H 0.223620 0.520481 0.632965 0.109 Uiso 1 1 calc R U . . .
 H50B H 0.178388 0.510994 0.677603 0.109 Uiso 1 1 calc R U . . .
 H50C H 0.157599 0.601144 0.649693 0.109 Uiso 1 1 calc R U . . .
 C45 C 0.195(2) -0.048(3) 0.6505(10) 0.071(8) Uani 1 1 d . . . . .
 H45 H 0.144082 -0.083458 0.636951 0.085 Uiso 1 1 calc R U . . .
 C8 C 0.073(2) 0.057(3) 0.8526(8) 0.068(8) Uani 1 1 d . . . . .
 H8 H 0.035563 0.105866 0.862852 0.082 Uiso 1 1 calc R U . . .
 C21 C 0.284(2) 0.574(2) 0.1485(8) 0.063(7) Uani 1 1 d . . . . .
 H21 H 0.216835 0.569115 0.138227 0.076 Uiso 1 1 calc R U . . .
 C26 C 0.525(2) 0.088(3) 0.3306(10) 0.074(9) Uani 1 1 d . . . . .
 H26 H 0.540377 0.027537 0.339846 0.089 Uiso 1 1 calc R U . . .
 C19 C 0.452(2) 0.520(3) 0.1521(9) 0.073(9) Uani 1 1 d . . . . .
 H19 H 0.501093 0.479104 0.144076 0.088 Uiso 1 1 calc R U . . .
 C55 C -0.045(2) 0.279(3) 0.7041(8) 0.074(9) Uani 1 1 d . . . . .
 C47 C 0.339(3) 0.061(3) 0.6920(10) 0.084(11) Uani 1 1 d . . . . .
 H47 H 0.388353 0.099080 0.705586 0.101 Uiso 1 1 calc R U . . .
 C49 C 0.253(3) 0.054(3) 0.7079(8) 0.083(11) Uani 1 1 d . . . . .
 C5 C 0.209(2) 0.598(3) 0.8236(9) 0.073(8) Uani 1 1 d . . . . .
 H5 H 0.236129 0.652502 0.836272 0.088 Uiso 1 1 calc R U . . .
 C30 C 0.423(2) 0.220(2) 0.3317(8) 0.058(6) Uani 1 1 d . . . . .
 H30 H 0.367477 0.249424 0.341310 0.069 Uiso 1 1 calc R U . . .
 C32 C 0.3697(16) 0.077(2) 0.3678(7) 0.052(6) Uani 1 1 d . . . . .
 H32 H 0.306571 0.111959 0.366227 0.063 Uiso 1 1 calc R U . . .
 C38 C 0.268(2) 0.569(2) 0.3622(7) 0.057(6) Uani 1 1 d . . . . .
 C35 C 0.281(2) 0.459(2) 0.2882(9) 0.067(7) Uani 1 1 d . . . . .
 C57 C -0.057(2) 0.427(3) 0.6721(9) 0.069(8) Uani 1 1 d . . . . .
 H57 H -0.093009 0.482762 0.667090 0.083 Uiso 1 1 calc R U . . .
 C40 C 0.265(2) 0.630(2) 0.3998(8) 0.065(8) Uani 1 1 d . . . . .
 H40 H 0.320788 0.674287 0.399824 0.078 Uiso 1 1 calc R U . . .
 C39 C 0.346(2) 0.586(2) 0.3349(9) 0.062(7) Uani 1 1 d . . . . .
 H39 H 0.392654 0.632753 0.341771 0.074 Uiso 1 1 calc R U . . .
 C15 C 0.261(2) -0.014(2) 0.2011(8) 0.060(6) Uani 1 1 d . . . . .
 H15 H 0.207990 -0.053958 0.206089 0.072 Uiso 1 1 calc R U . . .
 C37 C 0.205(3) 0.497(3) 0.3525(7) 0.088(12) Uani 1 1 d . . . . .
 H37 H 0.158095 0.482017 0.371775 0.105 Uiso 1 1 calc R U . . .
 C56 C -0.091(2) 0.360(3) 0.6983(9) 0.075(9) Uani 1 1 d . . . . .
 H56 H -0.148654 0.371291 0.712524 0.090 Uiso 1 1 calc R U . . .
 C24 C 0.323(2) 0.437(2) 0.1026(6) 0.063(7) Uani 1 1 d D . . . .
 H24 H 0.380816 0.394217 0.102984 0.075 Uiso 1 1 calc R U . . .
 C58 C 0.228(3) 0.218(3) 0.8852(11) 0.084(10) Uani 1 1 d . . . . .
 H58A H 0.159705 0.231800 0.875211 0.127 Uiso 1 1 calc R U . . .
 H58B H 0.270991 0.230586 0.862770 0.127 Uiso 1 1 calc R U . . .
 H58C H 0.247653 0.255646 0.909885 0.127 Uiso 1 1 calc R U . . .
 C4 C 0.119(2) 0.569(2) 0.8344(10) 0.067(7) Uani 1 1 d . U . . .
 C51 C 0.0726(17) 0.4888(17) 0.6266(6) 0.044(4) Uani 1 1 d . . . . .
 H51 H 0.021207 0.537876 0.624059 0.052 Uiso 1 1 calc R U . . .
 C41 C 0.168(3) 0.685(3) 0.4008(11) 0.092(12) Uani 1 1 d . . . . .
 H41A H 0.144591 0.702083 0.371958 0.138 Uiso 1 1 calc R U . . .
 H41B H 0.180269 0.739862 0.417896 0.138 Uiso 1 1 calc R U . . .
 H41C H 0.118684 0.646670 0.413002 0.138 Uiso 1 1 calc R U . . .
 C31 C 0.440(2) 0.130(2) 0.3411(8) 0.059(6) Uani 1 1 d . . . . .
 C28 C 0.572(3) 0.232(3) 0.2946(8) 0.081(10) Uani 1 1 d . . . . .
 C43 C 0.304(2) -0.101(2) 0.5951(7) 0.079(10) Uani 1 1 d D . . . .
 H43 H 0.372095 -0.085388 0.588500 0.095 Uiso 1 1 calc R U . . .
 C2 C 0.062(3) 0.620(4) 0.8685(15) 0.104(9) Uani 1 1 d . . . . .
 H2 H 0.094671 0.681243 0.873378 0.125 Uiso 1 1 calc R U . . .
 C44 C 0.284(2) -0.042(2) 0.6336(7) 0.074(10) Uani 1 1 d D . . . .
 C46 C 0.360(2) 0.012(3) 0.6542(8) 0.091(13) Uani 1 1 d D . . . .
 H46 H 0.422596 0.016193 0.643481 0.109 Uiso 1 1 calc R U . . .
 C42 C 0.302(3) -0.202(3) 0.5994(13) 0.100(12) Uani 1 1 d . U . . .
 H42A H 0.307961 -0.218273 0.629412 0.150 Uiso 1 1 calc R U . . .
 H42B H 0.357282 -0.228307 0.585713 0.150 Uiso 1 1 calc R U . . .
 H42C H 0.240091 -0.225844 0.586081 0.150 Uiso 1 1 calc R U . . .
 C7 C 0.235(4) 0.466(4) 0.7791(17) 0.111(10) Uani 1 1 d . U . . .
 N8 N -0.045(3) 0.639(4) 0.8520(15) 0.137(15) Uani 1 1 d . U . . .
 H8A H -0.045722 0.675571 0.828884 0.164 Uiso 1 1 calc R U . . .
 H8B H -0.076475 0.667314 0.872379 0.164 Uiso 1 1 calc R U . . .
 H8C H -0.075108 0.585156 0.845006 0.164 Uiso 1 1 calc R U . . .
 C1 C 0.067(2) 0.573(3) 0.9091(10) 0.087(9) Uani 1 1 d . U . . .
 H1D H 0.085837 0.509340 0.905265 0.130 Uiso 1 1 calc R U . . .
 H1E H 0.002133 0.575583 0.920366 0.130 Uiso 1 1 calc R U . . .
 H1F H 0.115493 0.603420 0.928768 0.130 Uiso 1 1 calc R U . . .
 C48 C 0.180(3) -0.003(4) 0.6859(14) 0.099(12) Uani 1 1 d . U . . .
 H48 H 0.118057 -0.008732 0.697113 0.119 Uiso 1 1 calc R U . . .
 C63 C 0.145(4) 0.440(4) 0.7870(17) 0.111(10) Uani 1 1 d . . . . .
 H63 H 0.119381 0.387151 0.772780 0.134 Uiso 1 1 calc R U . . .
 C3 C 0.087(4) 0.482(4) 0.8137(15) 0.104(9) Uani 1 1 d . U . . .
 H3 H 0.025725 0.455963 0.819055 0.125 Uiso 1 1 calc R U . . .
 C62 C 0.236(2) 0.114(2) 0.8977(8) 0.060(7) Uani 1 1 d . . . . .
 H62 H 0.307280 0.095886 0.899852 0.072 Uiso 1 1 calc R U . . .
 C64 C 0.028(2) -0.008(3) 0.8227(9) 0.072(8) Uani 1 1 d . . . . .
 H64 H -0.039286 -0.001934 0.813479 0.086 Uiso 1 1 calc R U . . .
 C60 C 0.229(2) -0.033(2) 0.8503(8) 0.068(8) Uani 1 1 d . . . . .
 H60 H 0.296054 -0.043776 0.859778 0.081 Uiso 1 1 calc R U . . .
 C18 C 0.475(3) 0.588(3) 0.1799(11) 0.080(10) Uani 1 1 d . . . . .
 H18 H 0.541934 0.595481 0.189944 0.096 Uiso 1 1 calc R U . . .
 C25 C 0.232(3) 0.377(3) 0.1104(8) 0.082(11) Uani 1 1 d . . . . .
 H25A H 0.171759 0.412737 0.103497 0.123 Uiso 1 1 calc R U . . .
 H25B H 0.235075 0.358500 0.140044 0.123 Uiso 1 1 calc R U . . .
 H25C H 0.231023 0.322504 0.092428 0.123 Uiso 1 1 calc R U . . .

loop_
  _atom_site_aniso_label
  _atom_site_aniso_U_11
  _atom_site_aniso_U_22
  _atom_site_aniso_U_33
  _atom_site_aniso_U_23
  _atom_site_aniso_U_13
  _atom_site_aniso_U_12
 Bi3 0.0376(4) 0.0438(4) 0.0293(3) -0.0023(3) -0.0005(3) 0.0008(3)
 Bi4 0.0356(4) 0.0475(4) 0.0294(3) -0.0022(3) 0.0015(3) -0.0007(3)
 Bi1 0.0352(4) 0.0467(4) 0.0297(3) 0.0019(3) 0.0014(3) 0.0013(3)
 Bi2 0.0347(4) 0.0513(5) 0.0358(3) 0.0010(3) 0.0012(3) 0.0019(3)
 I4 0.0391(6) 0.0551(7) 0.0340(6) -0.0014(5) 0.0016(5) 0.0033(5)
 I14 0.0363(6) 0.0534(7) 0.0416(6) 0.0001(6) 0.0002(5) 0.0056(5)
 I6 0.0416(6) 0.0625(8) 0.0292(5) -0.0001(5) -0.0004(4) 0.0023(6)
 I3 0.0417(6) 0.0487(7) 0.0400(6) 0.0066(5) 0.0007(5) 0.0016(5)
 I19 0.0391(6) 0.0489(7) 0.0413(6) 0.0021(5) 0.0016(5) 0.0042(5)
 I15 0.0483(7) 0.0641(9) 0.0307(5) -0.0030(6) 0.0041(5) -0.0033(6)
 I16 0.0436(7) 0.0662(9) 0.0304(5) -0.0023(6) 0.0019(5) -0.0037(6)
 I17 0.0497(7) 0.0443(7) 0.0501(7) -0.0074(6) 0.0052(6) 0.0006(6)
 I1 0.0642(8) 0.0575(8) 0.0300(5) 0.0059(6) 0.0085(5) 0.0045(7)
 I10 0.0413(7) 0.0494(7) 0.0524(7) 0.0091(6) -0.0014(5) 0.0024(6)
 I11 0.0529(8) 0.0486(7) 0.0503(7) -0.0066(6) 0.0088(6) 0.0006(6)
 I7 0.0409(7) 0.0535(8) 0.0457(7) -0.0007(6) 0.0028(5) 0.0038(6)
 I5 0.0417(6) 0.0794(10) 0.0306(5) -0.0040(6) 0.0008(5) -0.0010(6)
 I12 0.0399(7) 0.0637(9) 0.0615(9) 0.0109(7) 0.0095(6) -0.0024(6)
 I18 0.0426(7) 0.0589(9) 0.0714(10) 0.0136(8) 0.0073(6) -0.0045(6)
 I20 0.0853(11) 0.0633(9) 0.0293(6) -0.0001(6) -0.0052(6) -0.0005(8)
 I13 0.0956(12) 0.0655(10) 0.0281(6) 0.0037(6) 0.0023(6) -0.0171(9)
 I2 0.0395(7) 0.0651(9) 0.0805(11) -0.0252(9) -0.0057(7) -0.0035(6)
 I8 0.0632(9) 0.0791(11) 0.0353(6) 0.0093(7) 0.0084(6) 0.0116(8)
 I9 0.0388(7) 0.0727(11) 0.0812(11) -0.0305(9) -0.0055(7) -0.0033(7)
 Br2 0.087(2) 0.108(3) 0.0470(13) 0.0064(16) 0.0248(14) 0.0059(19)
 Br1 0.148(4) 0.083(2) 0.0594(17) -0.0179(18) -0.008(2) -0.023(2)
 Br4 0.188(5) 0.100(3) 0.0419(15) -0.0081(18) 0.010(2) -0.011(3)
 Br6 0.147(4) 0.126(4) 0.0568(18) 0.016(2) 0.000(2) 0.020(3)
 Br5 0.176(5) 0.134(4) 0.068(2) 0.030(3) 0.016(3) -0.048(4)
 Br7 0.158(3) 0.140(3) 0.0685(16) -0.0136(19) 0.0190(17) -0.053(3)
 Br3 0.158(3) 0.140(3) 0.0685(16) -0.0136(19) 0.0190(17) -0.053(3)
 Br8 0.156(5) 0.127(4) 0.089(3) -0.024(3) -0.039(3) 0.053(4)
 N5 0.053(10) 0.057(11) 0.032(8) 0.001(8) 0.006(7) 0.004(8)
 N2 0.037(9) 0.15(3) 0.020(7) 0.025(11) 0.009(6) -0.010(12)
 N4 0.069(14) 0.087(17) 0.055(12) 0.008(12) -0.021(10) -0.027(13)
 C52 0.044(11) 0.066(14) 0.030(9) -0.003(9) 0.003(8) 0.007(10)
 N1 0.059(12) 0.054(11) 0.044(10) -0.010(9) -0.011(8) 0.015(9)
 C59 0.11(3) 0.08(2) 0.038(12) -0.009(13) -0.023(15) 0.006(19)
 C12 0.060(13) 0.055(13) 0.032(9) 0.008(9) -0.008(9) -0.018(11)
 C53 0.057(13) 0.061(14) 0.041(11) 0.012(11) 0.007(9) 0.014(11)
 N7 0.065(13) 0.096(19) 0.044(10) -0.003(12) -0.004(9) 0.034(13)
 C61 0.050(12) 0.089(19) 0.029(9) 0.009(11) 0.004(8) 0.025(12)
 C14 0.081(19) 0.075(18) 0.045(13) -0.004(13) 0.008(12) -0.025(15)
 N3 0.11(2) 0.12(3) 0.054(14) 0.016(17) -0.002(14) -0.02(2)
 C6 0.10(2) 0.10(2) 0.056(16) -0.013(17) 0.010(15) -0.04(2)
 C33 0.044(10) 0.060(12) 0.016(7) 0.001(8) 0.003(7) 0.006(9)
 C10 0.078(18) 0.074(18) 0.056(15) -0.011(14) -0.007(13) 0.020(15)
 C29 0.10(2) 0.08(2) 0.043(12) 0.003(14) -0.014(14) -0.025(18)
 C23 0.075(17) 0.063(15) 0.046(12) 0.006(12) -0.004(12) -0.009(14)
 C13 0.09(2) 0.09(2) 0.065(17) -0.037(17) 0.028(15) -0.053(19)
 C27 0.09(2) 0.09(2) 0.054(15) 0.021(16) 0.023(14) 0.012(18)
 C17 0.068(15) 0.084(19) 0.032(10) -0.005(12) 0.009(10) -0.001(14)
 C16 0.09(2) 0.09(2) 0.036(11) -0.001(13) 0.016(12) -0.013(17)
 N6 0.083(17) 0.12(2) 0.037(10) 0.036(14) -0.020(11) -0.014(16)
 C54 0.09(2) 0.08(2) 0.09(2) 0.016(19) -0.008(18) 0.029(18)
 C11 0.051(12) 0.082(17) 0.032(10) -0.017(11) -0.004(9) -0.003(12)
 C22 0.09(2) 0.075(18) 0.050(13) 0.001(13) 0.015(13) 0.026(16)
 C20 0.048(12) 0.059(13) 0.037(10) -0.006(10) -0.002(8) 0.005(10)
 C36 0.13(3) 0.12(3) 0.036(12) 0.001(16) 0.003(15) -0.07(3)
 C34 0.09(2) 0.10(3) 0.049(14) 0.012(16) 0.014(14) -0.016(19)
 C9 0.12(3) 0.072(19) 0.046(14) -0.001(13) 0.011(16) -0.020(19)
 C50 0.062(16) 0.09(2) 0.060(16) 0.002(16) -0.012(13) -0.014(15)
 C45 0.052(15) 0.10(2) 0.059(15) 0.007(16) -0.018(12) -0.023(15)
 C8 0.066(16) 0.10(2) 0.038(11) 0.006(13) 0.009(11) 0.032(16)
 C21 0.066(16) 0.081(19) 0.042(12) 0.002(13) -0.002(11) 0.005(14)
 C26 0.056(15) 0.09(2) 0.073(18) 0.025(18) 0.011(13) 0.000(15)
 C19 0.056(15) 0.12(3) 0.045(13) -0.024(16) -0.009(11) 0.007(16)
 C55 0.081(19) 0.10(2) 0.037(11) 0.023(14) -0.005(11) -0.022(18)
 C47 0.11(3) 0.08(2) 0.053(15) -0.010(15) -0.012(16) -0.05(2)
 C49 0.09(2) 0.11(3) 0.042(13) 0.058(16) -0.005(13) -0.027(19)
 C5 0.078(19) 0.10(2) 0.047(13) -0.010(15) 0.018(13) -0.022(17)
 C30 0.063(14) 0.070(16) 0.040(11) 0.005(11) 0.010(10) 0.005(13)
 C32 0.036(10) 0.080(17) 0.039(10) 0.011(11) -0.006(8) 0.006(10)
 C38 0.063(14) 0.070(16) 0.037(10) 0.005(11) -0.005(10) -0.018(12)
 C35 0.076(18) 0.076(19) 0.048(13) 0.010(13) -0.004(12) -0.012(15)
 C57 0.064(16) 0.09(2) 0.051(14) 0.000(15) 0.007(12) 0.021(15)
 C40 0.082(19) 0.070(16) 0.042(12) 0.007(12) 0.003(11) -0.037(15)
 C39 0.061(15) 0.066(16) 0.059(14) -0.001(13) 0.015(12) -0.019(13)
 C15 0.062(14) 0.069(16) 0.051(13) -0.003(12) 0.026(11) -0.018(13)
 C37 0.14(3) 0.10(2) 0.021(9) -0.001(12) 0.023(13) -0.07(2)
 C56 0.067(17) 0.12(3) 0.045(13) 0.017(16) 0.038(12) 0.013(17)
 C24 0.065(15) 0.077(18) 0.043(12) -0.017(12) -0.015(11) 0.015(13)
 C58 0.08(2) 0.10(3) 0.070(19) -0.004(19) 0.002(16) 0.00(2)
 C4 0.070(11) 0.071(11) 0.059(10) 0.002(9) -0.002(9) -0.017(9)
 C51 0.048(11) 0.052(12) 0.032(9) -0.001(9) 0.003(8) 0.005(9)
 C41 0.10(2) 0.12(3) 0.057(16) 0.03(2) -0.006(16) 0.00(2)
 C31 0.066(15) 0.075(17) 0.036(11) 0.001(11) 0.002(10) 0.012(13)
 C28 0.10(2) 0.11(3) 0.028(10) -0.009(14) -0.009(13) -0.02(2)
 C43 0.071(17) 0.13(3) 0.038(12) 0.022(15) -0.011(11) -0.040(19)
 C2 0.099(12) 0.110(13) 0.105(13) 0.002(10) 0.014(10) -0.015(10)
 C44 0.09(2) 0.09(2) 0.038(11) 0.020(13) -0.024(13) -0.041(17)
 C46 0.076(19) 0.15(4) 0.044(13) 0.016(17) -0.001(12) -0.07(2)
 C42 0.12(2) 0.10(2) 0.075(16) 0.003(16) -0.036(15) 0.002(17)
 C7 0.117(14) 0.108(14) 0.108(14) -0.004(11) 0.000(11) -0.007(11)
 N8 0.12(2) 0.15(2) 0.13(2) 0.03(2) -0.003(18) 0.006(19)
 C1 0.060(14) 0.14(2) 0.064(14) 0.035(15) 0.009(12) -0.002(15)
 C48 0.092(14) 0.104(15) 0.101(15) 0.005(11) 0.003(11) -0.005(11)
 C63 0.117(14) 0.108(14) 0.108(14) -0.004(11) 0.000(11) -0.007(11)
 C3 0.099(12) 0.110(13) 0.105(13) 0.002(10) 0.014(10) -0.015(10)
 C62 0.058(14) 0.082(18) 0.039(11) -0.010(12) 0.005(10) 0.023(13)
 C64 0.068(17) 0.10(2) 0.044(13) 0.009(15) 0.001(12) 0.004(17)
 C60 0.081(19) 0.08(2) 0.042(12) 0.013(13) 0.016(12) 0.020(15)
 C18 0.066(18) 0.10(3) 0.070(18) -0.012(19) -0.015(15) -0.017(18)
 C25 0.09(2) 0.12(3) 0.035(11) 0.019(15) -0.006(12) -0.04(2)

_geom_special_details
;
 All esds (except the esd in the dihedral angle between two l.s. planes)
 are estimated using the full covariance matrix.  The cell esds are taken
 into account individually in the estimation of esds in distances, angles
 and torsion angles; correlations between esds in cell parameters are only
 used when they are defined by crystal symmetry.  An approximate (isotropic)
 treatment of cell esds is used for estimating esds involving l.s. planes.
;
loop_
  _geom_bond_atom_site_label_1
  _geom_bond_atom_site_label_2
  _geom_bond_distance
  _geom_bond_site_symmetry_2
  _geom_bond_publ_flag
 Bi3 I19 3.1335(16) . ?
 Bi3 I15 3.2995(14) . ?
 Bi3 I16 3.1836(16) . ?
 Bi3 I17 3.0107(16) . ?
 Bi3 I18 3.0111(17) . ?
 Bi3 I20 2.9233(15) . ?
 Bi4 I14 3.1252(16) . ?
 Bi4 I15 3.2634(16) . ?
 Bi4 I16 3.2740(14) . ?
 Bi4 I11 3.0316(17) . ?
 Bi4 I12 2.9547(16) . ?
 Bi4 I13 2.9376(15) . ?
 Bi1 I4 3.1716(17) . ?
 Bi1 I6 3.2184(14) . ?
 Bi1 I3 2.9932(16) . ?
 Bi1 I1 2.9470(14) . ?
 Bi1 I5 3.2107(16) . ?
 Bi1 I2 3.0126(17) . ?
 Bi2 I6 3.2363(15) . ?
 Bi2 I10 3.0340(17) . ?
 Bi2 I7 3.1083(17) . ?
 Bi2 I5 3.2192(15) . ?
 Bi2 I8 2.9508(16) . ?
 Bi2 I9 2.9687(17) . ?
 Br2 C17 1.89(3) . ?
 Br1 C23 1.91(3) . ?
 Br4 C35 1.88(3) . ?
 Br6 C49 1.88(4) . ?
 Br5 C55 1.93(3) . ?
 Br7 C9 1.88(3) . ?
 Br3 C28 1.87(4) . ?
 Br8 C7 1.85(6) . ?
 N5 H5A 0.8900 . ?
 N5 H5B 0.8900 . ?
 N5 H5C 0.8900 . ?
 N5 C51 1.51(3) . ?
 N2 H2A 0.8900 . ?
 N2 H2B 0.8900 . ?
 N2 H2C 0.8900 . ?
 N2 C11 1.50(3) . ?
 N4 H4A 0.8900 . ?
 N4 H4B 0.8900 . ?
 N4 H4C 0.8900 . ?
 N4 C40 1.48(3) . ?
 C52 C53 1.39(4) . ?
 C52 C57 1.37(4) . ?
 C52 C51 1.51(3) . ?
 N1 H1A 0.8900 . ?
 N1 H1B 0.8900 . ?
 N1 H1C 0.8900 . ?
 N1 C24 1.490(12) . ?
 C59 H59 0.9300 . ?
 C59 C9 1.43(6) . ?
 C59 C60 1.30(5) . ?
 C12 C14 1.36(4) . ?
 C12 C13 1.46(4) . ?
 C12 C11 1.55(4) . ?
 C53 H53 0.9300 . ?
 C53 C54 1.37(5) . ?
 N7 H7A 0.8900 . ?
 N7 H7B 0.8900 . ?
 N7 H7C 0.8900 . ?
 N7 C62 1.54(3) . ?
 C61 C8 1.43(4) . ?
 C61 C62 1.52(4) . ?
 C61 C60 1.47(4) . ?
 C14 H14 0.9300 . ?
 C14 C15 1.36(4) . ?
 N3 H3A 0.8900 . ?
 N3 H3B 0.8900 . ?
 N3 H3C 0.8900 . ?
 N3 C32 1.51(5) . ?
 C6 H6 0.9300 . ?
 C6 C5 1.31(5) . ?
 C6 C7 1.39(7) . ?
 C33 H33A 0.9600 . ?
 C33 H33B 0.9600 . ?
 C33 H33C 0.9600 . ?
 C33 C32 1.50(2) . ?
 C10 H10A 0.9600 . ?
 C10 H10B 0.9600 . ?
 C10 H10C 0.9600 . ?
 C10 C11 1.49(4) . ?
 C29 H29 0.9300 . ?
 C29 C30 1.40(4) . ?
 C29 C28 1.32(5) . ?
 C23 C22 1.35(4) . ?
 C23 C18 1.35(5) . ?
 C13 H13 0.9300 . ?
 C13 C16 1.32(4) . ?
 C27 H27 0.9300 . ?
 C27 C26 1.42(4) . ?
 C27 C28 1.42(6) . ?
 C17 C16 1.32(4) . ?
 C17 C15 1.41(4) . ?
 C16 H16 0.9300 . ?
 N6 H6A 0.8900 . ?
 N6 H6B 0.8900 . ?
 N6 H6C 0.8900 . ?
 N6 C43 1.52(3) . ?
 C54 H54 0.9300 . ?
 C54 C55 1.41(5) . ?
 C11 H11 0.9800 . ?
 C22 H22 0.9300 . ?
 C22 C21 1.38(4) . ?
 C20 C21 1.36(4) . ?
 C20 C19 1.43(3) . ?
 C20 C24 1.48(3) . ?
 C36 H36 0.9300 . ?
 C36 C35 1.37(5) . ?
 C36 C37 1.38(4) . ?
 C34 H34 0.9300 . ?
 C34 C35 1.41(5) . ?
 C34 C39 1.43(5) . ?
 C9 C64 1.34(5) . ?
 C50 H50A 0.9600 . ?
 C50 H50B 0.9600 . ?
 C50 H50C 0.9600 . ?
 C50 C51 1.53(3) . ?
 C45 H45 0.9300 . ?
 C45 C44 1.34(4) . ?
 C45 C48 1.31(6) . ?
 C8 H8 0.9300 . ?
 C8 C64 1.42(5) . ?
 C21 H21 0.9300 . ?
 C26 H26 0.9300 . ?
 C26 C31 1.35(4) . ?
 C19 H19 0.9300 . ?
 C19 C18 1.32(5) . ?
 C55 C56 1.31(5) . ?
 C47 H47 0.9300 . ?
 C47 C49 1.29(5) . ?
 C47 C46 1.42(5) . ?
 C49 C48 1.41(5) . ?
 C5 H5 0.9300 . ?
 C5 C4 1.35(4) . ?
 C30 H30 0.9300 . ?
 C30 C31 1.34(4) . ?
 C32 H32 0.9800 . ?
 C32 C31 1.51(4) . ?
 C38 C40 1.46(4) . ?
 C38 C39 1.41(4) . ?
 C38 C37 1.35(4) . ?
 C57 H57 0.9300 . ?
 C57 C56 1.37(5) . ?
 C40 H40 0.9800 . ?
 C40 C41 1.51(5) . ?
 C39 H39 0.9300 . ?
 C15 H15 0.9300 . ?
 C37 H37 0.9300 . ?
 C56 H56 0.9300 . ?
 C24 H24 0.9800 . ?
 C24 C25 1.53(4) . ?
 C58 H58A 0.9600 . ?
 C58 H58B 0.9600 . ?
 C58 H58C 0.9600 . ?
 C58 C62 1.53(5) . ?
 C4 C2 1.55(6) . ?
 C4 C3 1.44(6) . ?
 C51 H51 0.9800 . ?
 C41 H41A 0.9600 . ?
 C41 H41B 0.9600 . ?
 C41 H41C 0.9600 . ?
 C43 H43 0.9800 . ?
 C43 C44 1.504(12) . ?
 C43 C42 1.45(6) . ?
 C2 H2 0.9800 . ?
 C2 N8 1.50(6) . ?
 C2 C1 1.43(5) . ?
 C44 C46 1.393(12) . ?
 C46 H46 0.9300 . ?
 C42 H42A 0.9600 . ?
 C42 H42B 0.9600 . ?
 C42 H42C 0.9600 . ?
 C7 C63 1.31(7) . ?
 N8 H8A 0.8900 . ?
 N8 H8B 0.8900 . ?
 N8 H8C 0.8900 . ?
 C1 H1D 0.9600 . ?
 C1 H1E 0.9600 . ?
 C1 H1F 0.9600 . ?
 C48 H48 0.9300 . ?
 C63 H63 0.9300 . ?
 C63 C3 1.33(7) . ?
 C3 H3 0.9300 . ?
 C62 H62 0.9800 . ?
 C64 H64 0.9300 . ?
 C60 H60 0.9300 . ?
 C18 H18 0.9300 . ?
 C25 H25A 0.9600 . ?
 C25 H25B 0.9600 . ?
 C25 H25C 0.9600 . ?

loop_
  _geom_angle_atom_site_label_1
  _geom_angle_atom_site_label_2
  _geom_angle_atom_site_label_3
  _geom_angle
  _geom_angle_site_symmetry_1
  _geom_angle_site_symmetry_3
  _geom_angle_publ_flag
 I19 Bi3 I15 84.91(4) . . ?
 I19 Bi3 I16 92.95(4) . . ?
 I16 Bi3 I15 86.66(4) . . ?
 I17 Bi3 I19 175.92(5) . . ?
 I17 Bi3 I15 91.01(4) . . ?
 I17 Bi3 I16 87.05(5) . . ?
 I17 Bi3 I18 86.92(5) . . ?
 I18 Bi3 I19 92.79(5) . . ?
 I18 Bi3 I15 89.58(5) . . ?
 I18 Bi3 I16 172.83(5) . . ?
 I20 Bi3 I19 88.93(5) . . ?
 I20 Bi3 I15 172.13(5) . . ?
 I20 Bi3 I16 88.78(5) . . ?
 I20 Bi3 I17 95.16(5) . . ?
 I20 Bi3 I18 95.62(6) . . ?
 I14 Bi4 I15 92.55(4) . . ?
 I14 Bi4 I16 83.87(4) . . ?
 I15 Bi4 I16 85.78(4) . . ?
 I11 Bi4 I14 176.75(5) . . ?
 I11 Bi4 I15 88.28(5) . . ?
 I11 Bi4 I16 93.07(5) . . ?
 I12 Bi4 I14 90.84(5) . . ?
 I12 Bi4 I15 171.47(5) . . ?
 I12 Bi4 I16 86.79(4) . . ?
 I12 Bi4 I11 87.91(5) . . ?
 I13 Bi4 I14 90.98(5) . . ?
 I13 Bi4 I15 93.04(5) . . ?
 I13 Bi4 I16 174.66(6) . . ?
 I13 Bi4 I11 92.11(5) . . ?
 I13 Bi4 I12 94.73(6) . . ?
 I4 Bi1 I6 88.33(4) . . ?
 I4 Bi1 I5 88.05(4) . . ?
 I3 Bi1 I4 174.22(4) . . ?
 I3 Bi1 I6 91.59(4) . . ?
 I3 Bi1 I5 86.18(5) . . ?
 I3 Bi1 I2 88.81(5) . . ?
 I1 Bi1 I4 88.48(4) . . ?
 I1 Bi1 I6 176.81(5) . . ?
 I1 Bi1 I3 91.58(5) . . ?
 I1 Bi1 I5 93.34(4) . . ?
 I1 Bi1 I2 89.38(5) . . ?
 I5 Bi1 I6 86.45(4) . . ?
 I2 Bi1 I4 96.98(5) . . ?
 I2 Bi1 I6 91.11(5) . . ?
 I2 Bi1 I5 174.35(6) . . ?
 I10 Bi2 I6 86.79(4) . . ?
 I10 Bi2 I7 176.04(5) . . ?
 I10 Bi2 I5 91.57(5) . . ?
 I7 Bi2 I6 89.43(4) . . ?
 I7 Bi2 I5 87.00(5) . . ?
 I5 Bi2 I6 86.00(4) . . ?
 I8 Bi2 I6 92.10(5) . . ?
 I8 Bi2 I10 90.74(5) . . ?
 I8 Bi2 I7 90.56(5) . . ?
 I8 Bi2 I5 176.93(5) . . ?
 I8 Bi2 I9 92.28(6) . . ?
 I9 Bi2 I6 173.63(6) . . ?
 I9 Bi2 I10 88.54(5) . . ?
 I9 Bi2 I7 95.15(5) . . ?
 I9 Bi2 I5 89.81(5) . . ?
 Bi1 I6 Bi2 93.54(4) . . ?
 Bi4 I15 Bi3 92.79(4) . . ?
 Bi3 I16 Bi4 94.76(4) . . ?
 Bi1 I5 Bi2 94.01(4) . . ?
 H5A N5 H5B 109.5 . . ?
 H5A N5 H5C 109.5 . . ?
 H5B N5 H5C 109.5 . . ?
 C51 N5 H5A 109.5 . . ?
 C51 N5 H5B 109.5 . . ?
 C51 N5 H5C 109.5 . . ?
 H2A N2 H2B 109.5 . . ?
 H2A N2 H2C 109.5 . . ?
 H2B N2 H2C 109.5 . . ?
 C11 N2 H2A 109.5 . . ?
 C11 N2 H2B 109.5 . . ?
 C11 N2 H2C 109.5 . . ?
 H4A N4 H4B 109.5 . . ?
 H4A N4 H4C 109.5 . . ?
 H4B N4 H4C 109.5 . . ?
 C40 N4 H4A 109.5 . . ?
 C40 N4 H4B 109.5 . . ?
 C40 N4 H4C 109.5 . . ?
 C53 C52 C51 120(2) . . ?
 C57 C52 C53 120(3) . . ?
 C57 C52 C51 119(2) . . ?
 H1A N1 H1B 109.5 . . ?
 H1A N1 H1C 109.5 . . ?
 H1B N1 H1C 109.5 . . ?
 C24 N1 H1A 109.5 . . ?
 C24 N1 H1B 109.5 . . ?
 C24 N1 H1C 109.5 . . ?
 C9 C59 H59 119.0 . . ?
 C60 C59 H59 119.0 . . ?
 C60 C59 C9 122(4) . . ?
 C14 C12 C13 118(3) . . ?
 C14 C12 C11 123(2) . . ?
 C13 C12 C11 119(2) . . ?
 C52 C53 H53 120.1 . . ?
 C54 C53 C52 120(3) . . ?
 C54 C53 H53 120.1 . . ?
 H7A N7 H7B 109.5 . . ?
 H7A N7 H7C 109.5 . . ?
 H7B N7 H7C 109.5 . . ?
 C62 N7 H7A 109.5 . . ?
 C62 N7 H7B 109.5 . . ?
 C62 N7 H7C 109.5 . . ?
 C8 C61 C62 125(3) . . ?
 C8 C61 C60 116(3) . . ?
 C60 C61 C62 119(2) . . ?
 C12 C14 H14 119.8 . . ?
 C15 C14 C12 120(3) . . ?
 C15 C14 H14 119.8 . . ?
 H3A N3 H3B 109.5 . . ?
 H3A N3 H3C 109.5 . . ?
 H3B N3 H3C 109.5 . . ?
 C32 N3 H3A 109.5 . . ?
 C32 N3 H3B 109.5 . . ?
 C32 N3 H3C 109.5 . . ?
 C5 C6 H6 118.2 . . ?
 C5 C6 C7 124(4) . . ?
 C7 C6 H6 118.2 . . ?
 H33A C33 H33B 109.5 . . ?
 H33A C33 H33C 109.5 . . ?
 H33B C33 H33C 109.5 . . ?
 C32 C33 H33A 109.5 . . ?
 C32 C33 H33B 109.5 . . ?
 C32 C33 H33C 109.5 . . ?
 H10A C10 H10B 109.5 . . ?
 H10A C10 H10C 109.5 . . ?
 H10B C10 H10C 109.5 . . ?
 C11 C10 H10A 109.5 . . ?
 C11 C10 H10B 109.5 . . ?
 C11 C10 H10C 109.5 . . ?
 C30 C29 H29 118.9 . . ?
 C28 C29 H29 118.9 . . ?
 C28 C29 C30 122(4) . . ?
 C22 C23 Br1 120(2) . . ?
 C22 C23 C18 119(3) . . ?
 C18 C23 Br1 120(2) . . ?
 C12 C13 H13 120.9 . . ?
 C16 C13 C12 118(3) . . ?
 C16 C13 H13 120.9 . . ?
 C26 C27 H27 120.7 . . ?
 C28 C27 H27 120.7 . . ?
 C28 C27 C26 119(3) . . ?
 C16 C17 Br2 121(2) . . ?
 C16 C17 C15 118(3) . . ?
 C15 C17 Br2 121(2) . . ?
 C13 C16 H16 117.8 . . ?
 C17 C16 C13 124(3) . . ?
 C17 C16 H16 117.8 . . ?
 H6A N6 H6B 109.5 . . ?
 H6A N6 H6C 109.5 . . ?
 H6B N6 H6C 109.5 . . ?
 C43 N6 H6A 109.5 . . ?
 C43 N6 H6B 109.5 . . ?
 C43 N6 H6C 109.5 . . ?
 C53 C54 H54 120.9 . . ?
 C53 C54 C55 118(3) . . ?
 C55 C54 H54 120.9 . . ?
 N2 C11 C12 105.4(19) . . ?
 N2 C11 H11 108.2 . . ?
 C12 C11 H11 108.2 . . ?
 C10 C11 N2 111(2) . . ?
 C10 C11 C12 115(3) . . ?
 C10 C11 H11 108.2 . . ?
 C23 C22 H22 120.8 . . ?
 C23 C22 C21 118(3) . . ?
 C21 C22 H22 120.8 . . ?
 C21 C20 C19 116(2) . . ?
 C21 C20 C24 124(2) . . ?
 C19 C20 C24 120(2) . . ?
 C35 C36 H36 119.8 . . ?
 C35 C36 C37 120(3) . . ?
 C37 C36 H36 119.8 . . ?
 C35 C34 H34 121.0 . . ?
 C35 C34 C39 118(3) . . ?
 C39 C34 H34 121.0 . . ?
 C59 C9 Br7 119(3) . . ?
 C64 C9 Br7 121(3) . . ?
 C64 C9 C59 119(3) . . ?
 H50A C50 H50B 109.5 . . ?
 H50A C50 H50C 109.5 . . ?
 H50B C50 H50C 109.5 . . ?
 C51 C50 H50A 109.5 . . ?
 C51 C50 H50B 109.5 . . ?
 C51 C50 H50C 109.5 . . ?
 C44 C45 H45 119.7 . . ?
 C48 C45 H45 119.7 . . ?
 C48 C45 C44 121(3) . . ?
 C61 C8 H8 120.3 . . ?
 C64 C8 C61 119(3) . . ?
 C64 C8 H8 120.3 . . ?
 C22 C21 H21 118.4 . . ?
 C20 C21 C22 123(3) . . ?
 C20 C21 H21 118.4 . . ?
 C27 C26 H26 119.9 . . ?
 C31 C26 C27 120(3) . . ?
 C31 C26 H26 119.9 . . ?
 C20 C19 H19 120.6 . . ?
 C18 C19 C20 119(3) . . ?
 C18 C19 H19 120.6 . . ?
 C54 C55 Br5 117(3) . . ?
 C56 C55 Br5 122(3) . . ?
 C56 C55 C54 121(3) . . ?
 C49 C47 H47 119.1 . . ?
 C49 C47 C46 122(3) . . ?
 C46 C47 H47 119.1 . . ?
 C47 C49 Br6 119(3) . . ?
 C47 C49 C48 117(4) . . ?
 C48 C49 Br6 123(3) . . ?
 C6 C5 H5 118.5 . . ?
 C6 C5 C4 123(3) . . ?
 C4 C5 H5 118.5 . . ?
 C29 C30 H30 119.8 . . ?
 C31 C30 C29 120(3) . . ?
 C31 C30 H30 119.8 . . ?
 N3 C32 H32 106.9 . . ?
 C33 C32 N3 109(2) . . ?
 C33 C32 H32 106.9 . . ?
 C33 C32 C31 111(2) . . ?
 C31 C32 N3 116(2) . . ?
 C31 C32 H32 106.9 . . ?
 C39 C38 C40 117(2) . . ?
 C37 C38 C40 125(3) . . ?
 C37 C38 C39 118(3) . . ?
 C36 C35 Br4 122(2) . . ?
 C36 C35 C34 120(3) . . ?
 C34 C35 Br4 118(2) . . ?
 C52 C57 H57 120.6 . . ?
 C56 C57 C52 119(3) . . ?
 C56 C57 H57 120.6 . . ?
 N4 C40 H40 108.3 . . ?
 N4 C40 C41 106(2) . . ?
 C38 C40 N4 112(3) . . ?
 C38 C40 H40 108.3 . . ?
 C38 C40 C41 114(3) . . ?
 C41 C40 H40 108.3 . . ?
 C34 C39 H39 119.9 . . ?
 C38 C39 C34 120(3) . . ?
 C38 C39 H39 119.9 . . ?
 C14 C15 C17 120(3) . . ?
 C14 C15 H15 119.8 . . ?
 C17 C15 H15 119.8 . . ?
 C36 C37 H37 118.5 . . ?
 C38 C37 C36 123(3) . . ?
 C38 C37 H37 118.5 . . ?
 C55 C56 C57 122(3) . . ?
 C55 C56 H56 119.0 . . ?
 C57 C56 H56 119.0 . . ?
 N1 C24 H24 106.8 . . ?
 N1 C24 C25 106(2) . . ?
 C20 C24 N1 113(2) . . ?
 C20 C24 H24 106.8 . . ?
 C20 C24 C25 117(2) . . ?
 C25 C24 H24 106.8 . . ?
 H58A C58 H58B 109.5 . . ?
 H58A C58 H58C 109.5 . . ?
 H58B C58 H58C 109.5 . . ?
 C62 C58 H58A 109.5 . . ?
 C62 C58 H58B 109.5 . . ?
 C62 C58 H58C 109.5 . . ?
 C5 C4 C2 122(3) . . ?
 C5 C4 C3 113(3) . . ?
 C3 C4 C2 125(3) . . ?
 N5 C51 C52 112.3(19) . . ?
 N5 C51 C50 113(2) . . ?
 N5 C51 H51 106.0 . . ?
 C52 C51 C50 113(2) . . ?
 C52 C51 H51 106.0 . . ?
 C50 C51 H51 106.0 . . ?
 C40 C41 H41A 109.5 . . ?
 C40 C41 H41B 109.5 . . ?
 C40 C41 H41C 109.5 . . ?
 H41A C41 H41B 109.5 . . ?
 H41A C41 H41C 109.5 . . ?
 H41B C41 H41C 109.5 . . ?
 C26 C31 C32 119(3) . . ?
 C30 C31 C26 120(3) . . ?
 C30 C31 C32 120(3) . . ?
 C29 C28 Br3 123(3) . . ?
 C29 C28 C27 118(3) . . ?
 C27 C28 Br3 119(3) . . ?
 N6 C43 H43 105.5 . . ?
 C44 C43 N6 107(2) . . ?
 C44 C43 H43 105.5 . . ?
 C42 C43 N6 114(3) . . ?
 C42 C43 H43 105.5 . . ?
 C42 C43 C44 118(3) . . ?
 C4 C2 H2 107.1 . . ?
 N8 C2 C4 111(4) . . ?
 N8 C2 H2 107.1 . . ?
 C1 C2 C4 113(4) . . ?
 C1 C2 H2 107.1 . . ?
 C1 C2 N8 111(4) . . ?
 C45 C44 C43 120(2) . . ?
 C45 C44 C46 119(3) . . ?
 C46 C44 C43 121(3) . . ?
 C47 C46 H46 120.8 . . ?
 C44 C46 C47 118(3) . . ?
 C44 C46 H46 120.8 . . ?
 C43 C42 H42A 109.5 . . ?
 C43 C42 H42B 109.5 . . ?
 C43 C42 H42C 109.5 . . ?
 H42A C42 H42B 109.5 . . ?
 H42A C42 H42C 109.5 . . ?
 H42B C42 H42C 109.5 . . ?
 C6 C7 Br8 126(4) . . ?
 C63 C7 Br8 120(4) . . ?
 C63 C7 C6 113(5) . . ?
 C2 N8 H8A 109.5 . . ?
 C2 N8 H8B 109.5 . . ?
 C2 N8 H8C 109.5 . . ?
 H8A N8 H8B 109.5 . . ?
 H8A N8 H8C 109.5 . . ?
 H8B N8 H8C 109.5 . . ?
 C2 C1 H1D 109.5 . . ?
 C2 C1 H1E 109.5 . . ?
 C2 C1 H1F 109.5 . . ?
 H1D C1 H1E 109.5 . . ?
 H1D C1 H1F 109.5 . . ?
 H1E C1 H1F 109.5 . . ?
 C45 C48 C49 123(4) . . ?
 C45 C48 H48 118.5 . . ?
 C49 C48 H48 118.5 . . ?
 C7 C63 H63 117.1 . . ?
 C7 C63 C3 126(5) . . ?
 C3 C63 H63 117.1 . . ?
 C4 C3 H3 119.9 . . ?
 C63 C3 C4 120(4) . . ?
 C63 C3 H3 119.9 . . ?
 N7 C62 H62 109.0 . . ?
 C61 C62 N7 108(2) . . ?
 C61 C62 C58 114(2) . . ?
 C61 C62 H62 109.0 . . ?
 C58 C62 N7 107(2) . . ?
 C58 C62 H62 109.0 . . ?
 C9 C64 C8 121(3) . . ?
 C9 C64 H64 119.3 . . ?
 C8 C64 H64 119.3 . . ?
 C59 C60 C61 122(3) . . ?
 C59 C60 H60 119.2 . . ?
 C61 C60 H60 119.2 . . ?
 C23 C18 H18 118.1 . . ?
 C19 C18 C23 124(3) . . ?
 C19 C18 H18 118.1 . . ?
 C24 C25 H25A 109.5 . . ?
 C24 C25 H25B 109.5 . . ?
 C24 C25 H25C 109.5 . . ?
 H25A C25 H25B 109.5 . . ?
 H25A C25 H25C 109.5 . . ?
 H25B C25 H25C 109.5 . . ?

loop_
  _geom_torsion_atom_site_label_1
  _geom_torsion_atom_site_label_2
  _geom_torsion_atom_site_label_3
  _geom_torsion_atom_site_label_4
  _geom_torsion
  _geom_torsion_site_symmetry_1
  _geom_torsion_site_symmetry_2
  _geom_torsion_site_symmetry_3
  _geom_torsion_site_symmetry_4
  _geom_torsion_publ_flag
 Br2 C17 C16 C13 -178(3) . . . . ?
 Br2 C17 C15 C14 174(2) . . . . ?
 Br1 C23 C22 C21 -176(2) . . . . ?
 Br1 C23 C18 C19 177(3) . . . . ?
 Br6 C49 C48 C45 178(3) . . . . ?
 Br5 C55 C56 C57 -176(3) . . . . ?
 Br7 C9 C64 C8 -178(2) . . . . ?
 Br8 C7 C63 C3 180(4) . . . . ?
 C52 C53 C54 C55 -5(5) . . . . ?
 C52 C57 C56 C55 -4(5) . . . . ?
 C59 C9 C64 C8 2(5) . . . . ?
 C12 C14 C15 C17 5(5) . . . . ?
 C12 C13 C16 C17 2(6) . . . . ?
 C53 C52 C57 C56 -1(4) . . . . ?
 C53 C52 C51 N5 62(3) . . . . ?
 C53 C52 C51 C50 -67(3) . . . . ?
 C53 C54 C55 Br5 -179(2) . . . . ?
 C53 C54 C55 C56 1(5) . . . . ?
 C61 C8 C64 C9 0(5) . . . . ?
 C14 C12 C13 C16 -5(5) . . . . ?
 C14 C12 C11 N2 69(3) . . . . ?
 C14 C12 C11 C10 -55(3) . . . . ?
 N3 C32 C31 C26 -48(3) . . . . ?
 N3 C32 C31 C30 139(3) . . . . ?
 C6 C5 C4 C2 177(4) . . . . ?
 C6 C5 C4 C3 2(6) . . . . ?
 C6 C7 C63 C3 -10(8) . . . . ?
 C33 C32 C31 C26 77(3) . . . . ?
 C33 C32 C31 C30 -96(3) . . . . ?
 C29 C30 C31 C26 6(4) . . . . ?
 C29 C30 C31 C32 179(2) . . . . ?
 C23 C22 C21 C20 -5(5) . . . . ?
 C13 C12 C14 C15 1(5) . . . . ?
 C13 C12 C11 N2 -117(3) . . . . ?
 C13 C12 C11 C10 120(3) . . . . ?
 C27 C26 C31 C30 -7(5) . . . . ?
 C27 C26 C31 C32 180(3) . . . . ?
 C16 C17 C15 C14 -8(5) . . . . ?
 N6 C43 C44 C45 68(3) . . . . ?
 N6 C43 C44 C46 -118(3) . . . . ?
 C54 C55 C56 C57 4(5) . . . . ?
 C11 C12 C14 C15 175(3) . . . . ?
 C11 C12 C13 C16 -179(3) . . . . ?
 C22 C23 C18 C19 -7(6) . . . . ?
 C20 C19 C18 C23 4(6) . . . . ?
 C9 C59 C60 C61 -1(5) . . . . ?
 C45 C44 C46 C47 -1(5) . . . . ?
 C8 C61 C62 N7 67(3) . . . . ?
 C8 C61 C62 C58 -52(4) . . . . ?
 C8 C61 C60 C59 3(4) . . . . ?
 C21 C20 C19 C18 -1(5) . . . . ?
 C21 C20 C24 N1 75(3) . . . . ?
 C21 C20 C24 C25 -49(4) . . . . ?
 C26 C27 C28 Br3 179(2) . . . . ?
 C26 C27 C28 C29 -2(5) . . . . ?
 C19 C20 C21 C22 2(4) . . . . ?
 C19 C20 C24 N1 -105(3) . . . . ?
 C19 C20 C24 C25 132(3) . . . . ?
 C47 C49 C48 C45 0(6) . . . . ?
 C49 C47 C46 C44 2(6) . . . . ?
 C5 C6 C7 Br8 -179(4) . . . . ?
 C5 C6 C7 C63 11(7) . . . . ?
 C5 C4 C2 N8 131(4) . . . . ?
 C5 C4 C2 C1 -104(4) . . . . ?
 C5 C4 C3 C63 0(6) . . . . ?
 C30 C29 C28 Br3 180(2) . . . . ?
 C30 C29 C28 C27 1(4) . . . . ?
 C35 C36 C37 C38 7(7) . . . . ?
 C35 C34 C39 C38 -1(5) . . . . ?
 C57 C52 C53 C54 5(4) . . . . ?
 C57 C52 C51 N5 -123(2) . . . . ?
 C57 C52 C51 C50 108(3) . . . . ?
 C40 C38 C39 C34 -178(3) . . . . ?
 C40 C38 C37 C36 176(4) . . . . ?
 C39 C34 C35 Br4 176(3) . . . . ?
 C39 C34 C35 C36 1(5) . . . . ?
 C39 C38 C40 N4 -120(3) . . . . ?
 C39 C38 C40 C41 120(3) . . . . ?
 C39 C38 C37 C36 -6(6) . . . . ?
 C15 C17 C16 C13 4(5) . . . . ?
 C37 C36 C35 Br4 -179(3) . . . . ?
 C37 C36 C35 C34 -4(6) . . . . ?
 C37 C38 C40 N4 58(4) . . . . ?
 C37 C38 C40 C41 -62(4) . . . . ?
 C37 C38 C39 C34 4(5) . . . . ?
 C24 C20 C21 C22 -178(3) . . . . ?
 C24 C20 C19 C18 179(3) . . . . ?
 C51 C52 C53 C54 -180(3) . . . . ?
 C51 C52 C57 C56 -176(3) . . . . ?
 C28 C29 C30 C31 -3(4) . . . . ?
 C28 C27 C26 C31 5(5) . . . . ?
 C43 C44 C46 C47 -176(3) . . . . ?
 C2 C4 C3 C63 -175(4) . . . . ?
 C44 C45 C48 C49 1(7) . . . . ?
 C46 C47 C49 Br6 -179(3) . . . . ?
 C46 C47 C49 C48 -1(6) . . . . ?
 C42 C43 C44 C45 -63(4) . . . . ?
 C42 C43 C44 C46 112(4) . . . . ?
 C7 C6 C5 C4 -8(7) . . . . ?
 C7 C63 C3 C4 5(9) . . . . ?
 C48 C45 C44 C43 175(4) . . . . ?
 C48 C45 C44 C46 0(6) . . . . ?
 C3 C4 C2 N8 -55(6) . . . . ?
 C3 C4 C2 C1 71(5) . . . . ?
 C62 C61 C8 C64 179(3) . . . . ?
 C62 C61 C60 C59 -178(3) . . . . ?
 C60 C59 C9 Br7 179(3) . . . . ?
 C60 C59 C9 C64 -2(5) . . . . ?
 C60 C61 C8 C64 -3(4) . . . . ?
 C60 C61 C62 N7 -112(3) . . . . ?
 C60 C61 C62 C58 129(3) . . . . ?
 C18 C23 C22 C21 8(5) . . . . ?

_shelx_res_file
;
TITL 2_auto_a.res in P2(1)
    2_auto.res
    created by SHELXL-2016/6 at 14:51:31 on 16-Sep-2024
REM Old TITL 2_auto_a.res in P2(1)
REM SHELXT solution in P2(1)
REM R1 0.139, Rweak 0.018, Alpha 0.004, Orientation as input
REM Flack x = 0.157 ( 0.010 ) from Parsons' quotients
REM Formula found by SHELXT: C44 N13 Br7 I20 Bi4
CELL 1.54184 13.3653 14.306 31.1689 90 94.706 90
ZERR 4 0.0001 0.0001 0.0003 0 0.001 0
LATT -1
SYMM -X,0.5+Y,-Z
SFAC C H Bi Br I N
UNIT 128 176 8 16 40 16
ISOR 0.01 0.02 Br3 C42 N8 C1 C3
ISOR 0.01 0.02 Br3 C7
EADP C63 C7
ISOR 0.01 0.02 Br3
EADP Br3 Br7
ISOR 0.01 0.02 C48
ISOR 0.01 0.02 C4
ISOR 0.01 0.02 C3
EADP C3 C2
DFIX 1.4 0.01 C46 C44
DFIX 1.5 0.01 N1 C24
DFIX 1.5 0.01 C44 C43

L.S. 50
PLAN  20
SIZE 0.3 0.3 0.4
TEMP 26.85
CONF
list 4
MORE -1
BOND $H
fmap 2
acta
TWIN -1 0 0 0 -1 0 0 0 -1 2
REM <olex2.extras>
REM <HklSrc "%.\\2_auto.hkl">
REM </olex2.extras>

WGHT    0.130200
BASF   0.02850
FVAR       0.04765
BI3   3    0.397261    0.288493    0.546350    11.00000    0.03757    0.04379 =
         0.02931   -0.00228   -0.00047    0.00080
BI4   3    0.104848    0.238837    0.451728    11.00000    0.03564    0.04752 =
         0.02942   -0.00223    0.00155   -0.00071
BI1   3    0.610579    0.267500    1.039623    11.00000    0.03521    0.04673 =
         0.02973    0.00190    0.00138    0.00129
BI2   3    0.884749    0.308229    0.956056    11.00000    0.03468    0.05130 =
         0.03583    0.00096    0.00115    0.00192
I4    5    0.675902    0.055203    1.050892    11.00000    0.03913    0.05506 =
         0.03397   -0.00141    0.00158    0.00334
I14   5    0.166008    0.028178    0.449237    11.00000    0.03634    0.05342 =
         0.04164    0.00010    0.00020    0.00562
I6    5    0.650515    0.250949    0.939476    11.00000    0.04162    0.06252 =
         0.02919   -0.00012   -0.00040    0.00232
I3    5    0.570774    0.472821    1.031016    11.00000    0.04165    0.04870 =
         0.04004    0.00660    0.00071    0.00157
I19   5    0.338274    0.500081    0.550617    11.00000    0.03908    0.04895 =
         0.04128    0.00206    0.00159    0.00423
I15   5    0.334312    0.308951    0.442183    11.00000    0.04833    0.06406 =
         0.03073   -0.00296    0.00410   -0.00327
I16   5    0.173010    0.220113    0.554681    11.00000    0.04357    0.06621 =
         0.03044   -0.00230    0.00193   -0.00370
I17   5    0.451000    0.086001    0.535391    11.00000    0.04974    0.04425 =
         0.05008   -0.00737    0.00516    0.00056
I1    5    0.577768    0.271774    1.131953    11.00000    0.06418    0.05750 =
         0.03003    0.00589    0.00846    0.00448
I10   5    0.928673    0.100696    0.964640    11.00000    0.04130    0.04937 =
         0.05245    0.00909   -0.00140    0.00237
I11   5    0.044698    0.442052    0.459595    11.00000    0.05294    0.04858 =
         0.05025   -0.00663    0.00881    0.00059
I7    5    0.824348    0.517727    0.948198    11.00000    0.04089    0.05349 =
         0.04566   -0.00072    0.00285    0.00383
I5    5    0.843255    0.323245    1.056112    11.00000    0.04169    0.07942 =
         0.03061   -0.00400    0.00084   -0.00101
I12   5   -0.099209    0.187607    0.473341    11.00000    0.03986    0.06375 =
         0.06154    0.01094    0.00945   -0.00245
I18   5    0.611552    0.332962    0.530873    11.00000    0.04256    0.05886 =
         0.07144    0.01359    0.00727   -0.00446
I20   5    0.429510    0.287049    0.640254    11.00000    0.08531    0.06329 =
         0.02925   -0.00014   -0.00517   -0.00051
I13   5    0.053697    0.239213    0.358250    11.00000    0.09557    0.06546 =
         0.02811    0.00372    0.00230   -0.01711
I2    5    0.389532    0.232693    1.019071    11.00000    0.03947    0.06510 =
         0.08048   -0.02519   -0.00568   -0.00355
I8    5    0.913471    0.301134    0.863251    11.00000    0.06318    0.07908 =
         0.03535    0.00926    0.00837    0.01156
I9    5    1.101142    0.344998    0.979004    11.00000    0.03876    0.07265 =
         0.08116   -0.03053   -0.00548   -0.00330
BR2   4    0.176842    0.109003    0.262279    11.00000    0.08705    0.10833 =
         0.04699    0.00640    0.02477    0.00595
BR1   4    0.447052    0.738987    0.237168    11.00000    0.14820    0.08300 =
         0.05939   -0.01792   -0.00841   -0.02272
BR4   4    0.285922    0.391941    0.236452    11.00000    0.18771    0.09984 =
         0.04188   -0.00809    0.01008   -0.01097
BR6   4    0.230449    0.122107    0.757901    11.00000    0.14689    0.12587 =
         0.05682    0.01636   -0.00036    0.02003
BR5   4   -0.097041    0.180471    0.738244    11.00000    0.17634    0.13361 =
         0.06830    0.03046    0.01574   -0.04847
BR7   4    0.021995   -0.162927    0.766880    11.00000    0.15777    0.13964 =
         0.06853   -0.01358    0.01900   -0.05292
BR3   4    0.661138    0.296968    0.261965    11.00000    0.15777    0.13964 =
         0.06853   -0.01358    0.01900   -0.05292
BR8   4    0.305708    0.398602    0.741090    11.00000    0.15634    0.12690 =
         0.08890   -0.02399   -0.03942    0.05251
N5    6    0.086765    0.457693    0.581304    11.00000    0.05276    0.05653 =
         0.03225    0.00105    0.00636    0.00396
AFIX 137
H5A   2    0.124807    0.499042    0.568827    11.00000   -1.20000
H5B   2    0.027242    0.453612    0.566375    11.00000   -1.20000
H5C   2    0.116631    0.402049    0.581961    11.00000   -1.20000
AFIX   0

N2    6    0.436466    0.000972    0.090664    11.00000    0.03699    0.15455 =
         0.02011    0.02523    0.00882   -0.00958
AFIX 137
H2A   2    0.481427   -0.005739    0.071350    11.00000   -1.20000
H2B   2    0.408194    0.057187    0.087762    11.00000   -1.20000
H2C   2    0.389441   -0.042884    0.086504    11.00000   -1.20000
AFIX   0

N4    6    0.276052    0.576073    0.440628    11.00000    0.06920    0.08655 =
         0.05499    0.00835   -0.02072   -0.02692
AFIX 137
H4A   2    0.308681    0.523016    0.436499    11.00000   -1.20000
H4B   2    0.215582    0.563145    0.449098    11.00000   -1.20000
H4C   2    0.310510    0.609819    0.460777    11.00000   -1.20000
AFIX   0

C52   1    0.030518    0.412207    0.653192    11.00000    0.04360    0.06621 =
         0.02959   -0.00314    0.00319    0.00708
N1    6    0.306373    0.473543    0.057894    11.00000    0.05878    0.05442 =
         0.04396   -0.00986   -0.01082    0.01513
AFIX 137
H1A   2    0.263735    0.436349    0.042542    11.00000   -1.20000
H1B   2    0.364491    0.475332    0.045876    11.00000   -1.20000
H1C   2    0.280787    0.530913    0.058546    11.00000   -1.20000
AFIX   0

C59   1    0.184091   -0.090245    0.822734    11.00000    0.11179    0.08196 =
         0.03755   -0.00860   -0.02349    0.00593
AFIX  43
H59   2    0.219823   -0.140358    0.812675    11.00000   -1.20000
AFIX   0

C12   1    0.406999    0.017209    0.165961    11.00000    0.06017    0.05471 =
         0.03173    0.00787   -0.00836   -0.01824
C53   1    0.083937    0.329566    0.661234    11.00000    0.05737    0.06145 =
         0.04119    0.01191    0.00735    0.01422
AFIX  43
H53   2    0.146087    0.321363    0.650358    11.00000   -1.20000
AFIX   0

N7    6    0.195709    0.104588    0.942139    11.00000    0.06475    0.09640 =
         0.04388   -0.00339   -0.00373    0.03422
AFIX 137
H7A   2    0.129131    0.109773    0.939467    11.00000   -1.20000
H7B   2    0.221647    0.149453    0.959435    11.00000   -1.20000
H7C   2    0.212781    0.049000    0.953282    11.00000   -1.20000
AFIX   0
C61   1    0.177431    0.048258    0.866685    11.00000    0.05043    0.08874 =
         0.02908    0.00863    0.00413    0.02482

C14   1    0.325044   -0.036852    0.171241    11.00000    0.08136    0.07539 =
         0.04525   -0.00394    0.00781   -0.02546
AFIX  43
H14   2    0.313100   -0.089830    0.154299    11.00000   -1.20000
AFIX   0

N3    6    0.344241   -0.021879    0.353286    11.00000    0.10973    0.11612 =
         0.05430    0.01554   -0.00209   -0.02370
AFIX 137
H3A   2    0.294360   -0.020508    0.332544    11.00000   -1.20000
H3B   2    0.325415   -0.054828    0.375469    11.00000   -1.20000
H3C   2    0.397953   -0.048365    0.343316    11.00000   -1.20000
AFIX   0

C6    1    0.261726    0.553478    0.796136    11.00000    0.09613    0.09844 =
         0.05620   -0.01312    0.01023   -0.04003
AFIX  43
H6    2    0.319536    0.581821    0.787649    11.00000   -1.20000
AFIX   0

C33   1    0.409333    0.075164    0.414204    11.00000    0.04418    0.05989 =
         0.01617    0.00083    0.00292    0.00567
AFIX 137
H33A  2    0.379348    0.024157    0.428523    11.00000   -1.50000
H33B  2    0.393107    0.132948    0.427674    11.00000   -1.50000
H33C  2    0.480892    0.067284    0.416135    11.00000   -1.50000
AFIX   0

C10   1    0.533566   -0.102558    0.141835    11.00000    0.07791    0.07386 =
         0.05601   -0.01056   -0.00687    0.01975
AFIX 137
H10A  2    0.572257   -0.104162    0.169171    11.00000   -1.50000
H10B  2    0.576538   -0.115262    0.119318    11.00000   -1.50000
H10C  2    0.481606   -0.148966    0.141365    11.00000   -1.50000
AFIX   0

C29   1    0.489537    0.269747    0.307540    11.00000    0.09569    0.08161 =
         0.04326    0.00319   -0.01423   -0.02461
AFIX  43
H29   2    0.474682    0.331597    0.300379    11.00000   -1.20000
AFIX   0

C23   1    0.406532    0.647224    0.194686    11.00000    0.07456    0.06319 =
         0.04644    0.00639   -0.00405   -0.00932
C13   1    0.423573    0.099013    0.193727    11.00000    0.08877    0.09354 =
         0.06484   -0.03669    0.02815   -0.05337
AFIX  43
H13   2    0.480954    0.135434    0.192667    11.00000   -1.20000
AFIX   0

C27   1    0.592617    0.136757    0.305239    11.00000    0.09411    0.08801 =
         0.05360    0.02073    0.02266    0.01157
AFIX  43
H27   2    0.648679    0.106943    0.295853    11.00000   -1.20000
AFIX   0

C17   1    0.273076    0.070400    0.224577    11.00000    0.06752    0.08434 =
         0.03195   -0.00474    0.00928   -0.00135
C16   1    0.354742    0.119934    0.220441    11.00000    0.08807    0.08868 =
         0.03622   -0.00089    0.01630   -0.01296
AFIX  43
H16   2    0.364775    0.173134    0.237397    11.00000   -1.20000
AFIX   0

N6    6    0.235571   -0.064221    0.557267    11.00000    0.08338    0.12499 =
         0.03745    0.03588   -0.02005   -0.01450
AFIX 137
H6A   2    0.241016   -0.100711    0.534450    11.00000   -1.20000
H6B   2    0.253693   -0.006198    0.551115    11.00000   -1.20000
H6C   2    0.172229   -0.064258    0.564125    11.00000   -1.20000
AFIX   0

C54   1    0.044772    0.260609    0.685142    11.00000    0.08692    0.07756 =
         0.08818    0.01580   -0.00788    0.02865
AFIX  43
H54   2    0.076731    0.203082    0.688832    11.00000   -1.20000
AFIX   0

C11   1    0.487573   -0.008542    0.135102    11.00000    0.05106    0.08181 =
         0.03177   -0.01730   -0.00409   -0.00277
AFIX  13
H11   2    0.541249    0.038195    0.138488    11.00000   -1.20000
AFIX   0

C22   1    0.311149    0.644708    0.177061    11.00000    0.08534    0.07502 =
         0.04977    0.00105    0.01492    0.02642
AFIX  43
H22   2    0.264820    0.689592    0.184025    11.00000   -1.20000
AFIX   0
C20   1    0.350521    0.510922    0.134459    11.00000    0.04818    0.05941 =
         0.03660   -0.00630   -0.00185    0.00458

C36   1    0.207023    0.445453    0.315379    11.00000    0.12929    0.12092 =
         0.03562    0.00107    0.00289   -0.06909
AFIX  43
H36   2    0.157662    0.400770    0.308675    11.00000   -1.20000
AFIX   0
C34   1    0.352716    0.530769    0.296820    11.00000    0.08890    0.10322 =
         0.04902    0.01192    0.01402   -0.01576
AFIX  43
H34   2    0.402711    0.541901    0.278388    11.00000   -1.20000
AFIX   0

C9    1    0.081382   -0.078575    0.807477    11.00000    0.12257    0.07206 =
         0.04612   -0.00056    0.01140   -0.02027
C50   1    0.166858    0.534649    0.648799    11.00000    0.06162    0.09403 =
         0.06030    0.00194   -0.01194   -0.01368
AFIX 137
H50A  2    0.223620    0.520481    0.632965    11.00000   -1.50000
H50B  2    0.178388    0.510994    0.677603    11.00000   -1.50000
H50C  2    0.157599    0.601144    0.649693    11.00000   -1.50000
AFIX   0

C45   1    0.195382   -0.047569    0.650515    11.00000    0.05211    0.09831 =
         0.05920    0.00720   -0.01846   -0.02279
AFIX  43
H45   2    0.144082   -0.083458    0.636951    11.00000   -1.20000
AFIX   0

C8    1    0.073383    0.057440    0.852563    11.00000    0.06639    0.10073 =
         0.03793    0.00566    0.00900    0.03214
AFIX  43
H8    2    0.035563    0.105866    0.862852    11.00000   -1.20000
AFIX   0

C21   1    0.283948    0.574077    0.148492    11.00000    0.06568    0.08094 =
         0.04207    0.00238   -0.00216    0.00456
AFIX  43
H21   2    0.216835    0.569115    0.138227    11.00000   -1.20000
AFIX   0

C26   1    0.525428    0.088098    0.330556    11.00000    0.05577    0.09422 =
         0.07316    0.02522    0.01145    0.00011
AFIX  43
H26   2    0.540377    0.027537    0.339846    11.00000   -1.20000
AFIX   0

C19   1    0.451958    0.520149    0.152065    11.00000    0.05563    0.11609 =
         0.04520   -0.02378   -0.00936    0.00689
AFIX  43
H19   2    0.501093    0.479104    0.144076    11.00000   -1.20000
AFIX   0

C55   1   -0.045452    0.279067    0.704071    11.00000    0.08078    0.10307 =
         0.03661    0.02289   -0.00465   -0.02160
C47   1    0.338970    0.061081    0.691987    11.00000    0.11436    0.08145 =
         0.05314   -0.00988   -0.01179   -0.05095
AFIX  43
H47   2    0.388353    0.099080    0.705586    11.00000   -1.20000
AFIX   0
C49   1    0.253476    0.054359    0.707949    11.00000    0.09403    0.11003 =
         0.04241    0.05760   -0.00518   -0.02682

C5    1    0.209468    0.598092    0.823638    11.00000    0.07823    0.09754 =
         0.04661   -0.00966    0.01755   -0.02200
AFIX  43
H5    2    0.236129    0.652502    0.836272    11.00000   -1.20000
AFIX   0

C30   1    0.423378    0.219684    0.331735    11.00000    0.06326    0.07010 =
         0.04050    0.00540    0.01000    0.00486
AFIX  43
H30   2    0.367477    0.249424    0.341310    11.00000   -1.20000
AFIX   0
C32   1    0.369750    0.076885    0.367795    11.00000    0.03633    0.08013 =
         0.03903    0.01089   -0.00565    0.00632
AFIX  13
H32   2    0.306571    0.111959    0.366227    11.00000   -1.20000
AFIX   0

C38   1    0.268181    0.569002    0.362172    11.00000    0.06316    0.06992 =
         0.03720    0.00549   -0.00513   -0.01831
C35   1    0.281415    0.459361    0.288178    11.00000    0.07625    0.07635 =
         0.04810    0.01024   -0.00380   -0.01243
C57   1   -0.057294    0.427490    0.672052    11.00000    0.06397    0.09335 =
         0.05071   -0.00042    0.00659    0.02113
AFIX  43
H57   2   -0.093009    0.482762    0.667090    11.00000   -1.20000
AFIX   0

C40   1    0.265024    0.629805    0.399814    11.00000    0.08242    0.07012 =
         0.04206    0.00656    0.00262   -0.03696
AFIX  13
H40   2    0.320788    0.674287    0.399824    11.00000   -1.20000
AFIX   0
C39   1    0.345868    0.585839    0.334942    11.00000    0.06143    0.06647 =
         0.05922   -0.00104    0.01545   -0.01930
AFIX  43
H39   2    0.392654    0.632753    0.341771    11.00000   -1.20000
AFIX   0

C15   1    0.260615   -0.013936    0.201082    11.00000    0.06211    0.06912 =
         0.05139   -0.00282    0.02593   -0.01750
AFIX  43
H15   2    0.207990   -0.053958    0.206089    11.00000   -1.20000
AFIX   0

C37   1    0.205087    0.497243    0.352497    11.00000    0.14088    0.10370 =
         0.02121   -0.00130    0.02348   -0.07262
AFIX  43
H37   2    0.158095    0.482017    0.371775    11.00000   -1.20000
AFIX   0

C56   1   -0.091351    0.359746    0.698338    11.00000    0.06682    0.11986 =
         0.04497    0.01707    0.03783    0.01349
AFIX  43
H56   2   -0.148654    0.371291    0.712524    11.00000   -1.20000
AFIX   0

C24   1    0.323292    0.436770    0.102627    11.00000    0.06533    0.07669 =
         0.04344   -0.01711   -0.01465    0.01517
AFIX  13
H24   2    0.380816    0.394217    0.102984    11.00000   -1.20000
AFIX   0

C58   1    0.227887    0.217733    0.885222    11.00000    0.08285    0.10007 =
         0.06971   -0.00392    0.00163    0.00231
AFIX 137
H58A  2    0.159705    0.231800    0.875211    11.00000   -1.50000
H58B  2    0.270991    0.230586    0.862770    11.00000   -1.50000
H58C  2    0.247653    0.255646    0.909885    11.00000   -1.50000
AFIX   0

C4    1    0.119063    0.568636    0.834370    11.00000    0.07027    0.07128 =
         0.05892    0.00209   -0.00170   -0.01679
C51   1    0.072555    0.488847    0.626649    11.00000    0.04782    0.05166 =
         0.03168   -0.00147    0.00320    0.00463
AFIX  13
H51   2    0.021207    0.537876    0.624059    11.00000   -1.20000
AFIX   0

C41   1    0.168287    0.684623    0.400753    11.00000    0.09612    0.12053 =
         0.05738    0.03312   -0.00593    0.00168
AFIX 137
H41A  2    0.144591    0.702083    0.371958    11.00000   -1.50000
H41B  2    0.180269    0.739862    0.417896    11.00000   -1.50000
H41C  2    0.118684    0.646670    0.413002    11.00000   -1.50000
AFIX   0

C31   1    0.440237    0.129593    0.341084    11.00000    0.06645    0.07484 =
         0.03599    0.00086    0.00240    0.01190
C28   1    0.572060    0.232066    0.294614    11.00000    0.10119    0.11274 =
         0.02753   -0.00891   -0.00881   -0.02006
C43   1    0.303639   -0.101010    0.595107    11.00000    0.07114    0.12514 =
         0.03764    0.02242   -0.01119   -0.03974
AFIX  13
H43   2    0.372095   -0.085388    0.588500    11.00000   -1.20000
AFIX   0

C2    1    0.062044    0.620388    0.868487    11.00000    0.09910    0.10992 =
         0.10506    0.00213    0.01418   -0.01498
AFIX  13
H2    2    0.094671    0.681243    0.873378    11.00000   -1.20000
AFIX   0

C44   1    0.284040   -0.042389    0.633570    11.00000    0.08860    0.09067 =
         0.03790    0.02003   -0.02379   -0.04076
C46   1    0.359844    0.012082    0.654216    11.00000    0.07623    0.15056 =
         0.04386    0.01630   -0.00107   -0.06747
AFIX  43
H46   2    0.422596    0.016193    0.643481    11.00000   -1.20000
AFIX   0
C42   1    0.302114   -0.201875    0.599444    11.00000    0.11812    0.10032 =
         0.07470    0.00304   -0.03580    0.00170
AFIX 137
H42A  2    0.307961   -0.218273    0.629412    11.00000   -1.50000
H42B  2    0.357282   -0.228307    0.585713    11.00000   -1.50000
H42C  2    0.240091   -0.225844    0.586081    11.00000   -1.50000
AFIX   0

C7    1    0.235454    0.466460    0.779060    11.00000    0.11687    0.10754 =
         0.10843   -0.00408   -0.00026   -0.00681
N8    6   -0.044656    0.638998    0.852016    11.00000    0.12135    0.15413 =
         0.13334    0.02945   -0.00283    0.00649
AFIX 137
H8A   2   -0.045722    0.675571    0.828884    11.00000   -1.20000
H8B   2   -0.076475    0.667314    0.872379    11.00000   -1.20000
H8C   2   -0.075108    0.585156    0.845006    11.00000   -1.20000
AFIX   0
C1    1    0.066764    0.573319    0.909051    11.00000    0.06038    0.13572 =
         0.06412    0.03511    0.00905   -0.00163
AFIX 137
H1D   2    0.085837    0.509340    0.905265    11.00000   -1.50000
H1E   2    0.002133    0.575583    0.920366    11.00000   -1.50000
H1F   2    0.115493    0.603420    0.928768    11.00000   -1.50000
AFIX   0

C48   1    0.180138   -0.002721    0.685926    11.00000    0.09186    0.10355 =
         0.10100    0.00548    0.00344   -0.00453
AFIX  43
H48   2    0.118057   -0.008732    0.697113    11.00000   -1.20000
AFIX   0

C63   1    0.145186    0.440091    0.787038    11.00000    0.11687    0.10754 =
         0.10843   -0.00408   -0.00026   -0.00681
AFIX  43
H63   2    0.119381    0.387151    0.772780    11.00000   -1.20000
AFIX   0
C3    1    0.087126    0.482215    0.813695    11.00000    0.09910    0.10992 =
         0.10506    0.00213    0.01418   -0.01498
AFIX  43
H3    2    0.025725    0.455963    0.819055    11.00000   -1.20000
AFIX   0

C62   1    0.236372    0.114141    0.897683    11.00000    0.05756    0.08221 =
         0.03937   -0.00978    0.00534    0.02265
AFIX  13
H62   2    0.307280    0.095886    0.899852    11.00000   -1.20000
AFIX   0
C64   1    0.028359   -0.008040    0.822694    11.00000    0.06807    0.10327 =
         0.04426    0.00912    0.00122    0.00368
AFIX  43
H64   2   -0.039286   -0.001934    0.813479    11.00000   -1.20000
AFIX   0
C60   1    0.229276   -0.033004    0.850258    11.00000    0.08124    0.08150 =
         0.04175    0.01301    0.01624    0.01974
AFIX  43
H60   2    0.296054   -0.043776    0.859778    11.00000   -1.20000
AFIX   0

C18   1    0.474950    0.587974    0.179910    11.00000    0.06631    0.10093 =
         0.06995   -0.01213   -0.01452   -0.01682
AFIX  43
H18   2    0.541934    0.595481    0.189944    11.00000   -1.20000
AFIX   0
C25   1    0.231796    0.377089    0.110367    11.00000    0.08944    0.11980 =
         0.03535    0.01938   -0.00563   -0.03646
AFIX 137
H25A  2    0.171759    0.412737    0.103497    11.00000   -1.50000
H25B  2    0.235075    0.358500    0.140044    11.00000   -1.50000
H25C  2    0.231023    0.322504    0.092428    11.00000   -1.50000
AFIX   0
HKLF 4


REM  2_auto_a.res in P2(1)
REM R1 =  0.0653 for   16294 Fo > 4sig(Fo)  and  0.0690 for all   17854 data
REM    936 parameters refined using     52 restraints

END

WGHT      0.1302      0.0000

REM Highest difference peak  5.132,  deepest hole -3.697,  1-sigma level  0.419
Q1    1   0.0859  0.2395  0.4057  11.00000  0.05    5.13
Q2    1   0.4146  0.2905  0.5924  11.00000  0.05    4.71
Q3    1   0.5978  0.2700  0.9983  11.00000  0.05    4.28
Q4    1   0.8997  0.3105  0.9983  11.00000  0.05    4.02
Q5    1   0.6196  0.2675  1.0814  11.00000  0.05    3.64
Q6    1   0.1124  0.2399  0.4951  11.00000  0.05    3.50
Q7    1   0.8759  0.3098  0.9136  11.00000  0.05    3.42
Q8    1   0.3867  0.2925  0.5021  11.00000  0.05    3.13
Q9    1   0.8323  0.3287  1.0151  11.00000  0.05    2.64
Q10   1   0.6874  0.0561  1.0934  11.00000  0.05    2.61
Q11   1   0.6400  0.2528  0.8964  11.00000  0.05    2.49
Q12   1   0.6643  0.2509  0.9807  11.00000  0.05    2.44
Q13   1   0.8118  0.5210  0.9054  11.00000  0.05    2.44
Q14   1   0.0427  0.2428  0.3146  11.00000  0.05    2.42
Q15   1   0.8988  0.3027  0.8205  11.00000  0.05    2.40
Q16   1   0.3510  0.4989  0.5937  11.00000  0.05    2.38
Q17   1   0.3590  0.2586  0.5422  11.00000  0.05    2.38
Q18   1   0.1544  0.0283  0.4062  11.00000  0.05    2.36
Q19   1   0.5931  0.2688  1.1744  11.00000  0.05    2.36
Q20   1   0.1585  0.2653  0.4548  11.00000  0.05    2.32
;
_shelx_res_checksum                46512
_shelx_hkl_file
;
   0   0  -2 1791.74   94.87
   0   0  -3    5.39    1.12
   0   0  -3    3.58    0.93
   0   0  -4 1513.51   80.60
   0   0  -4 1496.53   80.45
   0   0  -5   12.77    2.03
   0   0  -5   14.91    2.02
   0   0  -6   97.42    7.20
   0   0  -6  104.93    7.12
   0   0  -7   54.50    4.83
   0   0  -7   57.66    4.76
   0   0  -8  678.23   37.96
   0   0  -8  678.33   37.82
   0   0  -9  262.38   16.07
   0   0  -9  259.71   15.92
   0   0 -10 9924.27  525.07
   0   0 -10 9999.00  524.95
   0   0 -11   37.82    3.99
   0   0 -11   34.67    3.74
   0   0 -12 3960.41  210.75
   0   0 -12 3969.92  210.61
   0   0 -13    0.86    1.39
   0   0 -13    0.65    1.05
   0   0 -14  907.99   50.98
   0   0 -14  927.65   50.92
   0   0 -15    0.90    1.18
   0   0 -15    1.37    1.00
   0   0 -16    7.81    2.09
   0   0 -16   29.39    3.29
   0   0 -17    2.30    1.50
   0   0 -17    1.64    1.17
   0   0 -18    0.79    1.62
   0   0 -18    3.24    1.45
   0   0 -19  154.08   10.94
   0   0 -20  697.82   39.95
   0   0  21  106.76    6.55
   0   0 -21  111.95    8.68
   0   0 -22  860.61   48.14
   0   0  22  811.92   45.46
   0   0  23    0.27    1.25
   0   0  23    0.59    0.69
   0   0 -23   -0.23    1.11
   0   0  24    5.47    2.02
   0   0  24    3.74    0.93
   0   0 -24    1.88    1.41
   0   0  25    0.28    1.36
   0   0 -25   -1.44    1.32
   0   0  25    0.12    0.65
   0   0 -26   46.41    5.48
   0   0  26   53.86    3.79
   0   0 -27   -0.06    0.55
   0   0  27   -0.28    1.27
   0   0 -27    0.49    1.06
   0   0  27    0.06    0.65
   0   0 -28   45.29    3.06
   0   0  28   37.68    3.06
   0   0 -28   35.67    4.64
   0   0 -29   16.00    1.59
   0   0 -29   15.35    2.88
   0   0  29   15.04    3.59
   0   0  29   14.28    1.66
   0   0 -30    2.33    0.71
   0   0  30    2.05    0.85
   0   0 -31   59.00    3.98
   0   0  31   67.48    4.30
   0   0  32  104.37    6.40
   0   0  33    1.18    0.70
   0   0  34    0.05    0.56
   0   0  35    6.05    0.87
   0   0  36    8.05    0.90
   0   0  37    2.93    0.70
   0   0  38   16.51    1.35
   0   0  39    2.03    0.42
   0   1   0    0.64    0.15
   0   1   1    2.41    0.31
   0   1   2    2.81    0.38
   0  -1  -2    2.51    0.64
   0  -1  -3   63.88    4.80
   0   1   3   80.95    5.25
   0  -1  -4    1.26    0.96
   0   1  -4    0.47    0.54
   0  -1  -5    5.77    1.44
   0  -1  -5    5.08    1.15
   0   1  -5    3.53    0.97
   0  -1  -6    3.90    1.34
   0   1  -6    0.75    0.87
   0  -1  -6    2.61    1.08
   0  -1  -7   42.59    3.90
   0   1  -7   34.09    3.47
   0  -1  -7   38.02    3.51
   0  -1  -8   12.23    2.15
   0   1  -8   11.45    1.98
   0  -1  -8    9.37    1.75
   0  -1  -9    6.76    1.80
   0  -1  -9    9.70    1.81
   0   1  -9    7.81    1.80
   0  -1 -10   80.56    6.47
   0   1 -10   80.01    6.36
   0  -1 -10   79.08    6.10
   0  -1 -11   60.33    5.47
   0  -1 -11   67.88    5.33
   0   1 -11   58.00    5.32
   0  -1 -12   45.45    4.38
   0  -1 -12   49.81    4.25
   0  -1 -13  139.64    9.69
   0  -1 -13  131.49    9.31
   0   1 -13  137.98    9.73
   0  -1 -14   60.27    5.39
   0  -1 -14   59.89    5.17
   0   1 -14   56.12    5.34
   0  -1 -15   22.20    3.03
   0   1 -15   15.84    2.65
   0  -1 -15   22.91    2.87
   0  -1 -16   19.71    2.99
   0  -1 -16   17.35    2.69
   0  -1 -17    8.15    2.14
   0  -1 -17    9.14    1.98
   0   1 -17   11.83    2.28
   0   1 -18   33.25    3.92
   0  -1 -18   28.49    3.51
   0  -1 -18   28.11    3.73
   0   1 -19   28.08    3.64
   0  -1 -19   21.60    3.22
   0   1 -20   55.40    5.38
   0   1  20   48.45    3.36
   0   1  21   37.60    4.81
   0   1 -21   33.60    4.32
   0  -1 -21   41.19    4.42
   0  -1  21   38.01    2.74
   0   1  21   31.32    2.67
   0   1  22   36.40    4.73
   0   1  22   28.84    2.65
   0  -1  22   42.40    2.86
   0  -1 -22   45.47    4.70
   0   1 -22   39.79    4.62
   0   1  23  121.52    9.44
   0  -1  23  130.37    9.51
   0   1  23  102.65    6.27
   0  -1  23   91.92    6.14
   0  -1 -23  100.82    8.22
   0   1 -23   95.42    8.37
   0  -1  24   47.11    5.22
   0   1  24   44.88    5.24
   0  -1  24   30.46    2.57
   0   1  24   31.55    2.63
   0   1 -24   30.87    4.21
   0  -1 -24   36.64    4.35
   0   1  25  168.73   12.14
   0   1 -25  140.03   11.16
   0  -1 -25  152.91   11.09
   0   1  25  136.23    8.71
   0  -1  25  148.42    8.74
   0   1  26    4.03    1.81
   0  -1  26    3.02    1.68
   0   1 -26    4.09    1.74
   0  -1 -26    2.32    1.43
   0   1  26    5.78    1.05
   0  -1  26    3.78    0.91
   0   1  27   57.83    6.15
   0  -1 -27   42.33    5.01
   0   1 -27   50.78    5.60
   0  -1  27   47.41    3.48
   0   1  27   48.95    3.54
   0   1 -28   14.09    1.52
   0   1  28   14.90    3.20
   0  -1 -28   10.29    1.08
   0   1 -28   11.22    2.55
   0   1  28   11.95    1.50
   0  -1  28   11.16    1.39
   0   1  29   10.61    1.45
   0   1  29   11.56    3.03
   0  -1  29   11.69    1.44
   0  -1  29   12.37    3.25
   0   1  29   10.97    2.80
   0   1 -29   11.60    1.40
   0   1 -29   12.01    2.65
   0   1 -30    0.11    0.65
   0   1  30    0.32    0.81
   0  -1  30   -0.93    0.94
   0   1 -31    7.14    1.11
   0  -1  31    5.78    1.10
   0   1  31    6.57    1.20
   0   1 -32   11.19    1.29
   0  -1  32   10.43    1.30
   0   1  32   10.28    1.40
   0   1 -33   28.79    2.12
   0  -1  33   26.14    2.15
   0   1  33   28.48    2.32
   0   1 -34    1.49    0.55
   0   1  34    1.28    0.68
   0  -1  34    0.65    0.54
   0  -1  35   40.73    2.73
   0   1  35   43.41    2.89
   0   1  36    0.25    0.46
   0   1  37   12.36    1.13
   0  -1  37   16.13    1.39
   0  -1  38    0.09    0.44
   0   1  38    0.47    0.42
   0   1  39    6.49    0.66
   0  -1  39    7.06    0.68
   0   2   0 1109.53   58.14
   0   2   0 1254.69   58.13
   0   2  -1   33.90    2.12
   0   2  -1   34.35    2.05
   0   2  -1   28.11    2.00
   0   2   1   31.02    2.55
   0   2   1   32.80    2.16
   0   2  -2  217.15   13.23
   0  -2  -2  202.97   13.20
   0   2  -2  256.83   13.31
   0   2   2  268.63   14.21
   0  -2  -3   22.41    2.11
   0   2  -3   22.11    2.09
   0   2   4   52.07    2.96
   0   2  -4   40.26    3.36
   0  -2  -5    8.66    1.67
   0   2  -5   11.23    1.77
   0   2  -6    7.38    1.63
   0  -2  -6    5.87    1.53
   0  -2  -7   20.97    2.58
   0   2  -7   16.29    2.39
   0  -2  -7   17.42    2.01
   0  -2  -8   87.76    6.38
   0   2  -8   65.59    6.34
   0   2  -9   78.88    6.70
   0  -2  -9   77.20    6.33
   0  -2 -10  651.14   33.52
   0   2 -10  670.14   33.69
   0  -2 -10  571.86   32.74
   0   2 -11   27.31    3.51
   0  -2 -11   40.76    4.00
   0   2 -11   28.30    3.53
   0  -2 -11   40.64    3.59
   0  -2 -12  307.44   18.87
   0   2 -12  330.88   19.13
   0  -2 -12  310.22   18.50
   0   2 -12  297.78   19.12
   0  -2 -13    5.56    1.72
   0   2 -13    3.60    1.52
   0  -2 -13    4.50    1.33
   0   2 -13    2.85    1.41
   0   2 -14   28.15    3.32
   0  -2 -14   19.55    2.91
   0  -2 -14   16.61    2.53
   0   2 -14   29.86    3.55
   0   2 -15    9.76    2.15
   0  -2 -15   12.27    2.29
   0   2 -15   12.43    2.42
   0  -2 -15   11.84    2.03
   0   2 -16   61.78    5.68
   0  -2 -16   66.48    5.77
   0   2 -16   61.10    5.87
   0  -2 -16   62.34    5.35
   0  -2 -17    4.69    1.62
   0   2 -17    9.53    2.16
   0  -2 -17    7.04    1.66
   0   2 -17    7.62    2.05
   0   2  18   22.71    3.70
   0   2 -18   14.34    2.89
   0   2 -19   68.33    6.59
   0  -2 -19   67.07    6.03
   0   2  20   28.05    4.02
   0   2 -20   22.19    3.59
   0  -2 -20   20.13    2.95
   0   2  20   19.53    1.88
   0   2  21   34.09    4.61
   0   2 -21   29.11    4.10
   0  -2 -21   40.02    4.11
   0  -2  21   30.89    2.41
   0   2  21   26.25    2.36
   0  -2 -22  113.09    8.87
   0   2 -22  117.58    9.58
   0   2  22  144.03   10.50
   0  -2  22  115.43    7.04
   0   2  22  116.23    7.14
   0  -2 -23   13.36    2.56
   0   2 -23   13.00    2.77
   0   2  23   11.97    2.78
   0  -2  23    9.72    1.30
   0   2  23    9.61    1.34
   0  -2 -24   10.53    2.27
   0   2 -24    9.38    2.49
   0   2  24   15.61    3.20
   0  -2  24   13.49    2.89
   0  -2  24   11.37    1.37
   0   2  24   11.68    1.47
   0   2 -25   37.75    4.65
   0  -2 -25   24.77    3.64
   0   2  25   30.97    4.46
   0  -2  25   26.35    2.34
   0   2  25   32.34    2.55
   0   2 -26   29.53    4.33
   0   2  26   32.87    4.68
   0   2  26   31.88    2.72
   0  -2  26   37.43    2.73
   0   2  27    9.32    1.35
   0  -2  27    6.44    1.04
   0   2 -27   10.90    2.55
   0   2  27   12.62    2.93
   0   2  28   -0.14    0.77
   0  -2  28    0.12    0.54
   0   2  28   -0.29    1.47
   0   2 -28   -0.26    1.23
   0   2 -28    0.27    0.59
   0  -2  29    6.93    2.77
   0   2  29    7.75    2.75
   0   2  29    8.88    1.32
   0  -2  29    5.89    1.05
   0   2  29   10.27    2.65
   0   2 -29    8.87    1.26
   0   2 -29    7.97    2.25
   0  -2  30    1.43    0.70
   0   2  30    1.06    0.82
   0   2 -30    1.91    0.83
   0  -2  31   26.41    2.23
   0   2  31   27.90    2.44
   0   2 -31   31.09    2.41
   0  -2  32   36.82    2.71
   0   2  32   39.11    2.97
   0   2 -32   40.49    2.87
   0  -2  33    0.47    0.51
   0   2  33    1.85    0.82
   0   2 -33    1.12    0.65
   0   2  34    9.52    1.26
   0   2 -34    9.48    1.07
   0   2 -35   26.85    1.96
   0   2  35   28.90    2.17
   0   2  36    0.44    0.65
   0   2  36    0.07    0.51
   0   2 -36    0.31    0.30
   0  -2  37   12.96    1.26
   0   2  37   15.22    1.29
   0   2  37   13.21    1.17
   0  -2  38    1.59    0.45
   0   2  38    1.90    0.48
   0   3   0    0.30    0.27
   0   3   0    0.56    0.65
   0   3  -1   40.07    2.47
   0   3   1   43.87    2.66
   0   3  -1   37.78    2.39
   0   3   1   36.45    2.51
   0   3   1   28.50    3.03
   0   3  -1   30.80    2.57
   0   3  -2   29.87    1.96
   0   3   2   29.84    2.06
   0   3  -2   26.85    1.73
   0   3  -2   21.20    1.72
   0   3   2   21.85    2.67
   0   3   2   22.85    1.93
   0   3   3   21.23    1.60
   0  -3  -3    9.88    1.13
   0   3  -3   12.60    1.21
   0   3   3   18.99    1.63
   0   3  -3   17.96    1.48
   0   3   3   18.97    2.53
   0   3  -3   15.89    1.06
   0  -3  -4   35.18    2.89
   0   3  -4   35.38    2.93
   0   3  -4   44.05    3.03
   0   3   4   42.57    4.21
   0   3  -5  262.00   14.57
   0  -3  -5  219.01   14.52
   0   3  -5  237.88   14.63
   0   3  -6   40.90    3.37
   0   3   6   46.73    3.29
   0   3  -6   41.40    3.53
   0   3   7  257.46   14.82
   0   3  -7  280.75   15.52
   0  -3  -7  233.71   15.21
   0  -3  -8   70.21    4.88
   0  -3  -8   76.84    5.59
   0   3  -8   77.96    5.62
   0  -3  -9  404.68   25.20
   0   3   9  385.49   25.34
   0   3   9  418.56   26.54
   0   3  -9  598.01   26.73
   0  -3  -9  545.79   26.45
   0   3  10   45.85    5.26
   0   3 -10   74.02    5.52
   0  -3 -10   64.48    5.22
   0  -3 -10   53.64    4.56
   0  -3 -11  882.57   44.06
   0   3 -11  905.13   44.23
   0  -3 -11  823.66   43.26
   0  -3 -12  110.11    8.12
   0   3 -12  116.28    8.29
   0   3  12   97.68    8.83
   0   3 -12  106.99    8.45
   0  -3 -12  115.17    7.72
   0   3  13  302.88   19.58
   0   3 -13  337.58   18.51
   0  -3 -13  286.23   18.07
   0   3 -13  284.01   18.60
   0  -3 -13  279.45   17.49
   0   3 -14    0.87    1.30
   0  -3 -14    1.66    0.94
   0   3 -14    0.70    1.12
   0   3  14    0.80    1.30
   0  -3 -14    1.04    1.22
   0   3  15  587.46   33.72
   0  -3 -15  532.43   31.86
   0   3 -15  534.57   31.93
   0   3 -15  554.73   32.79
   0  -3 -15  575.78   31.54
   0   3 -16   24.59    3.43
   0   3  16   29.46    4.20
   0  -3 -16   23.91    3.29
   0   3 -16   25.22    3.63
   0  -3 -16   27.38    3.11
   0   3  17   82.47    7.46
   0   3 -17   69.41    6.63
   0  -3 -17   65.81    5.68
   0   3  18   25.91    4.03
   0   3 -18   19.17    3.34
   0  -3 -18   24.29    3.00
   0  -3 -19  152.14   10.86
   0   3 -19  155.21   12.03
   0   3  20   62.34    6.50
   0  -3 -20   48.75    4.89
   0   3 -20   54.70    5.86
   0   3  20   52.36    3.70
   0   3  21  255.61   16.43
   0  -3 -21  231.94   14.59
   0   3 -21  227.05   15.64
   0   3  21  212.85   12.65
   0   3  22   86.06    7.91
   0   3 -22   71.18    7.21
   0  -3 -22   80.67    6.60
   0   3  22   71.97    4.89
   0   3  23  238.31   15.69
   0   3  23  200.28   11.89
   0   3 -23  211.50   14.88
   0   3  24    9.34    2.75
   0   3 -24    8.50    2.45
   0   3  24    7.65    1.25
   0   3  25   77.62    7.39
   0   3  25   63.71    4.48
   0   3 -25   64.32    6.74
   0   3  26    4.22    2.05
   0   3 -26    3.31    1.62
   0   3  26    3.92    0.99
   0   3  27   37.72    2.99
   0   3 -27   35.86    4.84
   0   3  27   37.63    5.10
   0   3  28    5.40    2.16
   0  -3  28    6.23    2.43
   0   3  28    5.37    1.11
   0   3  28    6.18    2.15
   0   3 -28    2.15    1.47
   0   3 -28    7.01    1.17
   0   3 -29   36.38    2.84
   0   3  29   32.15    2.76
   0   3 -30   10.54    1.47
   0   3  30   10.69    1.53
   0   3 -31   36.83    2.88
   0   3  31   37.21    2.96
   0   3 -32   17.08    1.72
   0   3  32   16.63    1.81
   0   3 -33   31.82    2.43
   0   3  33   30.66    2.53
   0   3 -34    8.62    1.08
   0   3  34    9.24    1.21
   0   3  35    2.55    0.72
   0   3 -35    2.89    0.63
   0   3  36    0.70    0.53
   0  -3  36    0.77    0.54
   0   3  36    0.19    0.55
   0   3 -36    0.85    0.42
   0   3  37    1.00    0.46
   0  -3  37    0.72    0.46
   0   3  37    0.88    0.46
   0  -3  38    0.17    0.30
   0   4   0 2629.21  133.48
   0   4   0 2284.45  134.63
   0   4  -1  310.87   16.26
   0   4   1  275.38   17.79
   0   4  -1  280.71   17.11
   0   4  -1  297.44   16.20
   0   4   1  294.88   16.34
   0   4   2 1382.19   65.88
   0   4  -2 1268.40   65.62
   0   4  -2 1183.59   66.06
   0   4   2 1164.05   67.46
   0   4  -2 1252.98   65.42
   0   4   2 1120.41   65.67
   0   4   3   55.66    3.93
   0   4   3   51.68    5.30
   0   4  -3   56.14    3.81
   0   4  -3   58.83    3.83
   0   4   3   60.46    3.96
   0   4   4   72.43    4.83
   0   4  -4   66.12    4.17
   0   4  -4   65.65    4.58
   0   4   5    2.81    0.87
   0   4  -5    2.64    0.76
   0   4   5    1.31    0.59
   0   4  -6   14.96    1.75
   0   4   6   14.69    2.03
   0   4  -6   17.86    1.98
   0   4   6   20.81    2.02
   0  -4  -7   14.76    2.00
   0   4  -7   19.09    2.17
   0   4  -7   19.54    2.26
   0   4   7   22.86    2.26
   0   4  -8  387.03   22.72
   0   4  -8  436.84   23.12
   0   4   8  458.85   22.85
   0   4  -9  130.19    8.48
   0  -4  -9  103.99    8.12
   0  -4  -9  129.72    7.93
   0   4  -9  124.84    8.60
   0   4   9  118.05    8.20
   0  -4 -10 1227.55   66.35
   0  -4 -10 1162.94   65.60
   0   4 -10 1148.39   66.55
   0   4  10 1176.92   66.17
   0  -4 -11  243.57   13.74
   0   4 -11  253.44   14.47
   0  -4 -11  228.80   14.26
   0  -4 -12 1462.98   62.39
   0  -4 -12 1251.90   62.82
   0   4  12  829.83   62.97
   0   4 -12 1319.46   63.01
   0   4  12  838.89   62.26
   0  -4 -13   29.57    3.00
   0   4  13   23.62    3.94
   0   4 -13   28.15    3.39
   0   4  13   20.13    3.21
   0   4  14   46.92    5.66
   0   4  14   35.86    4.81
   0  -4 -15   21.94    2.70
   0   4  15   16.35    3.17
   0  -4 -16  101.01    6.63
   0   4  16  106.92    8.76
   0   4  17   35.23    4.84
   0  -4 -17   29.16    3.18
   0   4 -17   34.56    4.52
   0   4 -18  129.80   10.46
   0   4  18  158.24   11.60
   0  -4 -18  127.57    8.97
   0   4  18  130.91    7.71
   0   4 -19  139.81   11.25
   0   4  19  162.83   12.34
   0  -4 -19  143.04    9.89
   0   4  19  123.47   11.51
   0   4  19  146.24    8.57
   0   4  20  477.13   27.91
   0   4 -20  468.75   27.12
   0   4  20  417.40   27.50
   0   4  20  413.25   23.45
   0   4  21  256.39   17.00
   0   4  21  218.34   16.83
   0   4 -21  212.35   15.88
   0   4  22  635.68   35.46
   0   4  22  579.64   35.69
   0   4 -22  520.39   34.14
   0   4 -23   58.91    6.55
   0   4  23   61.99    6.89
   0   4 -24   22.27    4.02
   0   4  24   34.82    4.90
   0   4 -25    9.21    2.50
   0   4  25    8.81    2.63
   0   4  26   60.57    6.66
   0   4  26   54.25    3.97
   0   4  26   61.58    6.68
   0   4 -26   50.98    6.08
   0   4 -27    8.50    1.28
   0   4  27    9.76    2.73
   0   4  27    9.31    1.38
   0   4  27    4.33    2.28
   0  -4  27    8.74    2.76
   0   4 -27    7.82    2.28
   0   4 -28   20.70    2.07
   0   4  28   22.28    3.81
   0   4 -28   18.69    3.39
   0  -4  28   19.86    3.83
   0   4  28   22.01    2.09
   0   4  28   20.28    3.83
   0   4 -29   44.69    3.34
   0   4  29   42.52    3.29
   0   4 -30   39.05    3.07
   0   4  30   39.28    3.11
   0   4 -31  110.45    6.69
   0   4  31  105.88    6.69
   0   4 -32   67.73    4.46
   0   4  32   68.19    4.52
   0   4 -33   25.77    2.09
   0   4  33   25.10    2.17
   0   4 -34   20.88    1.73
   0   4  34   20.70    1.84
   0   4  35    5.92    0.93
   0  -4  35    5.26    0.87
   0   4 -35    6.49    0.83
   0   4  36    4.55    0.76
   0  -4  36    4.97    0.69
   0   4 -36    4.21    0.61
   0   4  37    2.86    0.53
   0  -4  37    2.10    0.42
   0   4 -38    0.20    0.26
   0   5   0    0.37    0.42
   0   5  -1   63.42    4.01
   0   5   1   60.38    4.12
   0   5  -2   47.06    3.11
   0   5  -2   46.97    3.25
   0   5   2   47.00    3.47
   0   5   2   44.39    3.34
   0   5  -3  879.67   47.01
   0   5   3  841.60   47.14
   0   5   3  913.13   47.27
   0   5  -4  141.13    7.82
   0   5   4  133.71    7.99
   0   5   4  143.22    7.97
   0   5   4  124.29    6.88
   0  -5   4  118.77    6.94
   0   5  -5  306.64   17.10
   0   5   5  304.63   17.15
   0   5   5  289.11   17.28
   0   5  -6   43.40    3.56
   0   5   6   43.43    3.52
   0   5   6   41.21    3.69
   0   5  -7  934.05   50.23
   0   5   7  965.30   50.12
   0   5   7  857.00   50.49
   0   5  -8  364.26   21.50
   0   5   8  357.82   21.81
   0   5   8  384.99   21.36
   0   5  -9  679.52   36.61
   0   5   9  654.00   37.07
   0   5   9  669.45   36.25
   0  -5  -9  617.60   35.49
   0   5  10   82.68    6.21
   0   5 -10   84.15    6.54
   0  -5 -10   69.56    5.43
   0   5  11  259.08   17.73
   0   5 -11  260.20   18.05
   0   5  12  154.97   12.42
   0   5 -12  170.48   12.94
   0   5  13   23.31    3.50
   0   5 -13   17.62    3.26
   0   5  14   43.84    5.70
   0   5 -14   53.40    6.16
   0   5 -15   28.76    4.16
   0   5  15   18.58    3.49
   0   5  15   23.93    4.13
   0   5  16   22.40    3.89
   0   5  16   33.14    4.85
   0   5  17   87.89    9.35
   0   5  17  158.96   11.58
   0   5  18  152.92    8.42
   0   5  18  170.85   12.60
   0   5  19  294.40   22.67
   0   5  19  347.63   18.82
   0   5  19  304.27   18.74
   0   5  20   16.69    3.85
   0   5  20   16.05    1.83
   0   5  20   15.82    3.76
   0   5 -21  141.49   11.26
   0   5  21  149.28   11.92
   0   5  21  128.33    8.03
   0   5  21  126.78   11.77
   0   5 -22  121.59   10.21
   0   5  22  105.07   10.54
   0   5  22  130.95   10.81
   0   5  22  110.86    7.05
   0   5 -23    7.36    2.42
   0   5  23   10.53    3.23
   0   5  23    5.77    2.45
   0   5  23    7.15    1.24
   0   5 -24   14.55    3.17
   0   5  24   15.56    3.69
   0   5  24   14.33    1.70
   0   5  24   14.71    3.25
   0   5  24   13.66    1.51
   0   5  24   17.05    3.53
   0   5 -25   43.83    5.56
   0   5  25   39.39    5.59
   0   5  25   43.28    3.42
   0  -5  25   58.17    6.54
   0   5  25   49.50    5.94
   0   5 -26    5.81    2.11
   0  -5  26   10.54    2.88
   0   5  26    7.77    2.37
   0   5  26    8.97    2.60
   0   5 -27   21.38    3.71
   0   5 -27   24.01    2.22
   0   5  27   20.46    3.84
   0   5  27   20.41    3.81
   0  -5  27   27.26    4.43
   0   5 -28   16.39    1.80
   0   5 -29   88.01    5.66
   0   5 -30    0.69    0.82
   0   5 -31   38.62    2.92
   0   5 -32    6.50    1.10
   0   5  33    3.33    0.92
   0   5 -33    4.10    0.87
   0  -5  34    5.47    0.85
   0   5  34    5.49    0.94
   0   5 -34    5.76    0.89
   0   5 -35   26.25    1.89
   0  -5  35   26.08    1.82
   0   5  35   25.99    1.97
   0   5  36    2.14    0.56
   0  -5  36    1.58    0.40
   0   5 -36    2.02    0.46
   0   6   0  397.81   21.89
   0   6   1   45.57    3.38
   0   6  -1   46.86    3.28
   0   6   2   25.33    2.27
   0   6  -2   23.56    2.00
   0   6   3   18.34    1.98
   0   6  -3   21.80    1.97
   0   6   4   14.14    1.77
   0   6   4   16.11    1.88
   0   6  -4   16.42    1.75
   0   6   5    3.59    0.91
   0   6   5    1.56    0.75
   0   6  -5    2.64    0.78
   0   6   6   10.72    1.69
   0   6   6    9.58    1.48
   0   6  -6    9.13    1.45
   0   6   6    8.87    0.81
   0  -6   6    6.48    0.81
   0   6   7    8.37    1.60
   0   6   7    6.47    1.30
   0   6  -7    7.40    1.37
   0   6   7    5.74    0.81
   0  -6   7    6.79    0.96
   0   6   8    5.83    1.55
   0   6   8    5.04    1.23
   0   6  -8    3.53    1.11
   0   6   8    3.32    0.76
   0   6  -9   23.25    2.94
   0   6   9   24.82    3.26
   0   6   9   25.99    2.96
   0   6 -10  129.11    9.43
   0   6  10  126.88    9.81
   0   6  10  134.64    9.25
   0   6 -11   30.89    3.82
   0   6  11   25.51    3.84
   0   6  11   28.41    3.43
   0   6 -12  140.46   10.49
   0   6  12  142.55   11.05
   0   6  12  131.60   10.04
   0   6 -13   45.55    5.30
   0   6  13   46.84    5.06
   0   6 -14   13.07    2.88
   0   6  14    9.76    2.40
   0   6 -15    2.38    1.64
   0   6  15    2.05    1.52
   0   6 -16   15.91    3.33
   0   6  16   16.21    3.45
   0   6 -17   31.65    4.74
   0   6  17   22.64    2.13
   0   6  17   28.73    2.23
   0   6  17   29.10    2.42
   0   6 -18   67.35    7.38
   0   6  18   61.71    4.49
   0   6  18   79.67    8.48
   0   6  18   73.30    4.57
   0   6  18   79.05    4.87
   0   6 -19   16.70    3.58
   0   6  19   15.97    1.58
   0   6  19   13.23    1.51
   0   6  19   17.67    3.97
   0   6  19    7.01    2.64
   0   6  19   16.60    1.79
   0   6  20    5.30    1.14
   0   6  20    5.76    1.01
   0   6  20    8.02    2.91
   0   6 -20    5.36    2.36
   0   6  20    5.63    2.58
   0   6  20    5.81    0.96
   0   6  21   37.64    2.98
   0   6  21   44.92    6.25
   0   6  21   45.28    5.64
   0   6  21   47.56    3.38
   0   6  21   41.04    2.98
   0   6  21   33.16    5.62
   0   6  22  104.77    7.09
   0   6  22  146.18   11.79
   0   6  22  150.61   11.03
   0   6  22  129.14    7.54
   0  -6  22  153.39   11.62
   0   6  22  117.80    7.14
   0   6  22  127.28   11.59
   0   6  23   41.17    3.13
   0   6  23   51.84    6.41
   0  -6  23   46.36    5.94
   0   6  23   40.77    3.24
   0   6  23   46.13    5.64
   0   6  23   38.52    2.90
   0   6  23   42.08    6.15
   0   6  24   59.39    4.17
   0   6  24   53.56    6.33
   0   6  24   65.30    7.24
   0   6  24   54.61    7.06
   0   6  24   56.06    3.97
   0   6  25    1.36    1.47
   0   6  25   -0.86    1.44
   0   6 -25    0.44    0.75
   0   6  25    0.28    0.78
   0   6  25    0.73    0.58
   0   6  25    0.38    1.32
   0   6  26   34.05    2.72
   0   6  26   36.66    2.95
   0   6  26   41.82    5.53
   0   6 -26   35.52    4.91
   0   6 -26   39.43    3.06
   0   6 -27    3.10    0.97
   0   6  27    2.34    0.95
   0   6  28   69.76    4.89
   0   6 -28   77.94    4.94
   0   6  29    9.82    1.39
   0   6 -29    9.30    1.32
   0   6  30   37.23    2.91
   0   6 -30   37.93    2.90
   0   6  31   28.95    2.38
   0   6 -31   27.01    2.28
   0  -6  32    2.47    0.73
   0   6  32    2.74    0.86
   0   6 -32    3.02    0.83
   0  -6  33    9.38    1.00
   0   6 -33    9.25    1.12
   0   6 -34   14.76    1.33
   0   6 -35    0.29    0.40
   0   6 -36    8.22    0.79
   0   7   0    0.44    0.39
   0   7  -1    2.58    0.64
   0   7   1    1.72    0.63
   0   7   2    3.90    0.86
   0   7   3   44.76    3.58
   0   7   4   43.00    3.59
   0   7   5  348.54   20.24
   0   7   5  338.66   20.16
   0   7  -5  365.57   20.05
   0   7   6  110.46    7.69
   0   7   6  111.98    7.82
   0   7  -6  118.83    7.66
   0   7   7   50.92    4.22
   0   7   7   47.71    4.34
   0   7  -7   43.71    3.99
   0   7   8   14.04    2.12
   0   7   8   13.82    2.30
   0   7  -8   16.94    2.29
   0   7   9   24.22    2.92
   0   7   9   25.58    3.38
   0   7  -9   25.51    3.11
   0   7  10   20.97    2.88
   0   7  10   26.20    3.56
   0   7 -10   27.42    3.36
   0   7  11   44.61    4.66
   0   7  11   50.87    5.47
   0   7 -11   48.82    5.07
   0   7  12   51.23    5.31
   0   7  12   61.48    6.50
   0   7  12   54.57    4.70
   0   7 -12   55.22    5.71
   0   7  13    5.80    1.78
   0   7 -13    6.42    2.14
   0   7  13    9.62    2.69
   0   7  13    4.49    1.48
   0   7  14    3.14    1.46
   0   7  14    5.22    1.00
   0   7  14    3.22    1.54
   0   7  14    3.86    1.95
   0   7 -14    4.40    1.84
   0   7  14    3.88    0.91
   0   7 -14    3.53    0.69
   0   7 -15   60.89    4.48
   0   7 -15   65.08    7.17
   0   7  15   72.08    4.81
   0   7  15   66.72    7.84
   0   7  15   86.31    4.97
   0   7  15   54.54    6.08
   0   7  15   86.48    5.05
   0   7  15   57.07    6.70
   0   7 -16   40.12    5.60
   0   7  16   46.79    3.50
   0   7  16   37.71    6.08
   0   7  16   37.63    4.92
   0   7  16   55.96    3.72
   0   7  16   32.19    5.11
   0   7  16   51.53    3.55
   0   7  17   18.26    1.89
   0   7  17   20.97    2.08
   0   7  17   15.52    3.15
   0   7 -17   18.07    3.78
   0   7  17   13.29    3.25
   0   7  17   21.44    1.96
   0   7  18    1.02    0.67
   0   7  18    1.34    0.64
   0   7 -18    1.07    1.39
   0   7  18    0.38    1.40
   0   7  18    0.08    0.72
   0   7 -19   40.23    5.66
   0   7  19   39.89    3.10
   0   7  19   42.48    3.10
   0   7  19   45.90    3.36
   0   7  20   14.18    1.60
   0   7 -20   17.50    3.72
   0   7  20   17.33    1.74
   0   7  20   13.16    3.52
   0   7  20   16.51    1.88
   0   7  21   62.28    4.02
   0   7  21   63.84    4.30
   0   7 -21   66.24    7.34
   0   7  21   47.07    6.85
   0   7  21   52.03    3.96
   0   7  22   36.86    2.82
   0   7  22   41.58    3.18
   0   7  22   45.71    6.22
   0   7 -22   40.48    5.55
   0   7  22   30.76    5.42
   0   7  22   43.19    3.19
   0   7  22   34.06    2.83
   0   7  23   15.23    1.56
   0   7 -23   13.96    3.47
   0   7  23   17.41    1.84
   0   7 -23   16.16    1.83
   0   7  23   16.76    3.76
   0   7  23   16.17    3.80
   0   7  23   17.91    1.85
   0   7  23   13.10    1.52
   0   7 -24    3.81    1.99
   0   7  24    2.94    0.95
   0   7  24    3.36    0.89
   0   7  24    7.26    2.72
   0   7  24    3.54    2.05
   0   7  24    3.77    0.77
   0   7 -25    7.82    2.47
   0   7  25    8.91    1.27
   0   7  25   13.07    3.20
   0   7  25   10.04    1.16
   0   7  25    8.57    2.79
   0   7  25   11.82    1.48
   0   7  26    2.26    0.88
   0   7  26    2.89    0.78
   0   7  27   18.64    1.74
   0   7  27   19.91    1.94
   0   7  28    8.41    1.27
   0   7 -29   57.93    3.97
   0   7  29   58.98    4.01
   0   7 -30   18.61    1.77
   0   7  30   16.84    1.75
   0   7 -31   66.47    4.30
   0   7  31   68.38    4.35
   0   7 -32   21.27    1.81
   0   7  32   23.45    1.88
   0   7 -33   15.85    1.41
   0   7  33   15.03    1.40
   0   7 -34    3.96    0.67
   0   7 -34    4.51    0.67
   0   7  34    3.41    0.67
   0   7 -35    7.79    0.76
   0   7 -35    8.14    0.79
   0   8   0    9.52    1.32
   0   8   1   42.41    3.42
   0   8   2   74.11    5.25
   0   8   3   56.13    4.35
   0   8   4  123.56    8.16
   0   8   5   47.91    4.14
   0   8   6   21.09    2.57
   0   8   7    0.46    0.69
   0   8   8    9.73    1.88
   0   8  -8    7.87    1.62
   0   8   8   11.43    2.05
   0   8   9   31.69    3.61
   0   8   9   35.91    4.06
   0   8  -9   33.74    3.65
   0   8  10   17.40    2.71
   0   8  10   20.80    3.20
   0   8 -10   18.85    2.83
   0   8  10   19.44    2.22
   0   8  10   23.20    2.22
   0   8 -11   15.21    2.74
   0   8 -11   15.11    1.39
   0   8  11   19.38    2.09
   0   8  11   16.12    1.89
   0   8  11   13.51    1.73
   0   8  11   16.30    2.64
   0   8  11   18.66    3.17
   0   8 -11   15.13    1.33
   0   8 -12   19.25    1.64
   0   8 -12   18.88    3.16
   0   8  12   19.28    2.06
   0   8  12   16.66    2.03
   0   8  12   22.55    2.21
   0   8  12   16.96    2.96
   0   8  12   20.20    3.54
   0   8 -12   17.90    1.55
   0   8 -13    7.74    1.11
   0   8  13    9.08    2.58
   0   8  13   12.80    1.60
   0   8  13   12.44    1.56
   0   8  13    9.05    2.23
   0   8 -13    9.38    1.13
   0   8 -13   11.62    2.65
   0   8 -14   36.29    4.82
   0   8 -14   31.01    2.45
   0   8  14   39.97    2.98
   0   8  14   37.77    2.94
   0   8  14   36.43    5.31
   0   8  14   29.58    2.61
   0   8  14   24.32    3.96
   0   8 -14   26.03    2.43
   0   8 -15   50.98    3.70
   0   8 -15   50.86    6.27
   0   8  15   70.27    4.26
   0   8  15   32.78    5.19
   0   8  15   59.58    4.11
   0   8  15   43.67    6.42
   0   8 -15   47.88    3.74
   0   8  15   59.05    4.03
   0   8  16   77.02    4.43
   0   8 -16   52.66    3.93
   0   8 -16   51.01    6.46
   0   8  16   68.91    4.34
   0   8  16   40.28    5.82
   0   8  16   54.55    7.14
   0   8  16   65.74    4.30
   0   8 -16   43.49    3.85
   0   8  17    9.28    1.30
   0   8 -17    8.64    2.71
   0   8  17    7.82    1.29
   0   8  17    8.11    2.85
   0   8 -17    5.49    1.05
   0   8  17    5.77    2.28
   0   8 -17    6.57    1.14
   0   8  17    6.76    1.18
   0   8  18   12.97    3.44
   0   8  18   22.71    2.14
   0   8  18   19.16    4.32
   0   8 -18   22.87    4.22
   0   8  18   24.09    2.09
   0   8  18   20.33    2.01
   0   8 -18   13.48    1.80
   0   8 -19   99.08    9.56
   0   8  19  104.30    6.11
   0   8  19  116.61   10.68
   0   8  19  106.60    5.93
   0   8  19   93.34    5.88
   0   8 -20   66.00    7.47
   0   8  20   66.15    4.47
   0   8  20   75.50    8.46
   0   8  20   60.08    4.26
   0   8 -20   75.33    4.65
   0   8  20   65.44    4.23
   0   8 -20   51.83    4.20
   0   8 -21   56.29    7.15
   0   8 -21   60.22    4.44
   0   8 -21   70.01    4.68
   0   8  21   66.55    4.59
   0   8  21   61.47    4.39
   0   8  21   71.43    4.71
   0   8  21   65.33    4.33
   0   8 -22   93.26    9.36
   0   8 -22  100.96    6.34
   0   8 -22  101.67    6.47
   0   8  22  105.07    6.42
   0   8  22  107.92    6.47
   0   8  22   88.83    6.13
   0   8  22  100.12    6.13
   0   8  22   74.98    9.18
   0   8 -23   61.02    7.12
   0   8  23   59.73    4.25
   0   8  23   70.80    4.56
   0   8 -23   68.25    4.56
   0   8  23   65.84    4.49
   0   8  23   51.36    7.04
   0   8 -23   62.97    4.36
   0   8  23   61.86    4.19
   0   8  24   15.84    1.75
   0   8 -24   16.48    1.83
   0   8  24   14.87    1.73
   0   8  24   16.34    1.57
   0   8  24   17.29    3.78
   0   8  25    7.06    1.16
   0   8 -25    5.71    1.12
   0   8  25    6.45    0.93
   0   8  25    6.43    1.13
   0   8 -26    0.06    0.69
   0   8  26   -0.26    0.43
   0   8  26    0.06    0.65
   0   8  27    1.13    0.70
   0   8 -27    1.80    0.79
   0   8  27    2.32    0.70
   0   8  28    2.13    0.75
   0   8  28    2.19    0.63
   0   8  29   30.52    2.39
   0   8  30    1.84    0.71
   0   8  31   29.33    2.20
   0   8  32   18.43    1.57
   0  -8 -32   22.32    1.53
   0   8 -32   17.57    1.51
   0   8 -33   20.84    1.59
   0   8  33   22.13    1.60
   0   8  34   14.05    1.08
   0   9   1   43.91    3.59
   0   9   2  111.88    7.40
   0   9   3  197.53   12.08
   0   9   4   45.79    3.99
   0   9   5   46.58    3.89
   0   9   5   51.44    3.36
   0   9   5   56.29    4.82
   0   9   5   53.01    4.48
   0   9  -6   61.43    3.79
   0   9   6   61.42    5.19
   0   9  -6   62.62    3.81
   0   9   6   61.36    3.94
   0   9   6   59.90    4.53
   0   9   6   54.65    4.16
   0   9  -7  168.43    9.61
   0   9   7  176.93   11.51
   0   9  -7  181.88    9.68
   0   9   7  170.24    9.81
   0   9   7  156.20   10.38
   0   9   7  152.44   10.11
   0   9  -8   82.76    4.80
   0   9  -8   80.73    4.83
   0   9  -8   75.98    4.92
   0   9   8   73.84    5.51
   0   9   8   82.40    6.70
   0   9  -9  216.24   11.92
   0   9  -9  226.24   12.00
   0   9   9  216.22   14.34
   0   9  -9  200.20   12.07
   0   9  10   69.92    5.40
   0   9 -10   82.41    4.91
   0   9 -10   71.48    5.22
   0   9 -10   78.12    4.82
   0   9 -10   77.70    5.01
   0   9  11   42.03    3.60
   0   9 -11   47.15    3.11
   0   9  11   48.14    5.37
   0   9 -11   44.18    3.00
   0   9  11   52.00    3.91
   0   9 -11   36.26    3.24
   0   9  11   36.53    4.54
   0   9 -11   43.21    3.18
   0   9  12   93.11    5.98
   0   9 -12   85.34    7.53
   0   9 -12   89.34    5.27
   0   9  12   88.75    8.15
   0   9 -12   78.28    5.09
   0   9 -12   72.22    5.48
   0   9  12   80.93    7.45
   0   9 -12   76.88    5.29
   0   9  13  129.62    7.04
   0   9  13  111.64    9.68
   0   9  13   82.58    8.29
   0   9 -13  104.51    8.82
   0   9 -13  103.14    6.17
   0   9 -13   79.72    6.33
   0   9  13  129.45    7.08
   0   9 -13   88.84    6.16
   0   9  14   68.26    4.22
   0   9  14   51.63    6.44
   0   9  14   37.16    5.19
   0   9 -14   46.97    5.76
   0   9 -14   43.66    3.34
   0   9 -14   42.67    3.69
   0   9  14   57.83    4.01
   0   9 -14   43.03    3.43
   0   9  15   58.89    3.91
   0   9 -15   37.91    5.34
   0   9 -15   45.92    3.36
   0   9  15   42.63    6.26
   0   9  15   42.48    5.56
   0   9 -15   45.62    3.69
   0   9 -15   36.97    3.29
   0   9  15   53.87    3.84
   0   9  16   92.76    5.38
   0   9 -16   76.08    7.90
   0   9 -16   66.24    4.79
   0   9  16   73.83    8.46
   0   9  16   66.71    4.88
   0   9  16   55.50    7.09
   0   9 -16   87.20    5.42
   0   9 -16   59.04    4.75
   0   9  16   86.36    5.30
   0   9  17  104.28    5.61
   0   9 -17   71.75    7.95
   0   9 -17   67.70    5.07
   0   9  17   62.82    8.19
   0   9  17   72.82    5.16
   0   9  17   51.33    7.16
   0   9 -17   98.63    5.74
   0   9 -17   63.18    5.03
   0   9  17   91.25    5.47
   0   9  18   43.54    3.20
   0   9 -18   28.04    4.88
   0   9  18   35.62    5.85
   0   9  18   43.09    3.20
   0   9  18   21.73    4.48
   0   9 -18   48.17    3.48
   0   9 -18   29.58    2.89
   0   9  18   38.76    3.12
   0   9  19  196.38   10.45
   0   9 -19  158.81   13.82
   0   9  19  166.09   14.77
   0   9  19  180.05   10.44
   0   9 -19  193.74   10.69
   0   9 -19  142.07   10.18
   0   9  19  177.44   10.39
   0   9  19  216.08   10.94
   0   9  20  112.94    6.68
   0   9 -20   88.78    9.54
   0   9  20  122.62   11.37
   0   9  20  113.80    6.84
   0   9 -20  123.43    7.05
   0   9 -20   94.16    6.62
   0   9  20  105.69    6.73
   0   9  20  118.80    7.07
   0   9  21   78.48    4.92
   0   9 -21   63.33    7.67
   0   9  21   75.76    8.73
   0   9  21   78.24    5.09
   0   9 -21   75.70    5.16
   0   9 -21   69.88    4.94
   0   9  21   83.55    5.30
   0   9  21   71.66    4.95
   0   9  22   37.78    2.87
   0   9 -22   32.41    5.15
   0   9 -22   37.12    2.94
   0   9  22   23.09    4.63
   0   9  22   40.57    6.01
   0   9  22   38.32    3.06
   0   9 -22   41.64    3.17
   0   9  22   41.40    3.21
   0   9  22   36.75    2.95
   0   9  23   54.69    3.97
   0   9  23   57.39    4.07
   0   9 -23   59.30    4.09
   0   9  23   52.63    3.72
   0   9  24   15.98    1.79
   0   9  24   17.84    1.87
   0   9 -24   18.75    1.89
   0   9  24   18.23    1.66
   0   9  25   44.28    3.17
   0   9  25   40.03    3.07
   0   9 -25   40.26    3.11
   0   9  26   40.92    3.02
   0   9  26   42.58    3.05
   0   9 -26   41.21    3.06
   0   9  27   24.36    2.01
   0   9  27   25.28    2.07
   0   9 -27   23.71    2.06
   0   9  28   12.79    1.30
   0   9  28   13.90    1.38
   0   9 -28   13.34    1.39
   0   9 -29   57.94    3.69
   0   9  29   56.74    3.54
   0   9 -30   48.40    3.16
   0   9 -31   23.85    1.78
   0  -9 -32   13.26    1.06
   0   9 -32   11.81    1.07
   0   9  33   10.82    0.94
   0  10   0   29.40    3.16
   0  10   0   27.48    2.09
   0  10   0   28.63    2.22
   0  10   0   23.26    2.79
   0  10   0   26.64    2.05
   0  10   1   34.23    3.27
   0  10  -1   32.97    3.28
   0  10   1   30.91    2.11
   0  10  -1   28.58    2.06
   0  10  -1   24.60    2.08
   0  10   1   27.36    2.16
   0  10  -1   23.60    2.65
   0  10   1   22.41    2.86
   0  10   1   20.72    1.98
   0  10   1   24.50    2.02
   0  10   2   11.67    1.69
   0  10  -2   11.33    1.06
   0  10   2   10.26    1.14
   0  10  -2    9.57    1.10
   0  10  -2    9.91    1.14
   0  10   2    9.03    1.16
   0  10  -2    8.03    1.35
   0  10  -2    8.16    1.78
   0  10   2    8.44    1.90
   0  10   2   10.19    1.90
   0  10   2    8.82    1.12
   0  10  -3   23.19    1.66
   0  10   3   20.51    2.39
   0  10  -3   21.33    1.63
   0  10  -3   17.23    1.67
   0  10  -3   19.34    1.67
   0  10   3   23.42    2.64
   0  10  -3   25.58    2.89
   0  10   3   21.93    1.76
   0  10   3   14.55    1.70
   0  10   3   16.23    2.66
   0  10   3   17.66    1.73
   0  10   4    9.32    1.65
   0  10  -4   11.92    1.10
   0  10  -4    9.39    1.01
   0  10  -4    8.41    1.06
   0  10   4    9.01    1.10
   0  10   4    7.05    1.14
   0  10  -4   10.80    1.96
   0  10   4    7.81    1.21
   0  10   4    9.34    1.68
   0  10   4   12.61    2.26
   0  10  -5    4.75    0.73
   0  10  -5    5.79    0.78
   0  10   5    5.97    1.41
   0  10   5    4.02    0.95
   0  10   5    4.15    0.78
   0  10  -5    4.45    0.77
   0  10   5    7.33    1.92
   0  10   5    5.50    1.31
   0  10   5    4.75    0.98
   0  10  -6   17.90    1.46
   0  10  -6   15.23    1.38
   0  10   6   14.84    2.33
   0  10   6   14.32    1.70
   0  10   6   17.79    1.61
   0  10  -6   12.45    1.41
   0  10   6   15.14    2.13
   0  10   6   20.16    2.83
   0  10   7    6.14    1.23
   0  10  -7    7.25    0.93
   0  10   7    7.28    1.47
   0  10   7    8.79    1.98
   0  10   7    9.79    1.94
   0  10  -7    6.32    0.86
   0  10  -8   25.30    2.59
   0  10  -8   27.80    2.35
   0  10   8   30.91    3.71
   0  10  -8   32.65    2.27
   0  10   8   30.82    3.06
   0  10  -8   31.10    2.29
   0  10   8   28.58    2.76
   0  10   9   21.89    2.54
   0  10  -9   23.40    1.83
   0  10   9   24.89    3.45
   0  10  -9   22.95    1.88
   0  10  -9   19.41    1.88
   0  10 -10   38.84    2.64
   0  10  10   35.19    4.44
   0  10 -10   38.24    2.70
   0  10 -10   31.66    2.70
   0  10 -11   17.74    1.58
   0  10 -11   15.50    1.47
   0  10 -11   13.88    1.57
   0  10  11   21.07    2.45
   0  10  11   11.38    1.83
   0  10  11   14.96    3.01
   0  10  12    6.59    1.39
   0  10 -12    7.06    1.09
   0  10 -12    5.86    1.07
   0  10  12    6.20    1.44
   0  10 -12    5.73    0.98
   0  10  12    4.97    2.00
   0  10  13   20.04    3.77
   0  10 -13   16.60    1.83
   0  10 -13   14.35    1.83
   0  10  13   25.20    2.56
   0  10 -13   20.72    1.88
   0  10  13   25.38    2.50
   0  10  14   13.11    3.17
   0  10 -14    9.61    1.36
   0  10 -14    9.15    1.41
   0  10  14   13.76    1.82
   0  10  14   15.00    1.92
   0  10 -14   10.08    1.33
   0  10 -15    0.48    0.58
   0  10  15    0.38    0.86
   0  10  15    0.46    0.76
   0  10 -15   -0.26    0.60
   0  10  15    0.69    1.02
   0  10 -15   -0.30    0.59
   0  10  15    0.77    1.41
   0  10  16   24.80    4.68
   0  10  16   26.88    2.51
   0  10  16   32.01    2.90
   0  10 -16   21.03    2.27
   0  10 -16   20.40    2.15
   0  10  16   32.11    2.70
   0  10 -16   17.79    2.06
   0  10  17   25.36    2.35
   0  10  17   18.20    4.10
   0  10  17   28.17    2.64
   0  10  17   24.09    2.29
   0  10 -17   19.82    2.17
   0  10 -17   16.61    1.96
   0  10 -17   14.65    1.84
   0  10  17   12.12    3.26
   0  10 -18   49.14    4.15
   0  10 -18   73.37    4.70
   0  10  18   50.90    7.45
   0  10  18   36.75    6.12
   0  10  18   83.77    5.06
   0  10  18   73.02    4.63
   0  10  18   81.31    4.69
   0  10 -18   46.99    4.06
   0  10  19    2.25    0.99
   0  10 -19    2.19    0.99
   0  10 -19    2.17    0.79
   0  10  19    1.98    0.83
   0  10  19    3.30    1.04
   0  10 -19    1.65    0.79
   0  10  19    0.77    1.58
   0  10  19    2.12    1.14
   0  10  19    1.29    1.86
   0  10  20   35.02    2.96
   0  10  20   29.54    2.66
   0  10 -20   35.39    2.88
   0  10 -20   27.85    2.51
   0  10  20   34.64    2.70
   0  10 -20   27.66    2.55
   0  10  20   29.47    5.26
   0  10  21    3.64    1.14
   0  10  21    3.25    0.97
   0  10 -21    3.52    1.12
   0  10  21    3.33    0.94
   0  10  22    5.63    1.23
   0  10  22    6.16    1.15
   0  10 -22    5.86    1.21
   0  10  22    6.78    1.08
   0  10  23   34.67    2.85
   0  10 -23   35.13    2.81
   0  10  23   34.26    2.60
   0  10  24   19.16    1.89
   0  10 -24   17.53    1.81
   0  10  25    7.22    1.14
   0  10 -25    8.65    1.16
   0  10  26   16.49    1.64
   0  10 -26   19.50    1.72
   0  10  27   18.62    1.61
   0  10 -27   18.59    1.64
   0  10  28   28.32    2.03
   0  10 -28   27.55    2.07
   0  10  29    4.45    0.64
   0  10 -29    4.29    0.73
   0  10 -30   16.25    1.31
   0 -10 -31    2.29    0.48
   0  10  31    2.50    0.57
   0 -10 -32    2.36    0.39
   0  10  32    2.99    0.47
   0  11   0    0.05    0.38
   0  11   0    0.11    0.79
   0  11   0    0.17    1.06
   0  11   0    0.64    0.43
   0  11   1    6.41    0.90
   0  11  -1    6.12    0.89
   0  11  -1    4.16    1.16
   0  11   1    6.40    1.76
   0  11  -1    6.98    1.82
   0  11   1    5.05    1.34
   0  11   1    5.30    0.84
   0  11   2   19.55    2.79
   0  11   2   17.86    1.86
   0  11  -2   17.93    2.12
   0  11  -2   24.23    1.96
   0  11  -2   30.13    3.55
   0  11   2   29.63    3.30
   0  11   2   25.48    2.00
   0  11  -2   22.77    2.04
   0  11  -2   25.65    1.88
   0  11  -2   25.85    1.89
   0  11   2   22.05    1.93
   0  11  -3   12.24    1.59
   0  11   3   21.77    2.82
   0  11   3   13.39    1.58
   0  11   3   14.12    2.42
   0  11  -3   20.66    2.89
   0  11   3   19.21    1.66
   0  11  -3   17.73    1.60
   0  11  -3   16.63    1.69
   0  11   3   16.47    1.66
   0  11  -3   19.69    1.56
   0  11  -3   19.53    1.55
   0  11   4    1.73    0.64
   0  11  -4    2.71    0.59
   0  11  -4    3.30    0.63
   0  11  -4    2.25    0.61
   0  11   4    1.90    0.59
   0  11  -4    2.12    0.65
   0  11   4    3.20    1.30
   0  11  -4    2.32    1.33
   0  11   4    1.90    1.29
   0  11   4    2.72    0.84
   0  11   4    1.91    0.55
   0  11   4    3.06    1.02
   0  11   5    1.68    0.74
   0  11  -5    2.67    0.58
   0  11  -5    2.39    0.55
   0  11  -5    1.82    0.55
   0  11  -5    0.75    0.54
   0  11   5    2.03    0.59
   0  11   5    2.09    1.47
   0  11   5    1.40    1.02
   0  11   5    2.01    0.77
   0  11   5    1.87    0.88
   0  11   6    2.74    0.91
   0  11  -6    4.27    0.70
   0  11  -6    3.39    0.69
   0  11  -6    3.13    0.64
   0  11  -6    3.15    0.76
   0  11   6    3.59    1.56
   0  11   6    2.32    1.19
   0  11   6    1.97    0.83
   0  11   6    2.18    0.94
   0  11  -7    7.60    0.94
   0  11   7    6.43    1.22
   0  11  -7    4.59    0.76
   0  11   7    2.88    1.03
   0  11   7    3.76    1.57
   0  11   7    3.85    1.30
   0  11  -7    3.15    0.71
   0  11   7    4.93    1.38
   0  11  -8   10.62    1.22
   0  11  -8   12.09    1.22
   0  11   8   10.20    2.08
   0  11   8   10.95    1.65
   0  11   8   13.22    2.29
   0  11   8   11.55    1.99
   0  11   8    8.77    1.58
   0  11   9   19.62    3.09
   0  11  -9   21.84    1.86
   0  11   9   16.47    2.34
   0  11   9   23.28    2.49
   0  11  -9   23.58    1.92
   0  11 -10    5.44    0.86
   0  11 -10    5.79    0.90
   0  11  10    2.31    1.04
   0  11  10    5.77    1.69
   0  11 -11    5.10    0.83
   0  11  11    6.13    1.84
   0  11  11    4.50    1.30
   0  11 -11    5.87    0.94
   0  11  12   22.77    3.70
   0  11  12   23.49    2.59
   0  11 -12   21.97    2.03
   0  11  12   20.58    2.65
   0  11  13   28.70    4.60
   0  11 -13   34.05    2.83
   0  11  13   42.61    3.56
   0  11  13   46.06    3.71
   0  11 -14   22.87    2.14
   0  11  14   32.94    2.83
   0  11 -14   19.91    2.05
   0  11  14   22.09    4.03
   0  11  14   33.46    2.86
   0  11 -14   18.04    2.03
   0  11 -15   11.62    1.49
   0  11 -15   10.22    1.47
   0  11 -15   10.60    1.44
   0  11  15   17.19    1.97
   0  11  15   19.69    2.12
   0  11  15   12.94    3.20
   0  11  16    2.65    1.91
   0  11 -16    1.54    0.77
   0  11  16    3.67    1.10
   0  11 -16    2.98    0.89
   0  11  16    4.90    1.35
   0  11  16    2.42    0.99
   0  11 -16    2.14    0.79
   0  11  17   10.56    3.07
   0  11  17   16.03    1.83
   0  11  17   18.59    2.18
   0  11 -17   11.59    1.54
   0  11  17   13.58    1.78
   0  11 -17    8.16    1.33
   0  11 -17    9.51    1.45
   0  11  18   20.35    2.25
   0  11  18   14.96    1.85
   0  11 -18   13.69    1.77
   0  11  18   18.16    1.99
   0  11  19   70.66    4.84
   0  11  19   62.46    4.52
   0  11 -19   61.71    4.49
   0  11  19   66.51    4.56
   0  11  20   50.98    3.84
   0  11  20   46.43    3.57
   0  11 -20   48.72    3.62
   0  11  20   48.08    3.54
   0  11  21   27.07    2.53
   0  11 -21   27.88    2.42
   0  11  21   27.66    2.33
   0  11  22    9.18    1.39
   0  11 -22    8.93    1.26
   0  11  23   13.53    1.54
   0  11 -23   13.01    1.46
   0  11  24    6.45    1.06
   0  11 -24    7.05    1.04
   0  11 -25   19.67    1.72
   0  11  25   20.23    1.77
   0  11  26    5.19    0.84
   0  11  27    8.10    0.93
   0  11  28    3.23    0.58
   0  11  29   30.96    1.96
   0  11  29   23.76    1.66
   0  11  30   17.81    1.35
   0 -11 -31   11.69    0.86
   0  12   0    5.55    0.79
   0  12   0    3.75    0.71
   0  12   0    5.72    0.91
   0  12   0    3.63    1.07
   0  12  -1    0.63    0.45
   0  12   1    0.20    0.35
   0  12   1    1.22    1.38
   0  12  -1    0.70    0.64
   0  12  -1    0.43    1.44
   0  12   1    1.82    1.05
   0  12  -1    0.45    0.44
   0  12   1    0.75    0.50
   0  12  -2   11.58    1.16
   0  12  -2   10.91    1.14
   0  12  -2    9.54    1.16
   0  12   2   10.48    1.27
   0  12   2    7.65    1.70
   0  12   2   12.28    2.47
   0  12   2    9.36    1.18
   0  12  -2    7.82    1.24
   0  12  -2   12.79    2.67
   0  12  -3    4.13    0.74
   0  12  -3    4.08    0.71
   0  12   3    3.17    0.76
   0  12   3    3.09    0.77
   0  12  -3    2.54    0.70
   0  12   3    5.55    1.71
   0  12   3    3.24    1.34
   0  12  -3    3.77    1.66
   0  12   4    5.46    1.65
   0  12  -4   12.45    2.38
   0  12   4   10.87    2.27
   0  12  -4    8.37    0.99
   0  12   4    6.04    1.09
   0  12   4    7.81    1.12
   0  12  -4    6.37    1.01
   0  12  -4    9.10    1.03
   0  12   5   10.64    2.08
   0  12   5    8.71    1.97
   0  12  -5    9.12    1.03
   0  12   5    4.93    1.07
   0  12   5   10.58    1.11
   0  12  -5    6.83    1.03
   0  12  -5    7.54    0.98
   0  12   6    5.62    1.77
   0  12  -6    3.23    0.69
   0  12  -6    3.37    0.65
   0  12   6    2.98    0.67
   0  12   6    2.39    0.86
   0  12  -6    3.09    0.71
   0  12   6    3.34    0.89
   0  12   7    6.12    1.19
   0  12   7    7.59    1.93
   0  12  -7    5.36    0.83
   0  12   7    5.58    0.92
   0  12   7    4.48    1.14
   0  12  -7    4.33    0.86
   0  12  -7    6.46    0.90
   0  12   8    3.54    1.07
   0  12   8    5.93    1.76
   0  12  -8    3.82    0.71
   0  12  -8    3.08    0.69
   0  12   8    2.33    1.02
   0  12   8    2.20    1.02
   0  12  -8    2.18    0.67
   0  12   9    1.83    0.88
   0  12   9    3.51    1.49
   0  12  -9    1.82    0.56
   0  12  -9    1.52    0.56
   0  12   9    1.36    0.92
   0  12   9    1.40    0.97
   0  12  -9    1.30    0.56
   0  12  10    1.06    0.86
   0  12  10    1.22    1.01
   0  12  10    0.71    0.87
   0  12 -10    1.08    0.48
   0  12 -10    0.90    0.56
   0  12  10    0.87    0.80
   0  12 -10    1.07    0.56
   0  12  11    0.24    0.92
   0  12 -11    1.06    0.57
   0  12  11    0.24    0.69
   0  12 -11    0.06    0.43
   0  12  12    3.28    1.19
   0  12 -12    4.69    0.91
   0  12  12    5.72    1.83
   0  12 -12    2.59    0.74
   0  12  13    4.12    1.19
   0  12  13    5.01    1.38
   0  12 -13    4.03    0.87
   0  12  13    2.25    1.42
   0  12 -13    2.46    0.71
   0  12  14   17.13    2.03
   0  12  14   16.20    2.10
   0  12  14   14.97    1.95
   0  12 -14    9.60    1.29
   0  12 -14    9.99    1.39
   0  12  15   19.94    2.13
   0  12  15   20.56    2.19
   0  12 -15   11.82    1.48
   0  12 -15   14.97    1.68
   0  12  16   13.85    1.74
   0  12 -16    7.62    1.27
   0  12  16   11.36    1.68
   0  12  17   15.44    1.89
   0  12  17   17.86    2.09
   0  12  17   13.55    1.76
   0  12  18   17.04    2.00
   0  12  18   14.95    1.78
   0  12  19   11.34    1.62
   0  12  19   11.61    1.51
   0  12  20   13.15    1.65
   0  12  21    0.59    0.72
   0  12  22    3.12    0.87
   0  12  23    0.73    0.65
   0  12  24    9.21    1.12
   0  12  25    1.55    0.55
   0  12  26    4.65    0.69
   0  12  27    1.67    0.44
   0  12  28    3.89    0.48
   0  12  29    1.87    0.38
   0 -12 -29    1.76    0.35
   0  13   0   -0.09    0.47
   0  13   0   -0.18    0.60
   0  13   0    0.31    0.47
   0  13   1    3.97    0.71
   0  13  -1    2.39    0.77
   0  13   1    3.01    1.02
   0  13  -1    4.23    0.74
   0  13   1    3.97    0.74
   0  13  -1    4.32    0.84
   0  13   1    5.24    0.93
   0  13  -2   26.82    2.23
   0  13   2   26.00    2.26
   0  13  -2   21.08    2.10
   0  13   2   26.19    2.11
   0  13   2   19.17    2.58
   0  13   2   28.31    2.11
   0  13  -2   28.41    2.14
   0  13  -2   28.62    2.10
   0  13  -3    7.72    1.11
   0  13   3    7.27    1.60
   0  13   3    6.63    1.02
   0  13  -3    9.92    1.10
   0  13  -3    8.77    1.05
   0  13  -4    7.98    1.15
   0  13  -4   10.62    1.16
   0  13   4    8.62    1.21
   0  13   4    7.62    1.75
   0  13  -4   12.03    1.22
   0  13   4   10.32    1.21
   0  13   5    1.19    0.67
   0  13  -5    0.54    0.48
   0  13  -5    1.03    0.49
   0  13   5    0.62    0.50
   0  13   5    0.77    1.15
   0  13  -5    1.60    0.60
   0  13   6   -0.08    0.61
   0  13  -6    0.79    0.47
   0  13  -6    0.85    0.51
   0  13   6    1.34    0.55
   0  13   6    1.25    1.30
   0  13  -6    0.19    0.43
   0  13   7    3.39    0.70
   0  13   7    0.90    0.71
   0  13  -7    2.98    0.68
   0  13  -7    3.56    0.72
   0  13   7    2.30    0.75
   0  13   7    2.45    1.38
   0  13  -7    1.75    0.64
   0  13   8    5.04    0.86
   0  13   8    4.38    1.12
   0  13  -8    3.95    0.77
   0  13  -8    3.45    0.73
   0  13  -8    3.03    0.76
   0  13   9    5.19    0.91
   0  13   9    2.28    0.99
   0  13  -9    4.29    0.79
   0  13  -9    4.61    0.81
   0  13   9    5.22    1.49
   0  13  -9    3.62    0.79
   0  13  10    2.70    1.03
   0  13  10    2.52    0.76
   0  13 -10    1.90    0.65
   0  13  10    3.19    1.36
   0  13 -10    1.33    0.59
   0  13  11    3.84    1.24
   0  13  11    5.43    1.09
   0  13 -11    6.37    0.98
   0  13 -11    4.42    0.92
   0  13  12   54.11    3.80
   0  13 -12   50.32    3.49
   0  13  12   48.13    4.08
   0  13 -12   44.90    3.43
   0  13  13   24.10    2.63
   0  13  13   23.92    2.32
   0  13 -13   20.85    2.01
   0  13  14   69.74    5.27
   0  13 -14   75.77    5.04
   0  13  15   14.68    1.87
   0  13  15   15.81    1.89
   0  13 -15    9.41    1.36
   0  13  16   19.37    2.06
   0  13  17    5.31    1.10
   0  13  19    9.51    1.44
   0  13  19   14.08    1.58
   0  13  20   16.41    1.75
   0  13  20   16.70    1.70
   0  13  21   22.30    2.02
   0  13  21   22.63    1.97
   0  13  22   12.04    1.38
   0  13  22   12.86    1.33
   0  13  23   24.28    1.93
   0  13  23   21.75    1.79
   0  13  24   38.31    2.65
   0  13  24   44.31    2.81
   0  13  25    8.59    0.81
   0  13  25    9.15    0.90
   0  13  25   10.07    1.00
   0  13  26   12.25    1.00
   0  13  26   13.82    1.10
   0 -13 -27    2.50    0.36
   0  14   0   22.25    1.87
   0  14  -1   43.18    3.19
   0  14   1   42.55    2.97
   0  14  -1   43.99    2.97
   0  14   1   37.84    3.29
   0  14  -2   10.62    1.35
   0  14  -2   10.56    1.19
   0  14   2    9.60    1.18
   0  14  -2    8.39    1.11
   0  14   2    7.80    1.43
   0  14  -3   11.09    1.37
   0  14  -3   12.25    1.27
   0  14   3   10.91    1.27
   0  14  -3   11.27    1.24
   0  14   3    9.70    1.70
   0  14   4    6.17    1.51
   0  14  -4    8.03    1.06
   0  14   4    8.27    1.07
   0  14  -4    6.46    1.07
   0  14  -4    8.44    1.05
   0  14   4    6.42    1.01
   0  14  -5    0.06    0.56
   0  14  -5    0.34    0.54
   0  14   5   -0.25    0.57
   0  14  -5   -0.10    0.54
   0  14   5    0.22    0.57
   0  14   5    0.57    0.56
   0  14   5    0.13    0.97
   0  14  -6    2.23    0.73
   0  14  -6    2.44    0.65
   0  14   6    3.53    0.85
   0  14  -6    2.28    0.64
   0  14   6    1.55    0.71
   0  14   6    2.60    1.19
   0  14  -7    5.57    1.04
   0  14  -7    6.26    0.93
   0  14   7    7.36    1.12
   0  14  -7    6.41    0.95
   0  14   7    6.05    1.16
   0  14   7    9.57    1.85
   0  14  -8    8.78    1.27
   0  14   8   12.19    1.42
   0  14  -8    9.74    1.17
   0  14  -8   11.92    1.30
   0  14   8   11.74    1.60
   0  14  -9   24.82    2.20
   0  14  -9   25.73    2.12
   0  14   9   23.04    2.44
   0  14   9   25.73    2.28
   0  14 -10   23.64    2.02
   0  14  10   20.41    2.35
   0  14  10   21.96    2.15
   0  14 -11   33.58    2.67
   0  14  11   34.56    2.87
   0  14  11   31.66    3.06
   0  14 -12    7.66    1.10
   0  14  12    7.71    1.26
   0  14  12   10.30    1.65
   0  14  12    5.81    1.32
   0  14 -13   10.81    1.33
   0  14  13   11.78    1.51
   0  14  13   13.89    1.81
   0  14  14    0.61    0.71
   0  14 -14    1.19    0.62
   0  14  14    1.41    0.88
   0  14  15    0.13    0.69
   0  14  15    1.08    0.81
   0  14  16    0.38    0.62
   0  14  16    1.55    0.86
   0  14  17    0.64    0.60
   0  14  17    2.23    0.82
   0  14  18    7.09    1.07
   0  14  19    7.88    1.05
   0  14  20   19.81    1.67
   0  14  20   21.05    1.75
   0  14  21   12.13    1.16
   0  14  21   12.73    1.23
   0  14  22   14.88    1.20
   0  14  22   14.52    1.27
   0  14  23    8.14    0.75
   0  14  23    8.27    0.84
   0  14  24    1.97    0.39
   0  15   0   -0.45    0.67
   0  15  -1    3.13    0.73
   0  15   1    2.73    0.71
   0  15  -1    3.14    0.75
   0  15   2   40.29    2.87
   0  15  -2   39.55    2.84
   0  15  -2   43.98    2.91
   0  15  -3   10.75    1.20
   0  15   3   10.80    1.24
   0  15  -3   10.32    1.19
   0  15   4   48.88    3.28
   0  15  -4   49.18    3.25
   0  15  -4   46.31    3.20
   0  15   5    9.02    1.14
   0  15  -5    9.25    1.13
   0  15  -5    9.08    1.10
   0  15   5   11.73    1.31
   0  15  -6   48.16    3.13
   0  15   6   44.90    3.14
   0  15  -6   43.78    3.05
   0  15   6   46.22    3.23
   0  15  -7   12.57    1.35
   0  15   7   13.78    1.50
   0  15   7   13.89    1.41
   0  15  -8   49.75    3.33
   0  15   8   49.61    3.47
   0  15   8   49.48    3.38
   0  15  -9   12.35    1.32
   0  15   9   14.03    1.56
   0  15   9   12.99    1.39
   0  15   9   12.44    1.44
   0  15 -10   18.25    1.59
   0  15  10   16.61    1.67
   0  15  10   15.92    1.56
   0  15  10   15.37    1.73
   0  15  11    1.46    0.72
   0  15 -11    2.04    0.60
   0  15  11    1.56    0.63
   0  15  11    2.02    0.82
   0  15 -12   10.45    1.15
   0  15  12    9.24    1.23
   0  15  12    8.40    1.28
   0  15  13    4.17    0.88
   0  15 -13    3.65    0.73
   0  15  13    3.93    0.97
   0  15  14   19.93    1.86
   0  15  14   23.92    2.05
   0  15  15    5.47    0.97
   0  15  15    3.73    0.81
   0  15  16   25.91    2.01
   0  15  16   20.65    1.84
   0  15  17    5.87    0.90
   0  15  17    5.62    0.86
   0  15  18   25.96    1.91
   0  15  18   23.11    1.81
   0  15  19    9.37    0.98
   0  15  19    8.71    0.91
   0  15  20   29.15    1.91
   0  15  21    9.25    0.75
   0  16   0    1.86    0.54
   0  16   1    0.58    0.44
   0  16  -1    1.14    0.47
   0  16  -1    1.02    0.47
   0  16   2   -0.17    0.43
   0  16  -2    0.20    0.39
   0  16  -2    0.41    0.41
   0  16  -3    1.18    0.50
   0  16   3    0.55    0.47
   0  16  -3    0.82    0.45
   0  16   4    0.17    0.40
   0  16  -4   -0.16    0.44
   0  16   5    2.70    0.61
   0  16  -5    2.63    0.62
   0  16  -6    1.74    0.54
   0  16   6    2.92    0.62
   0  16   6    3.71    0.73
   0  16   7    3.95    0.76
   0  16   7    3.34    0.67
   0  16  -7    3.46    0.65
   0  16   8    1.49    0.53
   0  16  -8    1.60    0.52
   0  16   8    1.39    0.56
   0  16  -9    4.67    0.72
   0  16   9    5.14    0.78
   0  16   9    4.43    0.81
   0  16  10    1.71    0.53
   0  16  10    1.64    0.60
   0  16 -10    1.53    0.49
   0  16  11    6.74    0.83
   0  16  11    6.61    0.92
   0  16  12    0.35    0.48
   0  16  12    0.44    0.38
   0  16  13   -0.08    0.47
   0  16  14    1.22    0.51
   0  16  15    2.38    0.54
   0  16  16    3.88    0.56
   0  16  16    3.02    0.54
   0  16  17    7.77    0.72
   0  16  17    6.53    0.70
   0  17   0   -0.25    0.45
   0  17  -1    0.47    0.42
   0  17   1    0.04    0.43
   0  17  -2    7.90    0.89
   0  17   2    7.70    0.90
   0  17  -3    2.35    0.54
   0  17  -4    6.18    0.79
   0  17  -5    2.69    0.57
   0  17   6    4.05    0.68
   0  17   7    4.18    0.67
   0  17   8    4.54    0.67
   0  17   9    0.72    0.40
   0  17  10    1.19    0.42
   0  17  11    0.20    0.31
   0  17  12    4.70    0.59
   0  17  13    1.66    0.37
  -1   0  39   -0.09    0.33
  -1   0  38   -0.09    0.47
  -1   0  37    0.45    0.59
  -1   0  36    0.64    0.70
  -1   0  35    2.41    0.67
  -1   0  34    2.25    0.74
  -1   0  33    6.24    1.06
  -1   0  32   12.06    1.49
   1   0 -32   12.22    1.30
  -1   0  31    0.19    0.85
   1   0 -31    0.44    0.63
   1   0 -30   16.28    1.68
  -1   0  30   19.48    1.91
  -1   0  29   -0.34    1.97
  -1   0  29    0.58    1.20
  -1   0  29    1.00    0.81
  -1   0  28    0.30    1.50
   1   0 -28    0.73    1.09
  -1   0  28   -0.68    2.18
  -1   0  28    0.61    0.69
  -1   0  27    4.49    1.95
   1   0 -27    3.92    1.57
  -1   0  27    1.36    1.89
  -1   0  27    2.43    0.82
   1   0 -26    0.73    0.95
  -1   0  26    0.53    0.71
  -1   0  26    1.49    1.45
   1   0 -25    5.08    1.75
  -1   0  25    5.84    1.08
  -1   0  25    6.45    2.24
   1   0 -24    2.85    1.57
  -1   0  24    0.70    0.71
   1   0 -23   33.46    4.28
  -1   0  23   34.73    2.75
   1   0 -22   39.38    4.60
  -1   0  22   33.94    2.74
   1   0 -22   36.25    4.46
   1   0 -21    6.16    2.26
  -1   0  21    8.76    1.24
   1   0 -21   10.96    2.49
   1   0 -20   25.25    3.59
   1   0 -20   26.87    3.82
   1   0 -19   53.46    5.22
   1   0 -19   45.27    5.07
   1   0 -18   31.41    3.84
   1   0 -18   28.36    3.81
   1   0 -17   12.36    2.29
   1   0 -17    8.90    2.19
   1   0 -16    4.39    1.46
   1   0 -16    4.49    1.75
   1   0 -15    2.11    1.26
   1   0 -15    2.72    1.59
   1   0 -14   10.05    1.99
   1   0 -14   12.82    2.39
   1   0 -13   30.73    3.39
   1   0 -13   24.22    3.35
   1   0 -12    5.38    1.44
   1   0 -12    2.27    1.58
   1   0 -11   16.00    2.31
   1   0 -11   14.83    2.50
   1   0 -10   10.70    1.84
   1   0  -9   40.38    3.59
   1   0  -8    7.10    1.34
   1   0  -7    1.51    0.78
   1   0  -6    1.44    0.60
   1   0  -5    0.32    0.54
   1   0  -5    0.71    0.48
   1   0  -4    0.50    0.42
   1   0  -4    1.10    0.38
   1   0  -3    1.12    0.37
   1   0  -3    0.92    0.30
   1   0  -2    1.56    0.32
   1   0  -2    0.92    0.24
  -1   0   2    2.12    0.34
   1   0  -1    4.43    0.44
   1   0   0    0.61    0.15
   1   0   1    1.14    0.19
   1   0   2    2.75    0.35
   1   0   3    2.14    0.38
   1   0   3    2.54    0.47
  -1   0  -3    2.43    0.47
   1   0   4    0.90    0.39
  -1   0  -4    1.00    0.47
   1   0   4    0.61    0.39
   1   0   5    0.74    0.52
  -1   0  -6    4.40    1.16
   1   0   6    2.81    0.95
  -1   0  -7    0.34    0.82
   1   0   7    0.64    0.79
  -1   0  -8    0.65    0.98
   1   0   8    0.66    1.01
  -1   0  -9   -0.38    1.15
  -1   0  -9    1.12    1.07
  -1   0 -10    9.72    1.93
  -1   0 -10   13.32    2.14
  -1   0 -11   11.31    2.05
  -1   0 -12    5.30    1.49
  -1   0 -13    3.40    1.36
  -1   0 -14    0.33    0.89
  -1   0 -15    1.21    1.04
  -1   0 -16    0.54    0.99
   1   0  17    1.37    1.22
  -1   0 -17   -0.19    1.05
   1   0  18   11.90    2.53
  -1   0 -18    9.79    2.12
   1   0  19    1.92    1.43
  -1   0 -19    0.59    1.12
   1   0  20   52.68    5.42
  -1   0 -20   34.56    4.28
   1   0  21    2.78    1.71
   1   0  21   -0.17    0.72
  -1   0 -21   -0.43    1.38
   1   0  22    1.55    1.35
   1   0  22    0.80    0.69
  -1   0 -22    0.22    1.19
   1   0  23    0.53    1.14
  -1   0 -23    0.69    1.19
   1   0  23    0.95    0.71
   1   0  24    3.93    0.95
  -1   0 -24    4.93    0.88
   1   0  24    6.15    2.13
  -1   0 -24    5.68    1.93
  -1   0 -24    3.31    0.64
   1   0  25    0.61    0.63
  -1   0 -25    1.27    0.59
   1   0  25    2.43    1.49
  -1   0 -25   -0.24    1.18
  -1   0 -25    1.01    0.44
   1   0  26    0.50    0.69
  -1   0 -26    0.40    0.51
   1   0  26    2.44    1.57
  -1   0 -26    0.74    1.32
  -1   0 -26    0.30    0.37
   1   0  27    1.75    0.73
  -1   0 -27    0.74    1.12
  -1   0 -27    1.15    0.44
  -1   0 -27    2.08    0.68
  -1   0 -28    6.75    1.03
   1   0  28    7.19    1.19
  -1   0 -28    9.36    2.34
  -1   0 -29    1.15    0.66
  -1   0 -29    2.17    1.37
   1   0  29    0.93    0.82
   1   0  30   36.93    2.87
  -1   0 -30   36.20    2.67
   1   0  31    3.98    1.03
  -1   0 -31    3.83    0.80
   1   0  32   18.43    1.76
   1   0  33    0.44    0.59
   1   0  34    0.39    0.55
   1   0  35    0.62    0.50
   1   0  36    0.33    0.41
   1   0  37    0.44    0.30
   1   0  38    1.64    0.47
  -1  -1  39    3.08    0.48
  -1   1  39    3.47    0.49
  -1  -1  38    0.12    0.44
  -1   1  38    0.46    0.43
  -1  -1  37    2.42    0.67
  -1   1  36    5.52    0.85
  -1  -1  36    7.56    1.09
  -1   1  35   -0.40    0.63
  -1  -1  35    0.83    0.49
   1   1 -35    0.45    0.40
  -1   1  34    5.34    0.99
  -1  -1  34    6.93    0.95
   1   1 -34    6.16    0.84
  -1  -1  33   71.94    4.76
  -1   1  33   83.70    5.00
   1   1 -33   75.72    4.72
  -1   1  32    4.72    1.07
  -1  -1  32    4.17    0.97
   1   1 -32    4.15    0.90
   1   1 -31   19.06    1.80
  -1  -1  31   15.87    1.78
  -1   1  31   20.55    1.99
   1   1 -30   21.51    1.90
  -1  -1  30   16.83    1.83
  -1   1  30   17.03    1.88
  -1   1  29    3.02    2.10
  -1  -1  29    0.34    1.60
  -1   1  29    4.13    2.11
   1   1 -29    5.74    1.95
  -1   1  29    7.30    2.45
  -1   1  29    3.86    1.03
  -1  -1  29    2.49    0.83
  -1   1  28    0.90    1.65
  -1   1  28    1.79    0.84
  -1  -1  28    1.68    0.78
   1   1 -28    0.51    1.05
  -1  -1  28   -0.34    1.90
  -1   1  28   -0.34    1.76
  -1  -1  27   19.55    3.50
  -1   1  27    9.92    2.78
  -1  -1  27   13.78    1.54
  -1   1  27   10.44    1.43
  -1  -1  27   11.69    3.06
  -1   1  27   10.15    2.95
   1   1 -27   12.41    2.72
  -1   1  26    8.08    1.24
  -1  -1  26    6.26    1.09
   1   1 -26    5.43    1.91
   1  -1 -26    7.35    2.06
  -1  -1  26    5.92    2.34
  -1   1  26    9.26    2.48
   1   1 -25   19.00    3.34
   1  -1 -25   15.46    2.85
  -1  -1  25   16.04    1.75
  -1   1  25   17.71    1.82
  -1   1  25   23.26    3.88
   1  -1 -24   12.50    2.53
   1   1 -24   14.68    2.97
  -1   1  24   12.79    1.57
  -1  -1  24   14.59    1.59
  -1   1  24   14.75    3.14
   1   1 -23  377.17   23.65
   1  -1 -23  378.34   23.25
  -1  -1  23  380.51   20.82
  -1   1  23  373.97   20.85
   1   1 -22  114.58    9.30
   1  -1 -22  117.06    8.89
  -1   1  22  108.07    6.84
  -1  -1  22  118.86    6.90
   1  -1 -22   95.95    8.59
   1  -1 -21  428.79   25.02
   1   1 -21  426.05   25.47
  -1  -1  21  422.07   22.61
  -1   1  21  397.04   22.59
   1  -1 -21  405.43   24.98
   1  -1 -20  254.30   16.98
   1  -1 -20  267.61   16.93
   1   1 -20  274.09   17.52
   1  -1 -19  163.43   11.68
   1   1 -19  176.53   12.08
   1  -1 -19  160.15   11.44
   1  -1 -18  154.94   11.69
   1  -1 -18  180.83   11.86
   1   1 -18  181.01   12.31
   1  -1 -17   35.86    4.12
   1   1 -17   32.55    4.06
   1  -1 -17   35.99    3.93
   1  -1 -16   67.76    6.24
   1  -1 -16   77.42    6.18
   1   1 -16   71.47    6.41
   1  -1 -15   86.81    7.10
   1  -1 -15   92.55    6.93
   1   1 -15   83.38    7.13
   1  -1 -14   26.65    3.42
   1  -1 -14   32.68    3.48
   1   1 -14   31.04    3.67
   1  -1 -13  381.17   23.57
   1  -1 -13  438.32   23.51
   1   1 -13  376.72   23.55
   1  -1 -12  150.45   10.19
   1  -1 -12  153.65    9.90
   1   1 -12  139.08   10.03
   1  -1 -11 1359.38   73.47
   1   1 -11 1150.22   73.01
   1  -1 -10  960.40   46.19
   1   1 -10  730.31   45.90
   1  -1  -9  871.33   46.97
   1   1  -9  850.89   47.10
   1  -1  -8 1318.17   76.70
   1   1  -8 1588.12   77.11
   1  -1  -7  118.56    7.85
   1   1  -7  140.24    8.15
   1  -1  -6   77.10    5.11
   1   1  -6   85.37    5.32
   1  -1  -5    8.19    0.96
   1  -1  -5    8.94    1.27
   1   1  -5    8.95    1.10
   1  -1  -4  824.23   39.91
   1   1  -4  767.08   39.79
   1  -1  -4  694.68   39.47
  -1  -1   3   70.82    4.11
   1  -1  -3   69.38    4.14
   1   1  -3   70.61    4.17
   1  -1  -3   67.49    3.86
  -1  -1   2  503.10   26.05
   1  -1  -2  476.08   26.03
   1   1  -2  489.33   26.14
   1  -1  -1  936.81   49.41
   1   1   0   11.77    0.74
   1   1   0    9.35    0.81
   1  -1   0    9.38    0.72
   1   1   1  714.55   39.80
   1   1   1  778.98   39.70
  -1  -1  -2  635.57   33.33
   1   1   2  618.09   33.40
   1   1   3   41.30    2.57
   1  -1   3   35.88    2.28
   1   1   3   35.88    2.59
  -1  -1  -3   38.43    2.51
   1   1   4  463.75   24.61
   1  -1   4  431.86   24.24
  -1  -1  -4  460.81   24.51
   1   1   4  458.41   24.47
   1  -1   5  116.69    7.04
   1   1   5  112.38    7.20
   1   1   5  119.20    7.13
   1  -1   6  230.61   13.03
   1   1   6  205.68   12.92
   1   1   6  205.92   12.80
   1   1   7  184.05   11.88
   1   1   7  176.77   11.73
   1   1   8 1547.89   95.64
  -1   1  -8 2168.90   96.80
  -1  -1  -9 1077.18   65.84
   1   1   9 1107.33   66.47
  -1   1 -10 1439.16   62.03
  -1  -1 -10  946.18   60.40
  -1  -1 -11  373.30   24.83
  -1   1 -11  536.24   26.06
  -1   1 -12    1.87    1.13
  -1  -1 -12    1.64    1.15
  -1   1 -13   57.16    4.99
  -1  -1 -13   39.89    4.16
  -1  -1 -14  165.35   11.59
  -1   1 -14  176.64   11.95
   1   1  14  196.17   12.87
  -1  -1 -15  188.91   13.24
  -1   1 -15  204.56   13.57
   1   1  16    2.13    1.35
  -1  -1 -16    0.86    0.96
  -1   1 -16    2.46    1.26
  -1  -1 -17  268.67   17.19
  -1   1 -17  262.19   17.28
   1   1  17  305.16   18.50
  -1  -1 -18  577.74   34.74
  -1   1 -18  573.24   34.92
  -1   1 -19  356.36   23.65
  -1  -1 -19  359.34   23.44
   1   1  19  447.71   25.05
   1  -1  19  443.31   24.62
  -1   1 -20  783.98   46.69
  -1  -1 -20  771.16   46.40
   1   1  20 1005.47   48.37
   1  -1  20 1054.24   48.11
   1   1  20  782.68   44.24
  -1  -1 -21  221.96   14.49
  -1   1 -21  216.68   14.60
   1   1  21  256.97   15.80
   1  -1  21  277.02   15.68
   1  -1  21  206.18   12.14
   1   1  21  204.22   12.19
  -1  -1 -22  107.67    8.77
  -1   1 -22  106.91    8.90
   1   1  22  127.79    9.88
   1   1  22  108.72    6.82
   1  -1  22  109.67    6.75
   1   1  23   41.48    5.11
   1  -1  23   47.50    5.16
  -1  -1 -23   39.54    4.52
  -1   1 -23   39.63    4.65
   1  -1  23   33.85    2.72
   1   1  23   35.10    2.80
   1   1  24  107.19    8.80
   1  -1  24   86.56    5.71
   1   1  24   91.93    5.84
  -1  -1 -24   85.98    7.69
  -1   1 -24   91.27    8.02
   1  -1  25    7.91    1.18
   1   1  25   10.92    1.40
  -1   1 -25   11.44    1.36
  -1  -1 -25    5.35    1.83
  -1   1 -25    7.99    2.23
   1   1  25    9.56    2.52
   1  -1  26    9.05    1.26
   1   1  26   10.01    1.33
  -1   1 -26   10.71    1.35
  -1  -1 -26    9.94    2.34
  -1   1 -26    8.64    2.37
   1   1  26   10.46    2.60
  -1  -1 -27    9.75    2.32
  -1   1 -27    8.94    2.40
  -1  -1 -27    6.92    0.95
  -1   1 -27   10.71    1.30
   1  -1  27   10.37    1.29
   1   1  27   10.54    1.38
   1   1  27    9.26    2.47
  -1   1 -28   81.14    7.58
  -1  -1 -28   75.70    7.27
  -1   1 -28   94.32    5.38
   1   1  28   83.87    5.37
   1  -1  28   85.88    5.28
  -1  -1 -28   74.74    4.89
  -1   1 -29   22.64    3.57
  -1  -1 -29   21.54    1.72
  -1   1 -29   22.28    2.00
   1   1  29   21.70    2.13
   1  -1  29   24.91    2.06
  -1   1 -30  264.19   14.79
   1  -1  30  260.78   14.80
   1   1  30  270.91   14.96
  -1   1 -31    2.38    0.79
   1   1  31    2.92    1.01
   1  -1  31    3.51    0.89
  -1   1 -32   95.12    5.82
   1  -1  32   96.22    5.88
   1   1  32  101.19    6.06
  -1   1 -33    6.94    0.92
   1  -1  33    6.10    0.95
   1   1  33    6.55    1.07
   1   1  34    8.18    1.07
   1  -1  34    6.59    0.93
  -1   1 -34    7.51    0.87
   1   1  35    2.76    0.68
   1  -1  35    2.72    0.57
   1   1  36   18.08    1.48
  -1  -1 -37    0.09    0.29
   1   1  37   -0.05    0.37
   1  -1  38   12.59    1.04
   1   1  38   12.93    1.04
  -1   2  38    9.15    0.88
  -1  -2  38    8.27    0.87
  -1   2  37    5.21    0.81
  -1  -2  37    5.25    0.81
  -1  -2  36   22.57    1.78
  -1   2  36   21.48    1.74
   1   2 -36   16.53    1.36
  -1   2  36   18.75    1.59
   1   2 -35    0.92    0.49
  -1   2  35    1.33    0.77
  -1   2  35    0.78    0.66
  -1  -2  35    1.45    0.83
   1   2 -34    6.43    0.91
  -1   2  34    6.19    1.05
   1   2 -33    4.78    0.94
  -1   2  33    6.42    1.14
  -1  -2  33    4.54    0.82
   1   2 -32    8.57    1.19
  -1   2  32    8.92    1.36
  -1  -2  32    6.79    1.05
  -1  -2  31   25.93    2.25
  -1   2  31   28.66    2.51
   1   2 -31   31.04    2.45
  -1   2  30   33.29    2.82
  -1  -2  30   35.59    2.70
   1   2 -30   35.23    2.80
  -1   2  29   13.28    3.08
   1   2 -29   12.17    2.77
  -1   2  29   19.83    3.78
  -1  -2  29   13.13    1.51
  -1   2  29   12.18    3.26
  -1   2  29   16.45    1.75
  -1  -2  29   10.14    3.10
  -1   2  28    3.94    0.99
  -1  -2  28    0.55    0.61
  -1   2  28    4.50    1.99
  -1   2  28    4.73    2.16
  -1   2  28    4.34    1.99
  -1  -2  28    2.06    1.55
   1   2 -28    5.87    1.99
  -1   2  27   59.62    6.49
  -1   2  27   68.71    7.07
  -1  -2  27   50.64    3.67
  -1   2  27   48.02    3.73
  -1  -2  27   53.22    6.52
  -1   2  27   60.65    6.78
   1   2 -27   50.45    5.77
  -1   2  26   90.63    8.48
  -1   2  26  112.47    9.48
   1   2 -26   69.87    7.51
  -1  -2  26   86.91    5.54
  -1   2  26   83.77    8.59
  -1  -2  26   99.65    9.22
  -1   2  26   83.85    5.60
  -1  -2  25   35.36    2.71
  -1   2  25   32.97    2.78
  -1   2  25   33.24    4.81
   1   2 -25   28.86    4.32
  -1   2  24   14.45    3.03
  -1   2  24   11.80    1.47
  -1  -2  24    6.53    1.13
   1  -2 -24    9.84    2.18
   1   2 -24   11.34    2.67
  -1  -2  23   31.11    2.60
  -1   2  23   32.18    2.66
  -1   2  23   39.09    4.97
   1   2 -23   33.01    4.46
   1  -2 -23   33.20    4.03
  -1  -2  22   47.97    3.63
  -1   2  22   55.95    3.81
   1   2 -22   55.17    5.99
   1  -2 -22   47.88    5.08
  -1  -2  21   54.90    4.01
  -1   2  21   67.01    4.20
   1   2 -21   65.56    6.04
   1  -2 -21   47.11    5.45
   1   2 -21   74.10    6.78
   1  -2 -21   59.77    5.61
  -1   2  20   72.02    4.72
   1  -2 -20   70.18    6.43
   1   2 -20   62.24    6.26
   1   2 -20   79.01    7.18
   1  -2 -20   79.27    6.43
   1  -2 -19   13.49    2.56
   1   2 -19    8.05    2.26
   1  -2 -19   15.86    2.48
   1   2 -19    9.78    2.56
   1  -2 -18   27.12    3.54
   1   2 -18   27.34    3.63
   1  -2 -18   30.60    3.53
   1   2 -18   32.01    4.13
   1  -2 -17   48.70    4.53
   1   2 -17   42.16    4.57
   1  -2 -17   44.30    4.60
   1   2 -17   47.85    5.10
   1  -2 -16  115.63    8.00
   1   2 -16  107.27    8.31
   1  -2 -16  100.46    8.09
   1   2 -16  109.39    8.80
   1   2 -15    0.36    1.09
   1  -2 -15    2.11    1.17
   1  -2 -15    4.73    1.32
   1   2 -15    1.49    1.24
   1  -2 -14   45.31    4.26
   1   2 -14   52.39    4.82
   1  -2 -14   41.76    4.44
   1   2 -14   50.43    4.96
   1   2 -13    3.70    1.46
   1  -2 -13    2.81    1.28
   1   2 -13    4.34    1.50
   1  -2 -13    3.46    1.10
   1  -2 -12  175.23    9.82
   1   2 -12  142.94    9.98
   1  -2 -12  160.92   10.19
   1  -2 -11   55.48    4.25
   1  -2 -11   56.91    4.70
   1   2 -11   42.82    4.35
   1  -2 -10   65.31    4.65
   1   2 -10   57.58    4.98
   1  -2 -10   48.15    4.68
   1   2 -10   51.44    4.69
   1   2  -9    4.42    1.28
   1  -2  -9   10.05    1.55
   1   2  -8  282.67   16.29
   1  -2  -8  274.12   15.98
   1   2  -7    6.46    1.23
   1  -2  -7    7.31    1.19
   1   2  -6   61.17    3.52
   1  -2  -6   31.36    2.77
   1   2  -5   27.36    2.05
   1  -2  -5   17.58    1.53
   1  -2  -4   42.98    2.49
   1   2  -4   34.16    2.86
  -1   2   3   60.78    3.45
  -1  -2   3   58.00    3.44
   1  -2  -3   50.70    3.49
   1   2  -3   57.09    3.54
  -1  -2   2    2.93    0.43
   1   2  -2    3.64    0.48
   1  -2  -2    2.51    0.44
   1   2  -1   43.83    2.27
   1  -2  -1   31.82    2.18
  -1   2   0    5.32    0.59
   1   2   0    8.73    0.75
  -1   2   0    5.10    0.61
   1   2   0    7.62    0.58
   1  -2   0   10.50    0.64
   1   2   1  188.39    9.10
  -1   2  -1  167.53    8.74
  -1   2  -2   23.78    2.45
  -1   2  -2   31.57    1.98
  -1  -2  -2   22.72    1.90
   1   2   2   37.06    2.28
   1   2   2   40.55    2.21
   1   2   3    2.16    0.53
  -1   2  -3    1.96    0.49
  -1  -2  -3    2.89    0.58
   1   2   3    1.79    0.44
  -1   2  -4   17.12    2.39
   1   2   4   22.72    1.92
   1   2   4   21.18    1.74
   1   2   5   16.17    1.71
   1   2   5   15.04    1.86
   1   2   6  206.28   12.22
   1   2   6  205.21   12.49
   1   2   7   65.26    5.04
   1   2   7   69.20    5.34
   1   2   8   27.76    3.04
   1   2   8   27.39    3.17
   1   2   9    8.76    1.82
   1   2   9   13.22    2.28
   1   2  10   20.61    3.06
  -1  -2 -10   24.63    2.76
   1   2  11   97.04    8.55
  -1  -2 -11  106.32    8.02
   1   2  12  124.80   10.35
  -1  -2 -12  128.77    9.65
   1   2  13   33.75    4.34
  -1  -2 -13   32.49    3.62
  -1   2 -14    5.21    1.65
  -1  -2 -14    1.25    0.90
   1   2  14    7.02    1.97
   1   2  15   40.38    4.88
  -1  -2 -15   37.90    4.03
  -1   2 -15   47.74    4.76
   1   2  16  146.67   10.83
  -1  -2 -16  134.86    9.45
  -1   2 -16  118.14    9.56
   1   2  17  141.02   10.58
  -1  -2 -17  124.34    9.17
  -1   2 -17  124.10    9.59
   1   2  18   13.95    2.87
  -1  -2 -18    5.64    1.67
  -1   2 -18   11.90    2.40
   1   2  19    4.63    1.94
  -1   2 -19    1.99    1.29
  -1  -2 -19    0.75    1.10
  -1   2 -20   55.30    5.76
  -1  -2 -20   61.34    5.68
   1   2  20   55.29    3.97
   1   2  20   68.15    6.69
   1  -2  20   74.47    6.31
  -1  -2 -21   52.37    5.38
  -1   2 -21   58.46    5.89
   1  -2  21   54.30    3.73
   1   2  21   53.82    3.85
   1   2  21   72.43    6.92
   1  -2  21   68.61    6.15
   1  -2  22   33.10    2.72
   1   2  22   44.65    3.06
  -1  -2 -22   33.94    4.23
   1   2  22   50.69    5.62
  -1   2 -22   41.25    4.89
   1   2  23    7.77    2.32
   1  -2  23    4.43    0.85
   1   2  23    4.02    0.96
  -1   2 -23    4.95    1.86
  -1  -2 -23    2.99    1.46
   1   2  24    8.98    1.37
   1  -2  24   14.56    1.44
  -1   2 -24   11.13    2.64
  -1  -2 -24   17.25    2.91
   1   2  24   10.74    2.74
   1   2  25   29.23    2.49
   1  -2  25   29.20    2.35
   1   2  25   35.94    4.81
  -1   2 -25   30.32    2.56
  -1  -2 -25   26.54    3.78
  -1   2 -25   24.79    3.84
   1  -2  26   47.37    3.35
   1   2  26   44.99    3.45
   1   2  26   55.66    6.09
  -1   2 -26   51.82    3.60
  -1  -2 -26   42.14    4.92
  -1   2 -26   42.04    5.26
  -1   2 -27   45.44    3.29
   1   2  27   45.17    5.44
   1  -2  27   40.66    3.03
   1   2  27   39.66    3.18
  -1   2 -27   37.59    4.89
  -1   2 -28    5.34    1.06
   1   2  28    5.12    2.02
   1   2  28    5.46    1.10
   1  -2  28    5.93    0.99
   1   2  28   10.30    2.87
  -1   2 -28    6.46    2.07
   1  -2  29   12.25    1.36
   1   2  29    9.74    1.42
  -1   2 -29   10.57    1.39
   1   2  29   10.53    2.91
  -1  -2 -29    9.88    1.11
   1   2  30   57.23    3.93
   1  -2  30   50.50    3.62
  -1  -2 -30   51.49    3.46
   1  -2  31   19.54    1.82
   1   2  31   25.09    2.17
  -1   2 -31   22.96    2.02
  -1   2 -32    0.70    0.69
   1  -2  32    0.85    0.59
   1   2  32    1.44    0.82
  -1   2 -33    3.97    0.82
   1   2  33    5.84    1.06
   1  -2  33    4.12    0.73
  -1   2 -34    6.58    0.88
   1   2  34    6.77    1.07
   1   2  35    0.17    0.55
   1   2  36   15.92    1.38
   1   2  37    1.42    0.45
   1   2  37    1.93    0.56
   1  -2  37    2.63    0.58
   1  -2  38    4.03    0.56
   1   2  38    3.50    0.53
  -1   2 -38    3.02    0.48
  -1  -3  38    4.77    0.58
  -1  -3  37    1.18    0.49
  -1   3  37    2.21    0.55
   1   3 -37    1.90    0.37
  -1  -3  36    2.42    0.70
  -1   3  36    4.49    0.78
  -1   3  36    4.19    0.76
   1   3 -36    3.98    0.60
  -1  -3  35    3.47    0.88
  -1   3  35    5.21    0.91
  -1   3  35    4.78    0.89
   1   3 -35    4.26    0.74
   1   3 -34   22.70    1.86
  -1   3  34   21.40    1.95
   1   3 -33   72.62    4.67
  -1   3  33   74.65    4.81
   1   3 -32   21.06    1.94
  -1   3  32   18.84    1.99
   1   3 -31   21.68    2.04
  -1   3  31   20.86    2.11
   1   3 -30   32.86    2.78
  -1   3  30   37.06    2.95
  -1   3  29    4.05    1.14
  -1   3  29    1.47    1.49
  -1   3  29    5.42    2.16
  -1   3  28    9.12    1.40
  -1   3  28   10.79    2.99
  -1  -3  28   13.61    3.26
  -1   3  28   12.13    3.10
  -1   3  28   12.94    2.97
   1   3 -28    7.69    2.40
  -1   3  27   16.88    3.65
  -1   3  27   19.37    1.94
  -1  -3  27   20.73    4.03
  -1   3  27   16.83    3.57
  -1   3  27   19.89    3.70
   1   3 -27   14.09    3.06
  -1   3  26    9.63    3.05
  -1   3  26   11.43    1.55
  -1  -3  26    8.69    3.02
  -1   3  26   12.61    3.11
  -1   3  26   13.51    3.20
   1   3 -26   12.58    2.89
  -1   3  25   42.94    3.38
  -1   3  25   49.01    6.14
  -1  -3  25   47.95    6.21
  -1   3  25   44.85    6.01
  -1   3  25   50.64    5.93
   1   3 -25   40.29    5.28
  -1   3  24  116.92    7.41
  -1   3  24  142.51   11.35
  -1   3  24  126.39   10.54
   1   3 -24  115.70   10.15
  -1   3  23  127.63    8.03
  -1   3  23  147.03   11.71
  -1   3  23  156.10   11.57
   1   3 -23  125.90   10.67
  -1   3  22   33.98    2.90
  -1   3  22   45.97    5.68
  -1   3  22   50.17    5.67
   1   3 -22   38.25    5.08
  -1   3  21  264.17   15.56
  -1   3  21  313.86   19.84
   1  -3 -21  260.32   17.20
   1   3 -21  296.63   18.91
  -1   3  21  331.34   19.61
  -1   3  20  101.69    6.28
   1  -3 -20   89.28    7.81
   1   3 -20   85.36    7.79
  -1   3  20  121.12    9.58
   1   3 -20  119.33    9.32
   1  -3 -20  103.06    7.78
   1  -3 -19   98.15    8.33
   1   3 -19  113.35    8.70
   1  -3 -19  118.58    8.40
   1   3 -19  123.89    9.75
   1   3 -18   13.33    2.54
   1  -3 -18   19.13    2.94
   1   3 -18   14.95    3.10
   1   3 -17   29.76    4.18
   1   3 -17   31.13    3.75
   1  -3 -17   27.51    3.58
   1  -3 -17   36.56    3.62
   1   3 -16   59.49    6.47
   1   3 -16   73.19    6.24
   1  -3 -16   69.17    6.08
   1  -3 -16   80.55    5.97
   1   3 -15  117.48    9.96
   1  -3 -15  131.32    9.45
   1   3 -15  130.42    9.44
   1  -3 -15  141.89    9.08
   1   3 -14   14.75    2.75
   1   3 -14   19.58    2.86
   1  -3 -14   17.47    2.76
   1  -3 -14   23.99    2.65
   1   3 -13   69.97    5.67
   1  -3 -13   59.46    5.37
   1  -3 -13   65.51    4.97
   1  -3 -12   91.52    6.94
   1   3 -12   88.98    6.95
   1  -3 -12  103.63    6.51
   1  -3 -11  755.47   41.09
   1   3 -11  814.51   41.34
   1  -3 -11  806.98   40.38
   1  -3 -10  152.40   10.04
   1   3 -10  171.66   10.34
   1  -3 -10  153.62    9.29
   1  -3  -9  301.31   18.52
   1   3  -9  311.61   18.63
   1  -3  -9  318.15   17.80
   1  -3  -8   32.92    2.80
   1  -3  -7   64.61    4.37
   1  -3  -6    4.87    0.80
   1  -3  -5   55.82    3.37
  -1   3   4  202.64   11.20
  -1  -3   4  195.89   11.20
   1   3  -4  216.93   11.65
  -1  -3   3   22.74    1.75
  -1   3   3   36.47    1.91
   1   3  -3   33.78    2.26
   1   3  -3   27.06    2.07
   1  -3  -3   18.16    1.92
  -1   3   2  609.29   34.22
   1   3  -2  594.08   33.89
   1  -3  -2  570.65   33.90
  -1   3   1  264.39   15.43
   1   3  -1  270.71   15.17
   1  -3  -1  243.20   15.14
   1   3  -1  301.70   15.58
  -1   3   0   76.47    4.48
   1   3   0   79.32    4.75
   1   3   0   73.10    4.29
  -1   3   0   68.31    4.37
   1   3   1  344.92   16.04
  -1   3  -1  331.01   15.63
  -1   3  -1  261.39   15.54
  -1  -3  -1  271.57   15.59
   1   3   1  253.83   16.07
  -1   3  -1  258.61   15.71
   1  -3   1  323.41   15.52
   1   3   1  286.31   15.49
  -1   3  -2   66.43    4.38
  -1   3  -2   71.97    4.24
  -1  -3  -2   48.33    4.13
   1   3   2   65.62    4.68
  -1   3  -2   81.68    4.00
   1   3   2   97.69    4.64
   1   3   3   14.35    1.74
  -1   3  -3   14.68    1.59
   1   3   3   18.98    1.57
  -1   3  -4   63.87    4.89
   1   3   4   66.66    5.09
  -1   3  -5  124.45    9.02
   1   3   5  159.39    8.69
   1   3   6  880.87   45.55
   1   3   6  893.72   45.93
  -1   3  -7   13.49    2.20
   1   3   7   17.31    1.89
   1   3   7   13.62    1.98
  -1   3  -8  472.15   26.36
   1   3   8  426.26   25.26
   1   3   8  466.46   25.89
   1   3   9  153.17   10.82
   1   3   9  150.00   10.32
   1   3  10    3.91    1.49
  -1  -3 -11  118.47    7.98
   1   3  11  108.62    8.84
  -1  -3 -12   35.02    3.76
   1   3  12   56.09    5.32
  -1  -3 -13   13.23    2.09
   1   3  13    9.20    2.32
  -1  -3 -14  157.29   10.34
   1   3  14  142.05   11.39
  -1  -3 -15   36.04    3.94
  -1   3 -15   45.93    4.82
   1   3  15   43.31    5.16
  -1  -3 -16  137.29    9.96
  -1   3 -16  146.60   10.81
   1   3  16  156.72   11.70
  -1   3 -17  121.44    9.24
  -1  -3 -17  106.93    8.37
   1   3  17  121.69    9.96
  -1   3 -18  119.47    9.52
  -1  -3 -18  115.74    8.85
   1   3  18  137.75   10.69
  -1  -3 -19   72.24    6.18
  -1   3 -19   72.98    6.83
   1   3  19   68.36    7.15
   1   3  20  131.75    7.92
  -1  -3 -20  121.56    9.48
  -1   3 -20  128.95   10.30
   1   3  21   38.57    2.94
  -1  -3 -21   36.54    4.22
  -1   3 -21   36.61    4.69
   1   3  21   37.62    5.13
   1   3  22   18.77    1.89
  -1  -3 -22   11.95    2.48
  -1   3 -22   15.52    3.05
   1   3  22   25.70    4.24
   1   3  22   26.31    4.10
   1   3  23   15.48    1.73
   1   3  23   20.48    3.89
  -1   3 -23   18.94    3.26
  -1  -3 -23   15.95    2.77
   1   3  23   17.32    3.55
  -1   3 -24  240.15   16.44
   1   3  24  251.89   17.17
   1   3  24  228.05   13.56
  -1  -3 -24  230.41   15.53
   1   3  25    7.62    1.28
  -1   3 -25    6.92    1.22
   1   3  25    4.24    2.12
   1   3  25   11.28    2.99
  -1   3 -25    9.05    2.38
   1   3  26   56.89    4.06
  -1   3 -26   59.15    4.13
   1   3  26   56.29    6.43
   1   3  26   63.96    7.32
  -1   3 -26   49.61    5.87
   1   3  27    0.95    0.79
  -1   3 -27    1.27    0.79
   1   3  27    0.89    1.22
   1   3  27    1.42    1.60
  -1   3 -27    1.86    1.42
   1   3  28   54.37    4.05
  -1   3 -28   61.70    4.13
   1   3  28   53.88    6.21
   1   3  28   70.64    7.45
  -1   3 -28   50.59    5.85
  -1   3 -29    1.91    0.93
   1   3  29    2.71    0.97
  -1   3 -30  174.73    9.48
  -1  -3 -30  147.28    9.02
   1   3  30  166.80    9.48
  -1   3 -31    3.20    0.94
   1   3  31    2.37    1.00
  -1   3 -32   32.72    2.52
   1   3  32   30.60    2.55
  -1   3 -33    8.93    1.16
   1   3  33   10.37    1.32
   1   3  34   21.30    1.83
  -1   3 -34   20.24    1.69
   1   3  35    6.40    0.94
  -1   3 -35    7.03    0.84
   1   3  36   47.84    3.06
  -1   3 -37    1.10    0.46
   1   3  37    0.54    0.40
   1  -3  37    0.62    0.42
  -1   3 -38   10.80    0.89
  -1  -4  37    5.18    0.60
   1   4 -37    4.21    0.52
   1   4 -36    0.57    0.41
  -1   4  36    1.05    0.52
  -1  -4  36    1.05    0.48
   1   4 -35    6.36    0.84
  -1  -4  35    3.66    0.80
  -1   4  35    6.10    0.94
   1   4 -34    5.23    0.91
  -1   4  34    6.54    1.01
  -1   4  34    4.97    0.99
  -1  -4  34    8.04    1.09
  -1   4  33   11.78    1.47
   1   4 -33   13.00    1.41
  -1   4  32   64.19    4.35
   1   4 -32   64.59    4.29
  -1   4  31   51.66    3.88
   1   4 -31   57.45    3.91
  -1   4  30  119.24    7.53
   1   4 -30  125.79    7.53
  -1   4  29   11.69    1.59
  -1   4  28   18.05    3.81
  -1  -4  28   28.32    4.62
  -1   4  28   24.35    2.28
  -1   4  28   26.01    4.19
   1   4 -28   20.94    3.65
  -1   4  28   21.25    4.08
  -1   4  27    8.53    1.34
  -1   4  27    9.07    2.70
  -1  -4  27    7.88    2.70
  -1   4  27    7.52    2.63
   1   4 -27    6.95    2.33
  -1   4  27    6.20    2.28
  -1  -4  26    5.58    2.37
  -1   4  26    3.62    1.92
  -1   4  26    4.09    1.97
  -1   4  26    4.38    2.08
  -1   4  26    4.38    1.04
   1   4 -26    2.68    1.66
  -1   4  25   12.25    3.10
  -1  -4  25    8.11    2.96
  -1   4  25   14.77    3.51
  -1   4  25   13.67    3.13
   1   4 -25   11.20    2.90
  -1  -4  24   28.33    4.80
  -1   4  24   30.16    4.80
  -1   4  24   33.53    5.24
  -1   4  24   30.61    4.72
   1   4 -24   28.76    4.46
  -1   4  23    8.25    2.74
  -1  -4  23    5.65    2.55
  -1   4  23   11.76    3.16
   1   4 -23    8.60    2.68
  -1   4  23    6.39    2.52
  -1   4  22  260.65   18.80
   1   4 -22  235.65   17.75
  -1   4  22  286.07   18.62
  -1   4  21  134.98   12.11
  -1   4  21  163.11   12.46
   1   4 -21  141.18   11.68
  -1   4  20  322.14   18.77
  -1   4  20  331.98   22.87
   1   4 -20  351.55   22.49
  -1   4  19  126.32    7.55
   1  -4 -19  113.22    9.04
   1   4 -19  109.36    9.01
   1   4 -19  115.67   10.23
   1   4 -18  142.70   10.48
   1  -4 -18  132.03   10.37
   1   4 -18  161.41   12.07
   1  -4 -17  108.89    8.93
   1   4 -17  118.88    9.11
   1   4 -17  133.05   10.48
   1   4 -16    9.96    2.65
  -1   4  16   13.27    3.02
   1  -4 -16   10.40    2.21
   1   4 -16    6.08    1.86
   1  -4 -16   12.01    1.92
   1   4 -15  132.22   11.64
  -1   4  15  201.36   13.66
   1  -4 -15  158.99   11.16
   1   4 -15  166.74   11.23
   1  -4 -15  171.39   10.62
   1   4 -14   48.88    5.71
   1   4 -14   63.77    5.58
   1  -4 -14   64.08    5.56
   1  -4 -14   65.85    4.97
   1  -4 -13  255.55   16.22
   1   4 -13  268.00   16.33
   1  -4 -13  256.89   15.38
   1  -4 -12  118.87    8.75
   1   4 -12  133.97    8.98
   1  -4 -12  115.65    7.86
   1   4 -11  824.75   42.72
   1  -4 -11  829.23   42.72
   1  -4 -11  695.74   41.31
   1   4 -10  172.43   11.33
   1  -4 -10  180.53   11.44
   1  -4 -10  162.53   10.17
   1   4  -9  194.63   11.01
   1  -4  -9  180.41   10.81
   1   4  -8   59.56    4.86
  -1   4   8   59.14    5.60
   1  -4  -8   57.09    4.18
   1   4  -7   15.59    1.86
   1  -4  -7   10.51    1.22
   1  -4  -7   16.52    2.34
  -1   4   7   15.54    2.36
   1   4  -7   17.12    2.39
  -1   4   6  131.50    6.24
  -1  -4   6  107.21    6.12
   1   4  -6  139.23    6.93
  -1   4   6  133.13    7.54
   1  -4  -6  127.80    7.58
   1   4  -6  162.51    8.11
  -1   4   5  101.11    7.49
   1   4  -5  123.38    7.35
  -1   4   5  110.52    6.73
  -1  -4   5  129.82    6.88
   1   4  -4  169.41    9.49
  -1   4   4  160.33    8.86
  -1  -4   4  171.35    8.93
   1   4  -3  727.06   35.90
  -1   4   3  608.51   35.77
  -1   4   2  125.34    7.86
   1   4  -2  146.12    7.91
  -1   4   1 1778.56   88.77
   1   4  -1 1532.73   88.38
   1   4  -1 1588.60   88.95
   1   4   0  335.60   18.06
   1  -4   0  304.99   18.03
  -1   4   0  434.22   18.58
   1   4   0  468.06   19.05
   1   4   0  355.49   19.04
  -1   4   0  459.93   18.49
  -1  -4   0  309.72   18.12
  -1   4   0  328.61   18.08
   1   4   1 2027.04  112.08
   1  -4   1 2182.08  112.09
   1   4   1 1793.62  113.03
  -1   4  -1 2128.27  112.49
  -1   4  -1 2325.37  112.42
   1   4   1 2127.16  112.88
   1   4   1 2411.04  112.91
   1   4   2  132.12    7.32
  -1   4  -2  129.23    6.76
  -1   4  -2  110.16    6.99
   1   4   2  109.04    7.69
   1   4   2  117.60    6.58
   1  -4   2  120.89    6.59
   1   4   2  128.42    7.39
   1   4   3  439.96   21.77
  -1   4  -3  363.19   21.54
   1   4   3  404.72   21.85
   1   4   3  370.17   22.39
   1   4   4  374.89   18.99
  -1   4  -4  311.91   18.90
   1   4   4  331.23   19.81
   1   4   5  137.75    7.75
  -1   4  -5  110.89    7.75
   1   4   5  122.39    8.64
   1   4   6   81.25    6.65
  -1   4  -6   81.38    6.03
   1   4   6   90.68    5.78
   1   4   7   34.05    3.86
  -1   4  -7   28.38    3.20
   1   4   7   32.39    2.90
  -1   4  -8   58.27    5.21
   1   4   8   62.55    4.75
   1   4   9  176.73   11.05
  -1   4  -9  158.24   11.46
   1   4   9  183.83   11.75
   1   4  10   60.48    5.28
  -1   4 -10   64.22    5.85
   1   4  10   71.93    6.10
   1   4  11  761.37   46.67
  -1   4 -11  957.40   47.88
  -1  -4 -11  840.30   46.16
   1   4  11  837.14   47.66
   1   4  12   67.55    6.39
  -1  -4 -12   76.07    6.06
   1   4  12   80.27    7.30
   1   4  13  102.80    9.23
  -1  -4 -13  118.70    8.68
   1   4  13  120.07   10.06
   1   4  14   16.91    3.17
  -1  -4 -14   25.28    3.00
   1   4  14   23.43    3.82
  -1  -4 -15  196.47   11.08
   1   4  15  162.30   12.49
   1   4  16    6.65    2.31
  -1  -4 -16   16.09    2.45
   1   4  16   15.21    3.26
   1   4  17   47.98    5.76
  -1  -4 -17   48.54    4.44
   1   4  18   95.61    5.88
   1   4  18   82.12    8.47
   1   4  18  104.52    9.19
  -1  -4 -18   87.61    7.17
  -1  -4 -19   30.68    3.72
   1   4  19   35.11    2.77
   1   4  19   32.82    4.98
  -1   4 -19   39.69    4.82
   1   4  19   40.56    5.35
  -1  -4 -20   46.79    4.51
   1   4  20   38.54    3.11
   1   4  20   37.44    5.50
   1   4  20   53.08    6.20
  -1   4 -20   45.39    5.30
   1   4  21  174.97   13.34
  -1  -4 -21  148.68   10.73
   1   4  21  168.40   12.82
  -1   4 -21  141.72   11.59
   1   4  22   69.80    7.46
  -1   4 -22   57.57    6.43
   1   4  22   71.12    7.81
   1   4  23   37.14    5.09
  -1   4 -23   29.25    4.40
   1   4  23   38.14    5.54
  -1   4 -24   16.74    3.36
   1   4  24   19.54    3.76
  -1   4 -24   18.63    2.03
   1   4  24   22.03    4.18
  -1   4 -25   15.06    3.02
   1   4  25   16.75    3.69
   1   4  25   15.80    3.42
  -1   4 -25   17.46    1.90
   1   4  26    4.53    1.04
  -1   4 -26    2.18    1.48
   1   4  26    6.62    2.45
   1   4  26    4.34    2.03
  -1   4 -26    5.71    1.12
   1   4  27    6.75    1.21
   1   4  27   12.70    3.19
  -1   4 -27    7.22    2.18
   1   4  27    8.13    2.42
  -1   4 -27    8.74    1.33
  -1   4 -28   67.23    4.52
   1   4  28   72.23    7.70
   1   4  28   62.11    4.39
   1   4  28   58.46    6.62
   1   4  29   24.39    2.25
  -1   4 -29   23.75    2.25
   1   4  30   37.83    3.03
  -1   4 -30   41.75    3.09
   1   4  31    0.36    0.89
  -1  -4 -31    0.86    0.56
  -1   4 -31    1.69    0.95
  -1   4 -32   21.72    1.94
   1   4  32   20.24    1.95
  -1   4 -33    3.13    0.79
   1   4  33    3.03    0.86
  -1   4 -34    4.33    0.79
   1   4  34    3.42    0.82
  -1   4 -35    1.33    0.50
   1   4  35    1.09    0.58
   1   4  36    4.53    0.70
   1  -4  36    3.43    0.61
   1  -4  37    0.36    0.29
   1   4  37    0.40    0.34
  -1   4 -37    0.97    0.42
   1   5 -37   -0.09    0.25
  -1   5  36    0.77    0.46
  -1  -5  36    0.65    0.34
   1   5 -36    1.08    0.44
  -1  -5  35    2.93    0.57
  -1   5  35    3.44    0.72
   1   5 -35    2.87    0.64
  -1  -5  34    5.85    0.89
  -1   5  34    7.92    1.07
   1   5 -34    7.25    0.98
  -1  -5  33   30.17    2.38
  -1   5  33   31.75    2.50
   1   5 -33   33.82    2.45
   1   5 -32   28.66    2.46
  -1  -5  32   34.85    2.57
   1   5 -31   10.58    1.44
   1   5 -30   31.61    2.63
   1   5 -29   19.27    2.00
  -1   5  27    2.51    1.69
   1   5 -27    1.46    1.32
  -1   5  27    3.95    1.98
  -1  -5  27    1.00    1.99
  -1   5  27   -0.31    2.13
  -1   5  26    9.04    2.65
   1   5 -26    7.31    2.45
  -1   5  26    8.96    2.82
  -1   5  26    5.76    2.32
  -1  -5  26   10.04    2.95
  -1   5  25   28.05    4.43
   1   5 -25   19.84    3.80
  -1   5  25   24.98    4.62
  -1   5  25   22.76    2.23
  -1  -5  25   16.68    3.90
  -1   5  25   25.47    4.37
  -1   5  24   34.82    5.21
   1   5 -24   35.72    5.09
  -1   5  24   37.33    5.61
  -1   5  24   34.18    2.99
  -1   5  24   41.07    5.49
  -1  -5  24   47.35    6.03
  -1  -5  23  193.99   13.91
  -1   5  23  177.86   13.21
  -1   5  23  157.04    9.34
  -1   5  23  183.01   13.34
   1   5 -23  153.28   12.53
  -1   5  23  140.43    8.99
  -1   5  23  159.85   13.42
  -1  -5  22  117.77   10.73
  -1   5  22  114.59    7.05
  -1   5  22  142.08   10.99
  -1   5  22  124.56   10.63
   1   5 -22  119.64   10.32
  -1   5  22  102.36    6.75
  -1   5  22  106.67   10.58
  -1   5  21  300.63   19.35
   1   5 -21  263.57   18.56
  -1   5  21  324.43   19.55
  -1  -5  21  359.11   20.57
  -1   5  21  251.42   14.89
  -1   5  21  244.90   14.68
  -1   5  20  368.06   20.68
   1   5 -20  282.14   19.24
  -1  -5  20  363.64   20.91
  -1   5  20  358.95   20.30
  -1   5  20  279.07   15.38
  -1   5  20  235.81   14.92
  -1   5  19   50.81    6.31
   1   5 -19   49.20    5.97
  -1   5  19   40.31    3.04
  -1   5  19   45.26    3.38
  -1   5  18  224.68   15.24
  -1   5  18  175.28   10.62
   1  -5 -16   82.80    6.96
   1   5 -16   90.72    7.12
   1   5 -15  100.26    7.67
   1  -5 -15   95.62    7.58
   1  -5 -14  177.27   11.98
   1   5 -14  177.63   11.92
   1   5 -13  386.24   22.61
   1  -5 -13  372.34   22.63
   1  -5 -12  216.94   13.63
  -1   5  12  166.65   14.27
   1   5 -12  184.87   13.76
   1   5 -11 1299.13   58.01
  -1   5  11  823.39   58.05
   1  -5 -11 1206.92   57.86
   1   5 -11  874.67   57.25
   1   5 -10  598.56   28.10
  -1   5  10  407.97   28.12
   1  -5 -10  655.79   28.50
   1   5 -10  425.63   27.30
  -1   5  10  399.10   26.65
  -1   5   9  358.13   22.44
   1  -5  -9  464.19   22.46
   1   5  -9  502.54   22.61
   1   5  -9  376.63   21.70
  -1   5   9  344.71   20.84
  -1  -5   9  299.41   20.75
  -1   5   8  396.37   23.93
   1  -5  -8  448.02   23.91
   1   5  -8  427.28   23.40
  -1   5   8  394.67   22.49
  -1   5   7   63.83    5.34
   1   5  -7   71.80    5.42
   1  -5  -7   67.21    5.36
   1   5  -7   70.83    5.08
  -1  -5   7   65.89    4.40
  -1   5   7   63.41    4.30
   1   5  -6  135.05    8.86
  -1   5   6  137.91    8.99
   1   5  -6  155.11    8.80
  -1  -5   6  142.83    7.95
  -1   5   6  142.42    7.86
   1   5  -5   39.47    3.48
  -1   5   5   48.16    3.72
   1   5  -5   43.88    3.48
  -1   5   5   48.14    2.82
  -1  -5   5   45.97    2.87
   1   5  -4  166.08    9.43
   1   5  -4  154.39    9.38
  -1   5   4  165.66    9.78
   1  -5  -4  137.21    9.27
   1  -5  -3   98.28    6.07
   1   5  -3  107.82    6.14
   1   5  -2  456.58   28.06
   1   5  -2  551.80   27.89
  -1   5   2  520.04   27.82
   1   5  -1  988.44   48.44
  -1   5   1  902.05   48.17
  -1   5   0  198.84   10.77
   1   5   0  200.31   11.11
   1   5   1  846.11   51.90
  -1   5  -1  976.26   50.76
   1   5   1  993.74   51.25
  -1   5  -1  950.62   50.68
  -1   5  -2  482.43   25.21
  -1   5  -2  461.01   25.47
   1   5   2  425.58   26.74
   1   5   2  482.06   25.84
   1   5   2  468.86   25.88
   1  -5   3  250.57   13.23
   1   5   3  231.11   13.20
   1   5   3  279.50   14.44
   1   5   3  289.19   14.34
  -1   5  -3  257.99   14.00
   1   5   3  251.58   15.55
   1   5   4  230.77   13.28
   1   5   4  237.02   13.11
  -1   5  -4  213.10   12.92
   1   5   4  221.96   14.54
   1   5   5   23.20    2.41
   1   5   5   22.42    2.18
  -1   5  -5   18.95    2.11
   1   5   5   19.89    3.03
   1   5   6  124.31    8.21
   1   5   6  123.45    7.88
  -1   5  -6  118.50    8.00
   1   5   6  131.83    9.72
   1   5   7   57.52    4.46
  -1   5  -7   55.58    4.69
   1   5   7   59.51    5.89
   1   5   8  537.73   29.79
  -1   5  -8  502.18   30.20
   1   5   8  573.04   32.12
  -1   5  -9  122.67    9.00
   1   5   9  128.48    8.68
  -1   5 -10  124.63    9.34
   1   5  10  128.31    8.94
  -1   5 -11  152.36   11.16
   1   5  11  157.20   10.82
   1   5  12   93.73    8.58
   1   5  12  101.24    8.03
  -1   5 -12  105.59    8.52
  -1  -5 -12  100.51    7.37
   1   5  13  117.72   10.10
   1   5  13  108.54    9.26
  -1   5 -13  140.53   10.16
  -1  -5 -13  124.61    8.67
   1   5  14  175.36   14.66
   1   5  14  166.82   13.88
  -1   5 -14  255.64   15.18
  -1  -5 -14  221.43   13.23
   1   5  15   18.70    3.84
   1   5  15   13.71    3.06
  -1   5 -15   24.22    3.79
  -1  -5 -15   23.63    2.90
   1   5  16   67.32    7.25
  -1   5 -16   76.85    7.11
  -1  -5 -16   68.69    5.54
   1   5  17   15.79    3.53
   1   5  17    8.40    2.66
   1   5  17   13.61    1.49
  -1  -5 -17   10.13    1.96
  -1   5 -17    9.43    2.60
   1   5  18  274.00   14.33
   1   5  18  263.82   18.50
   1   5  19   32.36    2.62
   1   5  19   29.32    5.11
   1   5  19   24.55    4.77
   1   5  20  352.01   19.71
   1   5  20  324.71   23.87
   1   5  21   14.67    1.69
   1   5  21   13.83    3.53
   1   5  21   11.32    3.25
   1   5  22   21.47    2.11
   1   5  22   24.92    4.69
   1   5  22   26.61    4.59
   1   5  23   17.58    3.71
   1   5  23   17.56    1.89
  -1   5 -23   18.05    1.98
  -1   5 -24   34.85    2.92
   1   5  24   42.16    5.52
  -1   5 -24   29.37    4.45
   1   5  24   31.47    5.27
   1   5  24   33.34    2.78
  -1   5 -25    1.35    0.80
  -1   5 -25    0.84    1.16
   1   5  25    1.10    0.77
   1   5  25    1.54    1.88
   1   5  25    0.33    1.13
  -1   5 -26   24.65    2.29
  -1   5 -26   17.89    3.45
   1   5  26   25.32    4.56
   1   5  26   25.56    4.24
  -1   5 -27    9.83    1.41
   1   5  27    9.05    2.63
   1   5  27   14.17    3.42
  -1   5 -27    8.54    2.44
   1   5  27   11.42    2.67
   1  -5  27   12.83    2.89
  -1   5 -28   37.45    2.98
  -1   5 -29    9.09    1.37
  -1   5 -30  122.16    7.41
  -1  -5 -31    8.75    1.11
  -1   5 -31   11.64    1.42
  -1  -5 -32   36.54    2.51
  -1   5 -32   36.78    2.74
  -1   5 -33    3.40    0.79
   1   5  33    3.85    0.88
  -1   5 -34    0.04    0.50
   1   5  34   -0.13    0.56
  -1   5 -35    0.52    0.44
   1  -5  35    0.57    0.38
   1   5  35    0.53    0.49
  -1   5 -36    6.02    0.74
   1   5  36    5.36    0.72
  -1   5 -37    0.84    0.33
   1   5  37    0.32    0.30
   1   6 -36   29.19    1.90
   1   6 -35    1.90    0.53
   1   6 -34   11.78    1.18
  -1  -6  33    9.29    1.01
   1   6 -33    9.13    1.11
  -1  -6  32   13.65    1.34
  -1   6  32   12.57    1.47
   1   6 -32   13.04    1.42
  -1  -6  31   67.42    4.34
  -1   6  31   66.26    4.48
   1   6 -31   68.18    4.42
  -1  -6  30   70.92    4.73
  -1   6  30   73.73    4.86
   1   6 -30   75.40    4.82
  -1   6  29   19.34    2.07
   1   6 -29   24.03    2.11
  -1   6  28   39.69    3.21
   1   6 -28   41.84    3.15
  -1   6  27   31.66    2.73
  -1   6  26   49.93    6.04
  -1   6  26   42.82    3.35
   1   6 -26   40.27    5.36
  -1   6  26   41.52    5.86
  -1   6  25   19.16    3.79
  -1   6  25   16.78    1.72
  -1   6  25   18.34    3.60
  -1   6  25   19.62    2.03
  -1   6  25   15.83    3.71
   1   6 -25   23.29    4.00
   1   6 -24   51.20    6.25
  -1   6  24   51.44    3.61
  -1   6  24   58.03    6.69
  -1   6  24   45.79    3.37
  -1   6  24   52.71    6.84
  -1   6  24   55.42    3.89
  -1   6  24   50.68    6.26
  -1   6  23    0.41    1.59
   1   6 -23    0.34    1.41
  -1   6  23    0.68    0.54
  -1   6  23    1.44    1.87
  -1   6  23    0.08    0.90
  -1   6  23   -0.33    2.04
  -1  -6  23    1.12    2.28
  -1   6  23    0.65    0.71
  -1   6  22   24.10    2.22
  -1   6  22   25.73    4.59
  -1   6  22   22.31    4.30
  -1  -6  22   29.30    5.04
  -1   6  22   27.22    2.49
  -1   6  22   23.25    2.03
  -1   6  21  178.56   10.37
  -1   6  21  155.25   10.09
  -1  -6  21  220.19   15.41
  -1   6  21  217.23   14.76
  -1   6  21  193.46   10.64
  -1   6  20  148.02    8.87
  -1   6  20  132.82    8.60
  -1  -6  20  183.76   13.67
  -1   6  20  175.88   12.77
  -1   6  20  158.22    9.07
  -1   6  19   62.57    4.54
  -1  -6  19   88.22    8.66
  -1   6  19   78.19    4.99
  -1   6  19   80.61    7.91
  -1   6  18   90.06    6.04
  -1   6  18  107.77    6.43
  -1  -6  18  109.97    9.99
  -1   6  18   97.96    9.15
   1   6 -17   18.76    3.81
   1   6 -17   21.01    2.07
  -1   6  17   32.86    2.37
  -1  -6  17   25.22    4.48
  -1   6  17   27.34    2.43
  -1   6  17   26.75    4.18
   1   6 -16    5.01    0.86
  -1  -6  16    0.94    1.25
  -1   6  16    6.33    2.04
   1   6 -16    4.46    2.13
  -1   6  16    6.61    2.45
  -1   6  16    6.29    1.00
   1   6 -15   12.50    2.89
  -1  -6  15   12.44    2.89
  -1   6  15   10.68    2.48
  -1   6  15   14.54    3.54
  -1   6  14   87.19    7.54
  -1  -6  14   73.06    7.41
  -1   6  14   92.95    8.94
   1   6 -13   23.03    3.48
  -1  -6  13   16.34    2.79
  -1   6  13   17.38    2.68
  -1   6  13   17.56    3.61
   1   6 -12   27.34    3.62
  -1   6  12   25.05    2.99
  -1  -6  12   18.00    2.78
  -1   6  12   31.73    4.37
   1   6 -11  302.35   18.00
  -1   6  11  284.46   16.75
  -1  -6  11  256.37   16.78
  -1   6  11  306.82   18.89
   1   6 -10   36.31    3.84
  -1   6  10   28.17    2.87
  -1  -6  10   41.89    3.40
  -1   6  10   31.65    4.11
   1   6  -9  241.91   14.14
  -1   6   9  217.37   12.83
  -1  -6   9  213.07   12.97
  -1   6   9  235.25   14.74
   1   6  -8  112.46    7.47
  -1   6   8  112.59    7.85
  -1   6   8  106.18    6.29
  -1  -6   8   91.78    6.31
   1   6  -7    9.84    1.22
   1   6  -7   10.08    1.64
  -1   6   7   11.49    1.90
  -1   6   7    9.41    0.99
  -1  -6   7    7.06    0.97
   1   6  -6   29.79    2.80
   1   6  -6   28.76    2.55
  -1   6   6   27.36    2.90
   1   6  -5    3.77    0.90
  -1   6   5    2.50    0.81
   1   6  -5    3.19    0.91
  -1   6   4   39.15    3.22
   1   6  -4   39.55    3.55
  -1   6   3   64.83    4.50
   1   6  -3   66.51    5.32
  -1   6   2   40.96    3.07
   1   6  -2   41.45    4.07
   1   6  -1  497.15   26.45
  -1   6   1  470.65   26.20
   1   6  -1  478.24   28.00
   1   6   0  255.00   14.74
  -1   6   0  258.39   14.38
   1   6   0  262.42   16.48
  -1   6  -1  607.11   32.56
   1   6   1  605.96   33.09
   1   6   1  601.33   35.11
  -1   6  -2  119.12    6.95
   1   6   2  118.49    7.59
   1   6   2  125.26    9.54
  -1   6  -2  120.04    7.17
   1   6   3   21.89    2.26
   1   6   3   20.01    3.42
  -1   6  -3   20.63    1.93
  -1   6  -4   61.76    3.59
   1   6   4   63.72    3.81
   1   6   4   61.84    3.93
   1   6   4   62.28    5.91
   1   6   5    8.39    1.43
   1   6   5    5.85    2.17
   1   6   5    5.60    0.57
   1   6   5    7.89    1.29
  -1   6  -5    6.05    1.15
   1   6   6    3.20    1.82
   1   6   6    3.37    1.02
   1   6   6    0.62    0.56
  -1   6  -6    0.53    0.57
   1   6   7   21.91    2.72
   1   6   7   23.40    2.53
  -1   6  -7   22.09    2.60
   1   6   8    5.38    1.48
   1   6   8    7.59    1.47
  -1   6  -8    7.36    1.57
   1   6   9   68.95    5.94
   1   6   9   63.94    5.26
  -1   6  -9   62.65    5.57
   1   6  10   60.04    5.27
  -1   6 -10   60.17    5.67
   1   6  11  370.26   21.58
  -1   6 -11  338.07   21.94
  -1  -6 -12   57.92    4.76
  -1   6 -12   49.42    5.47
   1   6  12   47.00    5.07
  -1   6 -13   -0.26    1.67
   1   6  13    1.91    1.20
  -1   6 -14   74.07    7.05
   1   6  14   60.09    6.41
   1   6  15   58.57    6.94
   1   6  15   51.23    6.18
  -1   6 -15   68.42    6.91
  -1   6 -16   48.65    5.65
   1   6  16   39.70    5.82
   1   6  16   28.52    4.75
   1   6  16   34.38    2.94
   1   6  16   51.26    3.29
   1   6  17  125.12    6.96
  -1   6 -17  121.67   10.17
   1   6  17  106.18   10.54
   1   6  17   75.33    9.15
   1   6  17   95.04    6.77
   1   6  17  134.05    7.15
   1   6  18  138.74    7.51
  -1   6 -18  135.49   10.84
   1   6  18  120.42   11.31
   1   6  18  143.72    7.66
   1   6  19  101.01    5.81
  -1   6 -19   98.84    9.00
   1   6  19  106.04   10.01
   1   6  19  103.11    5.99
   1   6  19   79.11    5.67
   1   6  20    6.05    1.01
   1   6  20    9.76    3.19
   1   6  20    2.84    1.94
  -1   6 -20    7.79    2.49
   1   6  20    7.25    1.24
   1   6  20    8.51    1.16
   1   6  21  225.68   12.26
  -1   6 -21  222.98   15.88
   1   6  21  205.89   16.86
   1   6  21  238.55   12.55
   1   6  21  188.55   12.16
   1   6  21  250.47   17.36
   1   6  22   12.47    3.53
  -1   6 -22   14.70    3.22
   1   6  22   13.12    1.63
   1   6  22   18.00    3.81
   1   6  23   23.26    4.63
   1   6  23   24.84    2.30
  -1   6 -23   24.99    4.15
   1   6  23   29.72    4.87
   1   6  24   26.53    2.43
   1   6  24   22.09    4.21
   1   6  24   30.11    5.08
  -1   6 -24   31.07    2.62
   1   6  25   29.04    2.48
   1   6  25   31.73    2.64
   1   6  25   35.19    4.55
   1   6  25   26.79    4.58
   1   6  25   29.32    5.12
  -1   6 -25   31.92    2.72
   1   6  26   28.33    2.34
   1   6  26   29.76    4.97
   1   6  26   31.79    4.73
   1   6  26   27.82    2.45
  -1   6 -26   29.31    2.57
   1   6  27   26.30    2.38
  -1   6 -27   28.14    2.43
   1   6  28   71.00    4.78
  -1   6 -28   73.81    4.87
   1   6  29   19.80    1.96
  -1   6 -29   22.41    2.09
   1   6  30   12.91    1.49
  -1   6 -30   11.67    1.49
   1   6  31   41.21    3.00
  -1   6 -31   41.27    2.99
   1   6  32    5.22    0.96
  -1  -6 -32    4.67    0.77
  -1   6 -32    4.64    0.90
   1  -6  33   31.23    2.14
  -1   6 -33   32.12    2.31
  -1   6 -34    6.17    0.83
  -1   6 -34    6.57    0.88
  -1   6 -35    0.03    0.42
  -1   6 -36    1.09    0.38
   1   7 -35    6.68    0.73
  -1   7  34    1.25    0.42
  -1   7  34    1.71    0.58
   1   7 -34    1.98    0.54
  -1   7  33   14.29    1.34
   1   7 -33   12.52    1.26
  -1   7  32   18.13    1.66
   1   7 -32   17.44    1.60
  -1   7  31    3.68    0.93
   1   7 -31    3.24    0.85
  -1   7  30   16.88    1.73
   1   7 -30   16.71    1.69
  -1   7  29   20.37    1.99
  -1   7  28    1.40    0.84
  -1   7  27   12.33    1.54
  -1   7  27   11.23    1.31
  -1   7  26   25.33    2.24
  -1   7  26   20.44    1.91
  -1   7  26   19.30    1.73
  -1   7  25    5.37    0.99
  -1   7  25    5.25    0.89
  -1   7  25    6.81    1.24
  -1   7  25    6.64    2.46
  -1   7  25    6.74    2.40
  -1   7  24   17.14    1.66
  -1   7  24   19.62    1.90
  -1   7  24   17.18    3.91
  -1   7  24   17.61    1.99
  -1   7  23   23.81    2.23
  -1   7  23   18.61    1.75
   1   7 -23   17.53    3.76
  -1   7  23   19.60    1.99
  -1   7  22   10.97    1.61
   1   7 -22   10.89    3.18
  -1   7  22   10.74    1.47
  -1   7  22   10.03    1.27
  -1   7  21    4.66    1.11
  -1   7  21    3.70    0.89
  -1   7  21    3.14    0.82
   1   7 -21    4.08    2.37
  -1   7  21    5.07    1.09
  -1   7  20   28.25    2.57
  -1   7  20   24.35    2.24
  -1   7  20   27.25    2.47
   1   7 -20   22.45    4.48
  -1   7  20   25.37    2.21
  -1   7  19   68.01    7.82
  -1   7  19   53.40    3.98
  -1   7  19   46.88    3.67
  -1   7  19   58.45    4.04
   1   7 -19   43.42    6.25
  -1   7  19   53.37    3.70
  -1   7  18   19.90    1.89
  -1   7  18   21.70    2.12
   1   7 -18   12.58    1.62
   1   7 -18   20.18    4.12
  -1   7  18   20.86    4.35
  -1   7  17   38.14    2.89
  -1   7  17   42.84    3.18
  -1   7  17   26.91    4.20
   1   7 -17   33.96    5.16
   1   7 -17   29.40    2.63
  -1   7  17   44.29    6.13
  -1   7  16   30.42    2.37
  -1   7  16   24.77    2.33
  -1   7  16   18.69    3.29
   1   7 -16   20.03    1.94
   1   7 -16   21.11    4.13
  -1   7  16   26.95    4.81
  -1   7  15   18.98    3.89
  -1   7  15   15.48    1.80
  -1   7  15   15.04    2.80
  -1   7  15   23.20    2.02
   1   7 -15   16.14    1.60
   1   7 -15   21.51    3.93
   1   7 -15   16.44    1.88
  -1   7  14   54.97    6.82
  -1   7  14   56.16    5.32
  -1   7  14   74.69    4.45
   1   7 -14   70.74    6.82
   1   7 -14   56.63    3.86
   1   7 -14   54.61    4.17
  -1   7  13   18.17    3.56
  -1   7  13   17.90    2.46
   1   7 -13   16.89    3.12
  -1   7  12   54.74    5.85
  -1   7  12   41.58    3.82
   1   7 -12   44.97    4.97
   1   7 -11   77.41    6.71
  -1   7  11   77.95    7.24
   1   7 -10   13.30    2.31
  -1   7  10   12.36    2.49
   1   7  -9    4.21    1.32
  -1   7   9    4.39    1.48
   1   7  -8   37.35    3.67
  -1   7   8   38.75    4.02
  -1   7   7  120.80    8.40
  -1   7   6   56.28    4.59
  -1   7   5   14.51    1.86
  -1   7   4   42.94    3.68
   1   7  -4   59.84    4.95
  -1   7   3    6.18    1.08
   1   7  -3    7.83    2.05
  -1   7   2   15.27    1.65
   1   7  -2   13.13    2.83
  -1   7   1   24.28    2.15
   1   7  -1   24.01    2.30
   1   7  -1   26.55    4.22
   1   7   0  104.81    6.77
  -1   7   0  104.80    6.44
   1   7   0  103.92    9.70
   1   7   1   58.94    4.41
  -1   7  -1   60.28    3.97
   1   7   1   60.79    7.16
   1   7   2   69.60    5.11
   1   7   2   80.04    8.30
   1   7   3    3.53    0.95
   1   7   3    2.62    2.39
   1   7   4   61.19    4.68
  -1   7  -4   56.84    4.21
   1   7   5   10.25    1.60
   1   7   5    9.81    1.67
  -1   7  -5    9.86    1.46
   1   7   6   23.55    2.57
   1   7   6   21.48    2.63
  -1   7  -6   23.00    2.47
   1   7   7   69.19    5.37
   1   7   7   68.53    5.67
  -1   7  -7   69.87    5.41
   1   7   8   86.76    6.59
   1   7   8   87.12    7.00
  -1   7  -8   94.43    6.85
   1   7   9   18.51    2.54
   1   7   9   18.26    2.82
  -1   7  -9   17.51    2.62
   1   7  10   28.27    3.32
   1   7  10   28.26    3.82
  -1   7 -10   23.45    3.26
   1   7  11   25.72    3.35
   1   7  11   28.20    4.05
  -1   7 -11   30.83    3.90
   1   7  12  108.90    9.00
   1   7  12  133.70   10.34
  -1   7 -12  119.51    9.60
   1   7  13   23.66    4.12
   1   7  13   25.27    2.32
   1   7  13   22.78    2.24
  -1   7 -13   25.47    3.92
   1   7  13   22.42    3.42
   1   7  14   51.29    3.45
   1   7  14   40.33    3.36
   1   7  14   44.03    3.34
   1   7  14   38.48    4.95
  -1   7 -14   39.32    3.00
  -1   7 -14   39.84    5.24
   1   7  15    6.67    2.19
  -1   7 -15    6.56    2.29
   1   7  15    8.20    1.22
   1   7  15    8.74    1.29
  -1   7 -15    5.50    0.99
   1   7  15    6.91    1.16
   1   7  16    5.30    2.10
  -1   7 -16    6.82    2.49
   1   7  16    7.34    1.15
   1   7  16   10.38    1.34
  -1   7 -16    5.19    1.00
   1   7  16    6.54    1.11
   1   7  17   48.11    3.82
   1   7  17   63.09    4.08
  -1   7 -17   55.95    6.58
   1   7  17   62.86    4.01
   1   7  18   44.52    3.14
   1   7  18   47.37    3.26
  -1   7 -18   46.51    5.86
  -1   7 -18   48.90    3.51
   1   7  19   78.38    5.11
   1   7  19   89.27    5.36
   1   7  19   70.97    5.11
   1   7  19   79.34    8.94
  -1   7 -19   90.08    8.59
  -1   7 -19   91.20    5.60
   1   7  20   79.67    5.01
   1   7  20   85.31    5.23
   1   7  20   67.36    4.95
   1   7  20   88.43    9.16
  -1   7 -20   76.55    7.96
  -1   7 -20   87.86    5.48
   1   7  21   49.91    3.46
  -1   7 -21   48.34    6.17
   1   7  21   51.29    3.64
   1   7  21   42.94    3.44
   1   7  21   50.35    6.89
  -1   7 -21   57.92    3.96
  -1   7 -22    0.32    1.45
   1   7  22    2.45    0.72
   1   7  22    1.03    0.73
   1   7  22    5.08    2.49
   1   7  22    1.67    1.81
   1   7  22    1.78    0.70
  -1   7 -22    3.21    1.00
  -1   7 -23   20.50    3.86
   1   7  23   21.92    1.88
   1   7  23   19.48    1.87
   1   7  23   18.68    4.10
   1   7  23   23.35    2.12
   1   7  23   18.79    4.06
   1   7  24   22.70    2.15
  -1   7 -24   20.57    3.80
   1   7  24   21.68    4.29
   1   7  24   24.23    4.40
   1   7  25   -0.34    1.58
   1   7  25   -0.26    0.81
  -1   7 -25    0.85    1.23
   1   7  25    0.75    1.46
   1   7  25    0.26    0.64
   1   7  26    9.56    1.38
   1   7  26   10.55    1.31
   1   7  27   15.04    1.60
   1   7  27   12.99    1.43
  -1   7 -28    2.45    0.91
   1   7  28    2.23    0.79
   1   7  28    2.92    0.69
  -1   7 -29    7.62    1.17
   1   7  29    8.01    1.17
  -1   7 -30   33.36    2.55
   1   7  30   32.64    2.52
  -1   7 -31    9.80    1.20
   1   7  31    9.47    1.19
  -1   7 -32   18.42    1.61
   1   7  32   18.00    1.62
  -1  -7 -32   19.86    1.53
  -1   7 -33    7.13    0.87
  -1   7 -33    6.68    0.89
   1   7  33    6.03    0.86
  -1   7 -34    0.31    0.41
   1   7  34   -0.21    0.47
  -1   7 -35    0.64    0.33
   1   7  35    0.50    0.35
  -1   8  34    2.38    0.42
   1   8 -34    2.66    0.50
  -1   8  33   13.78    1.18
  -1   8  32   28.73    2.10
  -1   8  31   61.87    3.94
  -1   8  30   70.82    4.50
  -1   8  29   26.59    2.22
  -1   8  28    7.18    1.14
   1   8 -28    6.71    1.06
  -1   8  28    6.23    0.91
  -1   8  27    8.04    1.22
   1   8 -27    7.80    1.20
  -1   8  27    6.48    0.92
  -1   8  27    9.44    1.15
  -1   8  26    1.69    0.71
  -1   8  26    3.06    0.69
   1   8 -26    2.02    0.78
  -1   8  26    3.24    0.89
   1   8 -25    7.08    1.15
  -1   8  25    8.69    1.34
  -1   8  25    7.41    1.20
   1   8 -25    7.50    1.24
  -1   8  25    7.64    1.02
  -1   8  24    6.95    1.16
   1   8 -24    3.61    1.94
  -1   8  24    6.23    1.01
  -1   8  24    6.74    1.30
  -1   8  24    5.99    2.51
  -1   8  24    7.26    2.52
   1   8 -24    7.47    1.23
   1   8 -24    6.97    1.19
  -1   8  23    3.94    2.00
   1   8 -23    3.83    2.23
  -1   8  23    4.61    2.25
  -1   8  23    5.88    1.21
  -1   8  23    5.00    0.95
   1   8 -23    4.96    1.09
  -1   8  23    4.20    1.05
  -1   8  22   64.39    4.48
  -1   8  22   63.57    4.40
  -1   8  22   62.57    7.55
   1   8 -22   47.70    6.70
  -1   8  22   60.11    4.12
   1   8 -22   59.75    4.37
  -1   8  21  146.26    8.39
  -1   8  21  121.89    7.95
  -1   8  21  142.95    8.28
  -1   8  21  143.06   12.53
   1   8 -21  110.89   11.22
  -1   8  21  135.35    7.96
   1   8 -21  123.11    8.16
   1   8 -20  168.99   14.73
  -1   8  20  184.77   11.02
  -1   8  20  215.26   11.41
  -1   8  20  232.43   16.65
  -1   8  20  198.35   11.00
   1   8 -20  154.39   10.99
  -1   8  20  199.10   11.36
   1   8 -19   81.74    8.98
  -1   8  19   82.24    5.72
  -1   8  19   96.49    6.09
  -1   8  19   92.08    5.76
  -1   8  19   99.08   10.05
  -1   8  19   88.22    5.98
   1   8 -18   32.42    5.33
   1   8 -18   28.12    2.79
  -1   8  18   42.99    3.10
  -1   8  18   43.50    3.40
  -1   8  18   39.51    3.08
  -1   8  18   44.38    6.37
  -1   8  18   41.64    3.27
   1   8 -17    3.27    2.03
  -1   8  17    7.13    1.20
  -1   8  17    6.12    1.17
  -1   8  17    7.14    1.17
  -1   8  17    9.74    1.52
  -1   8  17    5.91    2.82
   1   8 -17    4.64    1.05
   1   8 -17    4.97    0.99
   1   8 -16   19.37    1.90
   1   8 -16   16.15    3.65
  -1   8  16   25.89    2.26
  -1   8  16   21.93    4.39
   1   8 -16   16.47    1.89
  -1   8  16   17.26    2.01
   1   8 -15   14.17    1.52
   1   8 -15   22.91    3.88
  -1   8  15   21.01    1.99
  -1   8  15   21.17    2.01
  -1   8  15   15.71    3.61
   1   8 -15   12.06    1.56
  -1   8  15   13.40    1.66
   1   8 -14    0.87    1.20
   1   8 -14    0.86    0.68
  -1   8  14    1.58    0.65
  -1   8  14    1.22    0.74
   1   8 -14    1.52    0.55
  -1   8  14    0.35    1.60
   1   8 -14    0.97    0.58
  -1   8  13    2.57    2.01
   1   8 -13    2.57    0.79
  -1   8  13    2.85    0.93
   1   8 -13    3.94    1.78
   1   8 -13    1.15    0.57
  -1   8  12   14.59    3.07
   1   8 -12   11.62    1.45
   1   8 -12   13.14    2.55
   1   8 -12   12.17    1.37
  -1   8  12   15.31    1.79
  -1   8  11   98.18    8.62
   1   8 -11   92.85    5.92
   1   8 -11  106.54    8.28
  -1   8  10  112.77   10.22
  -1   8  10  167.95    9.40
  -1   8   9   58.29    5.45
  -1   8   8   15.29    2.37
  -1   8   7    1.43    0.83
  -1   8   6   34.92    3.37
  -1   8   5    9.88    1.58
  -1   8   4    2.21    0.77
  -1   8   3    3.10    0.85
  -1   8   2    3.97    0.86
  -1   8   1  118.86    7.40
   1   8   0  163.35    9.78
  -1   8   0  153.54    9.33
   1   8   1  195.16   11.80
   1   8   2   43.44    3.72
   1   8   3   19.32    2.29
   1   8   4   87.39    6.35
   1   8   5   16.83    2.28
  -1   8  -6   33.32    3.09
   1   8   6   29.70    3.31
   1   8   7    3.07    1.04
  -1   8  -7    3.46    1.04
   1   8   7    4.82    1.38
   1   8   8    0.47    0.61
  -1   8  -8    1.47    0.81
   1   8   8    1.30    0.94
   1   8   9   23.85    3.12
  -1   8  -9   31.38    3.54
   1   8   9   33.45    3.88
  -1   8 -10   78.04    6.55
   1   8  10   82.43    7.06
   1   8  10   82.34    5.40
   1   8  10   64.13    6.09
   1   8  10   75.53    5.08
   1   8  10   66.15    4.97
   1   8  11  165.69   11.90
   1   8  11  161.82    9.52
   1   8  11  149.91    9.28
   1   8  11  140.18   10.80
   1   8  11  138.24    9.20
  -1   8 -11  156.95   11.26
  -1   8 -11  158.00    8.75
  -1   8 -12   87.29    5.27
  -1   8 -12   93.10    7.86
   1   8  12   92.83    8.39
   1   8  12   89.39    5.86
   1   8  12   80.79    5.72
   1   8  12   73.91    7.15
  -1   8 -12   75.78    5.58
   1   8  12   94.79    5.88
  -1   8 -13   22.23    3.67
  -1   8 -13   23.33    1.95
   1   8  13   19.62    2.20
   1   8  13   21.56    2.26
   1   8  13   17.15    3.64
   1   8  13   18.94    3.29
  -1   8 -13   20.14    2.18
   1   8  13   28.41    2.45
   1   8  14   63.82    4.10
  -1   8 -14   54.30    6.10
  -1   8 -14   47.94    3.52
   1   8  14   60.78    3.90
   1   8  14   47.44    6.35
   1   8  14   44.96    5.54
  -1   8 -14   47.39    3.87
   1   8  14   54.22    3.94
   1   8  14   48.09    3.94
  -1   8 -14   43.67    3.47
   1   8  15   47.67    3.26
  -1   8 -15   33.25    2.77
  -1   8 -15   33.40    4.97
   1   8  15   45.07    3.14
   1   8  15   33.25    5.44
   1   8  15   27.02    4.49
  -1   8 -15   37.64    3.17
   1   8  15   35.86    3.02
  -1   8 -15   28.80    2.66
  -1   8 -16   10.87    1.44
  -1   8 -16   10.55    2.94
   1   8  16   14.75    1.67
   1   8  16   14.92    1.72
   1   8  16    9.96    3.13
   1   8  16   15.36    1.71
  -1   8 -16   12.77    1.77
   1   8  16    8.44    2.61
  -1   8 -17    4.92    1.07
   1   8  17    7.97    1.26
  -1   8 -17    9.17    1.44
  -1   8 -17    6.99    2.52
   1   8  17    8.67    1.28
   1   8  17    9.14    1.29
   1   8  18   20.27    1.97
  -1   8 -18   19.36    2.12
  -1   8 -18   21.25    3.95
   1   8  18   16.11    1.89
   1   8  18   21.52    1.99
   1   8  19   21.77    2.04
  -1   8 -19   19.81    2.14
  -1   8 -19   24.40    4.35
   1   8  19   15.93    1.85
   1   8  19   19.91    1.93
   1   8  20   46.53    3.37
  -1   8 -20   46.76    3.55
  -1   8 -20   47.38    6.08
   1   8  20   40.20    3.21
   1   8  20   45.23    3.23
   1   8  21  133.33    7.76
  -1   8 -21  140.03    8.06
  -1   8 -21  130.17   11.17
   1   8  21  115.15    7.60
   1   8  21  132.71    7.62
   1   8  22  136.97    7.74
   1   8  22  136.21    7.92
  -1   8 -22  127.09   11.08
  -1   8 -22  135.88    8.14
   1   8  22  117.04    7.71
   1   8  22  139.30   12.18
   1   8  23   65.18    4.13
  -1   8 -23   51.36    6.43
   1   8  23   62.69    4.30
   1   8  23   56.97    4.12
   1   8  23   54.91    7.19
   1   8  23   73.17    7.98
  -1   8 -23   68.30    4.52
   1   8  24   21.77    2.00
   1   8  24   25.39    2.26
  -1   8 -24   26.70    2.39
   1   8  24   23.78    2.19
   1   8  25   10.64    1.37
   1   8  25   10.96    1.34
  -1   8 -25    9.61    1.39
   1   8  26    4.12    0.92
   1   8  26    3.64    0.87
  -1   8 -26    4.02    0.97
   1   8  27    1.16    0.62
   1   8  27    0.47    0.52
   1   8  28    6.61    0.92
   1   8  28    6.14    0.98
   1   8  29    1.00    0.68
   1   8  29    0.41    0.43
   1   8  30    4.59    0.86
  -1   8 -30    5.32    0.91
  -1  -8 -31   11.17    1.09
   1   8  31    9.69    1.10
  -1   8 -31    9.46    1.09
  -1   8 -32   24.75    1.82
   1   8  32   25.35    1.84
  -1   8 -32   23.33    1.81
  -1  -8 -32   24.76    1.75
  -1   8 -33   23.06    1.61
  -1  -8 -33   22.31    1.56
   1   8  33   22.72    1.62
  -1   9  33   11.46    0.92
   1   9 -33    9.61    0.88
  -1   9  32   23.72    1.67
   1   9 -32   19.73    1.54
   1   9 -31   13.49    1.23
   1   9 -30   20.72    1.68
  -1   9  29    3.33    0.64
   1   9 -29    4.87    0.84
  -1   9  28    5.15    0.85
  -1   9  28    5.80    0.96
   1   9 -28    6.42    0.95
  -1   9  27    5.58    0.99
   1   9 -27    5.41    0.94
  -1   9  27    7.32    1.01
  -1   9  26   19.08    1.89
  -1   9  26   19.64    1.67
   1   9 -26   20.95    1.89
  -1   9  26   19.29    1.83
  -1   9  25   22.62    2.10
  -1   9  25   22.98    2.05
  -1   9  25   20.00    1.80
   1   9 -25   20.52    1.98
  -1   9  24   28.95    2.52
  -1   9  24   28.22    2.47
   1   9 -24   28.41    2.45
  -1   9  24   26.55    2.22
   1   9 -24   28.49    2.39
  -1   9  23   47.16    3.54
  -1   9  23   44.23    3.47
   1   9 -23   48.25    3.52
  -1   9  23   43.47    3.24
   1   9 -23   45.68    3.43
   1   9 -22   19.78    2.09
   1   9 -22   23.09    2.19
  -1   9  22   18.49    2.10
  -1   9  22   21.99    4.47
  -1   9  22   21.17    1.98
  -1   9  22   23.51    2.26
   1   9 -21   23.71    2.42
   1   9 -21   31.94    2.68
  -1   9  21   31.96    5.32
  -1   9  21   26.44    2.35
  -1   9  21   25.96    2.39
  -1   9  21   27.95    2.63
  -1   9  21   25.07    2.52
  -1   9  20   32.66    5.70
  -1   9  20   39.46    2.94
   1   9 -20   28.30    2.81
  -1   9  20   38.78    3.16
  -1   9  20   36.37    2.92
  -1   9  20   31.69    2.96
  -1   9  19   21.49    4.58
   1   9 -19   14.83    1.89
  -1   9  19   22.24    2.07
  -1   9  19   15.97    2.02
  -1   9  19   23.95    2.39
  -1   9  19   20.40    2.06
   1   9 -18    4.47    1.03
  -1   9  18    4.85    1.14
  -1   9  18    6.63    1.23
  -1   9  18    8.43    1.32
  -1   9  18    8.65    1.52
  -1   9  18    5.14    2.51
  -1   9  17    9.52    1.39
  -1   9  17    8.22    1.32
  -1   9  17    4.48    1.12
   1   9 -17    5.25    1.10
  -1   9  17    8.55    1.55
  -1   9  17    6.28    2.63
   1   9 -16   13.33    1.67
  -1   9  16    8.52    1.48
  -1   9  16   19.41    2.02
  -1   9  16   22.99    2.38
  -1   9  16   12.82    3.42
  -1   9  16   23.28    2.14
  -1   9  15   63.41    4.31
  -1   9  15   69.36    4.71
  -1   9  15   42.48    6.28
   1   9 -15   41.56    3.73
  -1   9  15   61.18    4.29
  -1   9  14   56.76    3.98
  -1   9  14   58.40    4.30
  -1   9  14   33.23    5.37
   1   9 -14   36.08    3.29
  -1   9  14   53.31    3.90
  -1   9  13   91.28    5.77
  -1   9  13   92.41    5.48
  -1   9  13   67.65    7.30
   1   9 -13   58.55    4.58
   1   9 -13   60.55    4.77
  -1   9  13   81.05    5.31
  -1   9  12   47.09    5.49
   1   9 -12   41.48    3.18
   1   9 -12   44.42    3.31
   1   9 -12   40.26    3.38
  -1   9  12   52.27    3.91
   1   9 -11   50.88    3.39
  -1   9  11   55.22    5.68
   1   9 -11   46.92    3.44
   1   9 -11   51.83    3.58
   1   9 -11   45.94    3.65
  -1   9  11   48.82    3.99
   1   9 -10   20.49    1.62
  -1   9  10   19.82    3.11
  -1   9  10   12.16    1.95
   1   9 -10   16.34    1.60
   1   9 -10   17.90    1.80
   1   9 -10   20.06    1.76
  -1   9   9   35.51    3.86
   1   9  -9   31.64    2.32
   1   9  -9   29.64    2.12
   1   9  -9   26.81    2.30
  -1   9   8    0.33    0.58
  -1   9   8    0.34    0.85
  -1   9   8    0.32    0.73
  -1   9   8    0.49    1.01
   1   9  -8    0.05    0.40
   1   9  -8    0.28    0.33
  -1   9   8    0.09    0.71
  -1   9   7   27.91    3.12
  -1   9   7   19.36    2.29
  -1   9   7   25.34    2.71
   1   9  -7   26.65    2.09
   1   9  -7   30.09    2.03
  -1   9   7   23.62    2.33
  -1   9   6    2.81    0.97
  -1   9   6    4.73    1.15
  -1   9   6    4.26    1.34
  -1   9   6    2.74    0.61
  -1   9   6    1.81    0.69
  -1   9   6    2.37    0.75
  -1   9   5    1.92    0.79
  -1   9   5    2.16    1.14
  -1   9   4    3.02    0.92
  -1   9   3   11.63    1.62
  -1   9   2    8.67    1.33
  -1   9   1    9.43    1.38
   1   9   1  128.34    8.43
   1   9   2   67.20    5.20
   1   9   3   14.33    1.98
   1   9   3   11.75    1.18
   1   9   4   16.73    2.30
   1   9   4   13.83    1.71
   1   9   4   14.87    1.36
   1   9   5    9.21    1.84
   1   9   5   11.23    1.50
   1   9   5   11.58    1.39
   1   9   5   12.84    2.22
   1   9   6    7.83    1.70
   1   9   6    7.72    1.29
   1   9   6    9.82    1.97
   1   9   6    8.05    1.23
  -1   9  -6    9.18    0.94
  -1   9  -6    9.74    0.98
  -1   9  -7   13.51    1.23
   1   9   7   14.45    2.41
   1   9   7   14.67    2.24
  -1   9  -7   14.33    1.28
  -1   9  -8    3.93    0.62
   1   9   8    4.73    1.46
  -1   9  -8    4.56    0.73
  -1   9  -9   17.22    1.66
   1   9   9   21.54    2.22
   1   9   9   20.67    3.19
  -1   9  -9   19.80    1.57
   1   9   9   18.40    2.08
  -1   9  -9   18.77    2.70
  -1   9  -9   19.54    1.65
  -1   9 -10   17.89    1.54
  -1   9 -10   14.35    2.48
  -1   9 -10   14.38    1.50
  -1   9 -10   11.89    1.54
   1   9  10   20.88    3.30
  -1   9 -10   16.35    1.40
   1   9  10   20.97    2.37
   1   9  10   16.91    1.99
   1   9  10   14.92    1.90
   1   9  11  114.94    7.83
  -1   9 -11  134.71    7.37
  -1   9 -11  143.89    9.86
  -1   9 -11  108.78    7.28
  -1   9 -11  108.73    7.46
   1   9  11  140.04   10.55
   1   9  11  120.21    9.51
   1   9  11  154.33    8.42
   1   9  11  129.74    8.01
  -1   9 -11  124.46    7.16
  -1   9 -12  104.26    5.86
  -1   9 -12   96.90    8.18
   1   9  12  113.04    6.66
   1   9  12   98.49    6.44
  -1   9 -12   77.69    5.90
  -1   9 -12   79.64    5.70
   1   9  12  103.24    6.45
   1   9  12  111.25    9.27
   1   9  12   82.19    7.76
  -1   9 -13  133.19    7.53
  -1   9 -13  129.69   10.21
   1   9  13  127.89    8.12
   1   9  13  148.03    8.24
  -1   9 -13  106.57    7.65
  -1   9 -13  108.69    7.40
   1   9  13  148.70    8.25
   1   9  13  131.83   11.18
   1   9  13  103.27    9.57
  -1   9 -14   61.02    4.04
  -1   9 -14   64.96    6.68
   1   9  14   68.41    4.55
  -1   9 -14   43.90    4.06
  -1   9 -14   48.35    3.86
   1   9  14   77.35    4.70
   1   9  14   70.94    7.68
   1   9  14   54.78    6.18
  -1   9 -15   28.89    2.46
  -1   9 -15   26.88    4.37
   1   9  15   36.18    2.89
  -1   9 -15   21.79    2.53
  -1   9 -15   23.22    2.29
   1   9  15   40.49    3.02
   1   9  15   38.31    5.69
   1   9  15   23.18    4.10
   1   9  16   13.69    1.66
   1   9  16   10.06    1.39
   1   9  16    9.77    1.49
  -1   9 -16   10.07    1.57
  -1   9 -16    8.60    1.35
  -1   9 -16    8.68    2.58
   1   9  16    5.56    2.60
   1   9  16    5.14    2.24
   1   9  17   27.22    2.38
  -1   9 -17   17.29    2.02
  -1   9 -17   18.31    3.80
   1   9  17   24.05    2.17
   1   9  17   23.21    2.28
  -1   9 -17   24.26    2.43
   1   9  17   15.56    4.00
   1   9  17   15.67    3.60
  -1   9 -18   -0.35    1.37
   1   9  18    0.15    0.75
   1   9  18    1.21    0.77
   1   9  18    0.16    0.75
  -1   9 -18    0.92    0.81
   1   9  18   -0.45    1.95
   1   9  18    0.38    1.11
  -1   9 -19    6.99    2.43
   1   9  19    7.57    1.24
   1   9  19    7.16    1.22
   1   9  19    6.91    1.24
  -1   9 -19    8.82    1.50
   1   9  19    5.42    2.45
   1   9  19    2.77    1.82
  -1   9 -20    1.37    1.67
   1   9  20    1.31    0.77
   1   9  20    0.48    0.71
   1   9  20    1.17    0.85
  -1   9 -20    0.17    0.78
   1   9  20   -0.40    1.27
   1   9  20    0.44    1.82
   1   9  21   43.49    3.09
   1   9  21   41.95    3.13
   1   9  21   25.99    4.93
  -1   9 -21   32.63    5.07
  -1   9 -21   42.35    3.38
   1   9  21   41.72    6.30
   1   9  21   38.71    3.13
   1   9  22   12.53    1.40
   1   9  22    6.91    2.61
  -1   9 -22   11.84    1.64
   1   9  22   10.84    1.44
   1   9  22   11.04    1.44
   1   9  22   11.46    1.61
  -1   9 -23   69.59    4.68
   1   9  23   65.59    4.43
   1   9  23   69.93    4.63
   1   9  23   62.11    4.37
  -1   9 -24   21.64    2.05
   1   9  24   17.75    1.81
   1   9  24   19.52    1.98
  -1   9 -25   17.28    1.80
   1   9  25   17.90    1.79
   1   9  25   16.87    1.66
   1   9  26    4.64    0.90
   1   9  26    3.88    0.82
  -1   9 -26    3.70    0.87
  -1   9 -26    5.45    1.03
   1   9  27    3.83    0.79
   1   9  27    2.77    0.72
  -1   9 -27    3.67    0.84
  -1   9 -27    3.96    0.87
   1   9  28    2.19    0.62
  -1   9 -28    2.34    0.73
  -1   9 -28    3.24    0.77
   1   9  29    0.83    0.46
  -1   9 -29    0.04    0.58
  -1   9 -30    2.12    0.63
  -1  -9 -31    1.08    0.50
  -1   9 -31    0.37    0.48
  -1  -9 -32    1.32    0.42
  -1  -9 -33    5.31    0.57
   1   9  33    6.26    0.65
   1 -10 -32    7.33    0.69
  -1  10  32    9.42    0.80
  -1  10  31   30.30    1.93
   1  10 -31   24.43    1.75
  -1  10  30   25.46    1.83
   1  10 -30   21.29    1.64
   1  10 -29   12.51    1.15
  -1  10  29   11.42    1.03
   1  10 -28   13.57    1.29
  -1  10  28   13.52    1.23
   1  10 -27    1.86    0.64
  -1  10  27    2.15    0.64
   1  10 -26   17.20    1.64
  -1  10  26   18.89    1.69
   1  10 -25    6.81    1.05
  -1  10  25    6.15    0.89
  -1  10  25    7.51    1.13
   1  10 -24   24.27    2.14
  -1  10  24   22.76    1.96
  -1  10  24   24.29    2.18
   1  10 -23   31.07    2.53
  -1  10  23   28.12    2.53
  -1  10  23   28.69    2.35
   1  10 -22   52.97    3.94
   1  10 -22   63.39    4.16
  -1  10  22   57.88    4.17
  -1  10  22   55.48    3.91
   1  10 -21  123.57    8.19
   1  10 -21  147.84    8.42
  -1  10  21  147.16    8.56
  -1  10  21  131.82    8.17
  -1  10  20  116.90   11.81
   1  10 -20  120.69    8.21
   1  10 -20  148.87    8.47
  -1  10  20  140.95    8.30
  -1  10  20  127.85    8.24
  -1  10  20  152.30    8.67
  -1  10  19   82.99    6.26
  -1  10  19  121.81    7.02
  -1  10  19  109.97    6.58
   1  10 -19  117.92    6.73
  -1  10  19   83.96    9.64
   1  10 -19   81.32    6.31
  -1  10  19  113.07    6.60
  -1  10  18   75.36    5.13
  -1  10  18   86.86    5.58
   1  10 -18   86.53    5.30
  -1  10  18   59.51    7.86
   1  10 -18   52.23    4.77
  -1  10  18   86.79    5.29
  -1  10  17   35.18    3.01
  -1  10  17   42.34    3.45
   1  10 -17   40.45    3.13
  -1  10  17   28.71    5.16
   1  10 -17   23.55    2.63
  -1  10  17   40.07    3.14
  -1  10  16   42.05    3.32
  -1  10  16   45.03    3.65
   1  10 -16   38.87    3.15
  -1  10  16   27.13    4.95
   1  10 -16   25.50    2.77
  -1  10  16   46.66    3.42
  -1  10  15   28.87    2.64
  -1  10  15   32.39    2.99
   1  10 -15   23.47    2.35
  -1  10  15   22.94    4.22
  -1  10  15   28.40    2.66
  -1  10  14   55.21    3.84
  -1  10  14   55.96    4.16
   1  10 -14   34.37    3.18
  -1  10  14   37.02    5.29
   1  10 -14   31.21    2.99
  -1  10  14   45.44    3.64
   1  10 -13   49.51    4.09
   1  10 -13   52.61    4.04
  -1  10  13   53.87    6.37
   1  10 -12   74.90    5.43
  -1  10  12   98.02    8.37
   1  10 -12   89.25    5.67
  -1  10  12   98.92    6.36
   1  10 -12   78.89    5.72
   1  10 -11  164.24    9.82
  -1  10  11  192.77   12.63
   1  10 -11  168.47    9.66
   1  10 -11  154.06    9.51
   1  10 -11  173.29    9.46
  -1  10  11  144.96   10.25
   1  10 -10  184.22   10.93
  -1  10  10  220.61   13.43
   1  10 -10  180.78   10.67
   1  10 -10  198.15   10.83
   1  10 -10  210.41   10.64
   1  10  -9  171.23   10.79
   1  10  -9  168.07   10.56
  -1  10   9  187.63   11.26
   1  10  -9  195.53   10.75
  -1  10   9  207.32   12.91
   1  10  -9  202.40   10.55
   1  10  -8  117.68    7.35
   1  10  -8  104.36    7.09
  -1  10   8  118.07    7.69
   1  10  -8  126.18    7.27
   1  10  -8  134.41    7.12
  -1  10   8  138.60    9.11
  -1  10   8   89.47    7.49
   1  10  -7   97.59    6.42
   1  10  -7   95.29    6.27
  -1  10   7  104.19    6.75
   1  10  -7  108.94    6.39
  -1  10   7  113.36    7.82
   1  10  -7  112.93    6.23
  -1  10   7   83.71    6.62
   1  10  -6   83.77    5.44
   1  10  -6   76.13    5.24
  -1  10   6   82.36    5.62
   1  10  -6   88.13    6.27
   1  10  -6   96.37    5.45
  -1  10   6  107.22    6.82
  -1  10   6  121.55    7.31
  -1  10   6  103.07    6.74
  -1  10   6   67.46    5.53
   1  10  -5   72.40    4.90
   1  10  -5   71.90    4.80
  -1  10   5   87.41    6.37
  -1  10   5   92.60    6.32
  -1  10   5   64.30    5.01
  -1  10   5   74.93    5.07
  -1  10   5   85.85    6.00
   1  10  -5   84.62    5.87
  -1  10   5   87.41    4.98
   1  10  -4   86.11    5.60
  -1  10   4   81.20    5.75
  -1  10   4   77.46    6.64
  -1  10   4  113.65    7.29
  -1  10   4   89.92    5.77
  -1  10   4  101.09    5.71
   1  10  -4  101.47    6.71
  -1  10   4  109.67    6.75
  -1  10   3  125.88    7.59
   1  10  -3  108.58    6.66
   1  10  -3   94.72    7.18
  -1  10   3  139.29    8.50
  -1  10   3   87.89    7.51
  -1  10   3   96.79    6.71
  -1  10   3  108.04    6.72
  -1  10   3  118.77    6.70
   1  10  -3  123.48    7.77
  -1  10   3  131.41    6.67
   1  10  -2  114.08    6.99
   1  10  -2  124.63    6.99
   1  10  -2  121.80    7.98
  -1  10   2  122.96    7.01
  -1  10   2  139.08    7.90
   1  10  -2  132.57    6.95
  -1  10   2  100.83    6.96
  -1  10   2  146.26    8.94
  -1  10   2  106.09    7.88
   1  10  -2  102.85    7.82
  -1  10   2  112.41    6.97
   1  10  -1  212.53   12.33
   1  10  -1  227.00   13.33
  -1  10   1  225.57   12.30
   1  10  -1  244.47   12.35
   1  10  -1  253.17   12.29
  -1  10   1  193.52   12.23
   1  10  -1  184.48   13.40
  -1  10   1  193.51   13.05
  -1  10   1  281.61   14.59
  -1  10   1  206.42   12.23
   1  10   0  202.12   11.27
  -1  10   0  204.37   11.19
   1  10   0  202.85   12.16
   1  10   0  211.02   11.23
   1  10   0  222.73   11.18
  -1  10   0  172.62   11.73
  -1  10   0  253.32   13.48
  -1  10   0  182.56   11.09
   1  10   0  170.72   12.58
  -1  10   0  187.22   11.07
   1  10   1  232.49   13.07
  -1  10  -1  235.73   12.96
   1  10   1  254.33   13.04
   1  10   1  240.62   13.94
  -1  10  -1  266.43   12.93
  -1  10  -1  294.99   15.36
  -1  10  -1  195.51   13.30
   1  10   1  167.06   14.25
  -1  10  -1  214.95   12.80
  -1  10  -2  149.46    8.10
   1  10   2  171.07    9.69
   1  10   2  121.35    9.87
  -1  10  -2  170.87   10.34
  -1  10  -2  134.51    8.13
   1  10   2  135.04    8.98
   1  10   2  143.27    8.21
   1  10   2  133.26    8.27
   1  10   3   80.47    5.36
   1  10   3   94.38    7.34
   1  10   3   89.05    6.46
  -1  10  -3  100.72    5.25
  -1  10  -3   92.08    5.18
   1  10   3   76.58    5.36
  -1  10  -3   79.10    5.20
   1  10   3   81.11    5.98
   1  10   3   88.13    5.31
   1  10   4   61.80    5.45
  -1  10  -4   56.87    3.43
  -1  10  -4   58.22    3.42
   1  10   4   54.71    4.73
   1  10   4   49.90    3.67
   1  10   4   48.29    4.11
   1  10   4   54.74    3.54
  -1  10  -4   43.71    3.36
  -1  10  -5   47.35    3.06
   1  10   5   47.94    4.41
  -1  10  -5   49.49    3.06
   1  10   5   40.87    3.34
  -1  10  -5   39.29    3.03
   1  10   5   45.75    3.82
   1  10   5   49.34    3.22
  -1  10  -6   93.35    5.27
  -1  10  -6   91.16    5.20
   1  10   6   89.48    6.90
   1  10   6   82.64    5.68
  -1  10  -6   74.09    5.18
   1  10   6   82.23    5.97
  -1  10  -7  100.93    6.03
   1  10   7  120.03    7.89
   1  10   7  105.46    7.98
  -1  10  -7  102.37    5.97
   1  10   7   97.25    6.57
   1  10   7   92.26    6.71
  -1  10  -8  106.08    6.39
   1  10   8  108.31    8.44
  -1  10  -8  101.82    6.28
  -1  10  -9  164.82    9.05
   1  10   9  161.81   11.48
  -1  10  -9  148.38    8.87
  -1  10 -10  176.85    9.77
   1  10  10  160.19   10.46
  -1  10 -10  172.51    9.62
   1  10  10  171.60   12.47
   1  10  10  156.44   10.37
  -1  10 -11  254.56   13.40
  -1  10 -11  202.69   13.30
   1  10  11  244.30   14.19
  -1  10 -11  230.90   13.17
   1  10  11  253.25   16.72
   1  10  11  222.34   14.00
  -1  10 -12  168.39    9.59
  -1  10 -12  151.06    9.54
  -1  10 -12  141.38    9.55
   1  10  12  162.37   10.28
   1  10  12  171.98   12.95
   1  10  12  174.66   10.29
  -1  10 -13   60.45    4.08
   1  10  13   75.66    4.85
  -1  10 -13   49.38    4.07
  -1  10 -13   50.90    3.93
   1  10  13   54.26    6.70
   1  10  13   70.39    4.76
   1  10  14   24.29    2.40
  -1  10 -14   13.99    1.85
  -1  10 -14   17.13    1.81
   1  10  14   19.33    3.90
   1  10  14   20.40    2.28
  -1  10 -14   20.69    1.93
   1  10  15    8.67    1.45
  -1  10 -15    3.98    1.05
  -1  10 -15    6.68    1.09
   1  10  15   10.39    2.96
  -1  10 -15    9.50    1.31
   1  10  15    8.62    1.51
   1  10  16   28.75    5.27
   1  10  16   45.21    3.30
  -1  10 -16   29.97    2.93
  -1  10 -16   29.26    2.68
   1  10  16   45.87    3.31
  -1  10 -16   33.02    2.87
  -1  10 -17   11.78    1.58
   1  10  17   21.44    2.10
   1  10  17   14.45    3.86
  -1  10 -17   13.78    1.81
   1  10  17   18.94    2.04
  -1  10 -17   17.03    1.84
   1  10  17   12.07    3.08
  -1  10 -18   38.34    3.25
  -1  10 -18   29.88    2.85
   1  10  18   45.10    3.26
   1  10  18   43.33    3.24
   1  10  18   26.41    4.82
   1  10  18   33.73    5.81
  -1  10 -19   22.96    2.35
   1  10  19   22.46    4.61
   1  10  19   23.22    2.28
   1  10  19   23.92    2.09
   1  10  19   26.59    2.27
  -1  10 -19   16.91    1.99
  -1  10 -20   51.03    3.72
   1  10  20   44.45    6.53
  -1  10 -20   39.02    3.38
   1  10  20   51.40    3.47
   1  10  20   46.18    3.47
   1  10  20   55.54    3.83
  -1  10 -21  104.87    7.35
  -1  10 -21  128.26    7.62
   1  10  21  114.89    7.34
   1  10  21  139.36    7.73
  -1  10 -22  128.39    8.15
  -1  10 -22  144.22    8.26
   1  10  22  143.19    8.27
   1  10  22  123.84    7.95
  -1  10 -23   71.21    4.70
   1  10  23   63.44    4.45
   1  10  23   74.43    4.74
  -1  10 -24   24.19    2.24
   1  10  24   29.04    2.34
  -1  10 -25    5.09    0.97
   1  10  25    4.72    0.95
  -1  10 -26   10.86    1.28
   1  10  26   12.92    1.35
   1  10  27    3.60    0.73
  -1  10 -27    2.12    0.66
   1  10  28    7.87    0.90
  -1  10 -28    6.59    0.91
   1  10  29    0.88    0.38
  -1 -10 -31   11.14    0.94
   1  10  32   15.12    1.13
  -1 -10 -32   15.19    1.06
   1 -11 -31    1.82    0.33
  -1  11  30    0.99    0.41
  -1  11  29   12.97    1.04
  -1  11  29   16.98    1.32
  -1  11  28   11.43    1.04
  -1  11  28   12.13    1.25
  -1  11  27   20.56    1.62
  -1  11  26    5.86    0.87
  -1  11  25   10.15    1.22
  -1  11  24    6.73    1.07
   1  11 -24    6.98    1.01
  -1  11  23    5.94    1.09
  -1  11  23    6.81    1.03
   1  11 -23    8.33    1.13
  -1  11  22   18.33    1.77
  -1  11  22   20.33    2.01
   1  11 -22   18.32    1.83
  -1  11  21   10.08    1.36
   1  11 -21    9.86    1.36
  -1  11  21   12.48    1.62
   1  11 -20   13.01    1.59
  -1  11  20   15.66    1.71
   1  11 -20   11.99    1.55
  -1  11  20   16.89    1.95
   1  11 -19   30.99    2.68
  -1  11  19   35.74    2.84
   1  11 -19   25.96    2.55
  -1  11  19   33.62    3.01
  -1  11  19   33.75    2.80
   1  11 -18   36.74    2.97
  -1  11  18   40.76    3.20
  -1  11  18   41.30    3.40
  -1  11  18   38.11    3.06
   1  11 -17   34.64    3.27
   1  11 -17   43.99    3.44
  -1  11  17   56.97    3.89
  -1  11  17   28.29    5.18
  -1  11  17   55.54    4.12
  -1  11  17   50.38    3.71
   1  11 -16   13.23    1.70
   1  11 -16   12.55    1.62
  -1  11  16   17.25    2.06
  -1  11  16   16.52    3.58
  -1  11  16   21.37    2.38
  -1  11  16   15.37    1.96
  -1  11  15    5.94    1.30
   1  11 -15    2.89    0.82
  -1  11  15    4.11    1.28
  -1  11  15    2.04    1.54
  -1  11  15    6.18    1.29
   1  11 -15    3.27    0.91
   1  11 -14   -0.31    0.59
  -1  11  14    1.26    1.30
  -1  11  14    0.10    0.79
  -1  11  14   -0.10    0.94
   1  11 -13    1.64    0.72
  -1  11  13    2.02    1.25
  -1  11  13    2.05    1.03
  -1  11  13    1.10    1.00
   1  11 -12   18.68    1.89
  -1  11  12   16.72    2.36
  -1  11  12   21.02    3.45
  -1  11  11   12.54    2.61
   1  11 -11   16.02    1.67
   1  11 -11   16.36    1.74
   1  11 -11   17.25    1.60
  -1  11  11   13.11    2.07
   1  11 -10   59.63    4.35
   1  11 -10   53.60    4.03
  -1  11  10   62.26    4.67
   1  11 -10   62.58    4.19
   1  11 -10   64.67    3.99
  -1  11  10   56.95    5.73
   1  11  -9   35.90    3.13
  -1  11   9   40.79    3.45
   1  11  -9   34.89    2.86
   1  11  -9   41.10    2.81
  -1  11   9   35.51    4.13
  -1  11   9   29.84    3.26
   1  11  -8   36.93    3.07
  -1  11   8   38.34    3.27
   1  11  -8   36.29    2.84
  -1  11   8   32.50    3.81
   1  11  -8   41.66    2.76
  -1  11   8   28.33    3.08
   1  11  -7   54.58    4.09
   1  11  -7   50.99    3.79
  -1  11   7   57.58    4.24
  -1  11   7   47.12    4.11
   1  11  -7   60.20    3.72
  -1  11   7   55.31    4.91
  -1  11   6   31.18    3.31
  -1  11   6   40.38    3.90
  -1  11   6   27.34    2.68
   1  11  -6   37.36    3.63
  -1  11   6   34.96    2.51
  -1  11   6   33.47    2.77
   1  11  -6   28.06    2.44
   1  11  -6   30.13    2.71
  -1  11   5    8.24    1.05
   1  11  -5    9.06    1.08
  -1  11   5    8.94    1.26
   1  11  -5    7.97    1.10
  -1  11   5    5.91    1.65
  -1  11   5    8.22    1.27
   1  11  -5    9.94    1.93
  -1  11   4    2.59    0.71
  -1  11   4    3.25    0.68
  -1  11   4    3.08    0.73
  -1  11   4    3.10    1.25
   1  11  -4    2.53    1.15
  -1  11   4    3.07    0.73
   1  11  -4    2.72    0.64
   1  11  -4    2.53    0.68
  -1  11   3    0.67    0.54
  -1  11   3    1.01    0.48
   1  11  -3    1.12    0.48
  -1  11   3    1.56    0.54
   1  11  -3    1.17    0.54
  -1  11   3    1.62    0.60
  -1  11   3    1.29    1.30
   1  11  -3    1.78    1.06
  -1  11   3    0.27    0.86
   1  11  -3    0.52    0.69
  -1  11   2    5.35    0.87
  -1  11   2    4.65    0.87
   1  11  -2    6.17    0.91
  -1  11   2    7.11    0.99
   1  11  -2    7.19    0.90
   1  11  -2    6.22    0.98
   1  11  -2    7.56    1.70
  -1  11   2    9.09    2.21
   1  11  -2    3.59    1.12
  -1  11   2    6.15    1.46
  -1  11   1   28.36    2.17
   1  11  -1   29.84    3.27
  -1  11   1   29.27    2.25
   1  11  -1   31.61    2.28
   1  11  -1   33.25    2.24
   1  11  -1   27.81    2.31
   1  11  -1   19.05    2.70
  -1  11   1   22.83    2.69
  -1  11   1   37.64    4.17
  -1  11   1   25.67    2.17
  -1  11   0   36.98    2.68
  -1  11   0   40.34    2.83
   1  11   0   44.14    2.88
   1  11   0   44.81    3.97
  -1  11   0   44.83    2.77
   1  11   0   44.39    2.81
   1  11   0   38.50    2.91
  -1  11   0   34.25    2.68
  -1  11   0   52.43    5.02
   1  11   0   32.58    3.74
  -1  11   0   33.56    3.14
   1  11   0   33.04    2.67
   1  11   1   21.75    1.84
   1  11   1   22.01    2.73
  -1  11  -1   21.70    1.85
  -1  11  -1   23.62    1.78
  -1  11  -1   24.61    1.78
   1  11   1   23.20    1.81
   1  11   1   21.55    1.94
  -1  11  -1   25.71    3.56
   1  11   1   19.80    1.82
  -1  11  -1   16.52    1.94
   1  11   1   15.75    2.72
  -1  11  -1   19.81    1.70
   1  11   2   19.14    3.06
  -1  11  -2   19.00    1.99
  -1  11  -2   30.87    3.71
   1  11   2   20.07    2.01
   1  11   2   25.97    2.89
  -1  11  -2   23.25    1.98
   1  11   2   25.97    2.05
   1  11   2   25.62    1.96
  -1  11  -2   26.80    1.93
  -1  11  -2   26.14    1.92
   1  11   3   15.72    1.84
   1  11   3   20.52    3.15
  -1  11  -3   23.82    1.79
  -1  11  -3   22.60    1.74
  -1  11  -3   20.84    1.82
   1  11   3   24.25    2.69
   1  11   3   21.10    1.86
   1  11   4   23.38    3.19
   1  11   4   12.68    1.74
  -1  11  -4   18.62    1.58
   1  11   4   19.84    2.57
  -1  11  -4   18.51    1.55
   1  11   4   20.63    2.46
  -1  11  -4   15.65    1.58
   1  11   4   19.70    1.74
  -1  11  -5   27.41    2.03
   1  11   5   26.56    3.14
  -1  11  -5   27.14    2.01
   1  11   5   26.82    2.84
   1  11   5   27.47    2.19
  -1  11  -5   19.11    1.95
  -1  11  -6   31.92    2.80
   1  11   6   41.32    3.04
   1  11   6   42.59    3.74
  -1  11  -6   46.09    2.92
  -1  11  -6   42.11    2.82
   1  11   6   37.60    4.12
   1  11   6   41.48    3.32
  -1  11  -7   33.62    2.76
  -1  11  -7   41.24    2.81
   1  11   7   39.23    3.59
  -1  11  -7   39.94    2.74
   1  11   7   34.60    4.08
   1  11   7   40.78    3.32
   1  11   8   33.43    3.18
   1  11   8   42.36    3.93
  -1  11  -8   33.83    2.36
   1  11   8   31.38    3.83
  -1  11  -8   23.51    2.28
  -1  11  -8   34.42    2.45
  -1  11  -9   53.23    3.47
   1  11   9   53.06    5.45
  -1  11  -9   56.87    3.61
  -1  11  -9   41.54    3.43
   1  11  10   49.85    5.39
  -1  11 -10   48.62    3.19
  -1  11 -10   52.84    3.36
  -1  11 -10   37.45    3.14
  -1  11 -11   12.70    1.38
  -1  11 -11    8.86    1.21
   1  11  11   12.63    2.83
  -1  11 -11   13.14    1.30
   1  11  11   10.60    1.77
   1  11  12    0.33    0.91
   1  11  12    0.30    0.96
  -1  11 -12    0.38    0.50
   1  11  12    0.32    0.89
   1  11  13    5.57    2.12
   1  11  13    9.10    1.58
  -1  11 -13    7.08    1.09
   1  11  13    7.51    1.47
  -1  11 -14    0.14    0.45
   1  11  14    0.35    1.38
   1  11  14    0.10    0.81
   1  11  14    0.50    0.87
  -1  11 -14    0.49    0.61
  -1  11 -15   11.06    1.49
   1  11  15   19.01    2.08
   1  11  15   15.23    1.89
  -1  11 -15   12.83    1.59
   1  11  15   10.93    3.14
  -1  11 -16   21.28    2.23
   1  11  16   28.86    2.65
   1  11  16   26.98    2.53
   1  11  16   32.99    2.97
  -1  11 -16   23.22    2.29
   1  11  17   48.65    3.59
   1  11  17   58.35    4.01
  -1  11 -17   34.11    3.19
   1  11  17   31.58    5.77
   1  11  18   26.18    2.40
   1  11  18   29.05    2.67
  -1  11 -19   63.49    4.64
   1  11  19   64.50    4.63
   1  11  19   76.56    4.94
  -1  11 -20   45.88    3.56
   1  11  20   51.91    3.77
   1  11  20   46.95    3.54
  -1  11 -21   31.07    2.66
   1  11  21   32.38    2.63
   1  11  21   32.98    2.78
  -1  11 -22   12.48    1.52
   1  11  22   15.58    1.69
   1  11  22   12.80    1.46
   1  11  23   -0.06    0.67
  -1  11 -23    0.79    0.63
  -1  11 -24   10.45    1.23
   1  11  24   10.48    1.28
  -1  11 -25   10.57    1.17
   1  11  25    9.78    1.18
   1  11  26    5.91    0.86
   1  11  27   12.59    1.18
   1  11  28    7.15    0.76
   1  11  29    7.18    0.70
  -1 -11 -29   11.17    0.90
   1  11  30    1.01    0.39
  -1  12  29    2.97    0.47
  -1  12  28    2.78    0.53
  -1  12  27    0.28    0.34
  -1  12  26    3.91    0.63
  -1  12  25    2.66    0.65
  -1  12  24    3.27    0.77
  -1  12  23    3.97    0.89
  -1  12  22   21.36    1.99
  -1  12  21   15.43    1.74
  -1  12  20   16.71    1.74
  -1  12  20   16.68    1.87
  -1  12  19    7.02    1.21
  -1  12  19    5.81    1.32
  -1  12  18    8.99    1.39
  -1  12  18   10.26    1.61
  -1  12  17    4.35    1.20
  -1  12  17    5.12    1.30
  -1  12  17    4.87    1.12
  -1  12  16    3.17    1.08
  -1  12  16    5.01    1.14
  -1  12  15   24.54    2.51
  -1  12  15   19.87    2.31
  -1  12  14   31.91    3.03
  -1  12  14   31.55    3.03
  -1  12  13    9.43    1.73
  -1  12  12    1.59    0.94
  -1  12  11    7.23    1.64
  -1  12  11    3.89    1.14
  -1  12  11    3.49    1.20
  -1  12  10    8.00    1.49
   1  12 -10    6.66    1.06
  -1  12  10   11.09    1.96
  -1  12  10    3.13    1.11
   1  12 -10    6.12    0.95
  -1  12   9    8.55    1.64
  -1  12   9   10.46    1.43
   1  12  -9   13.60    1.46
  -1  12   9   15.15    1.92
   1  12  -9   14.83    1.41
   1  12  -9   12.19    1.48
  -1  12   8    4.88    1.18
   1  12  -8    3.01    0.72
   1  12  -8    3.09    0.80
   1  12  -8    5.21    0.82
  -1  12   8    3.26    1.04
  -1  12   8    3.87    0.83
  -1  12   7    0.87    0.71
  -1  12   7    1.42    1.17
   1  12  -7    0.98    0.57
   1  12  -7    0.94    0.53
   1  12  -7    1.17    0.49
  -1  12   7    1.50    0.56
  -1  12   7    0.37    0.63
   1  12  -6    0.12    0.43
   1  12  -6    0.49    0.53
  -1  12   6    0.16    1.05
   1  12  -6    0.77    1.05
  -1  12   6    0.79    0.67
  -1  12   6    0.88    0.46
  -1  12   6   -0.08    0.62
   1  12  -5   11.80    1.52
   1  12  -5   13.47    1.45
   1  12  -5   16.00    1.45
  -1  12   5   12.37    2.24
  -1  12   5   11.77    1.54
  -1  12   5   15.51    1.45
  -1  12   5   15.64    1.67
   1  12  -4   54.38    3.97
   1  12  -4   66.80    5.61
   1  12  -4   53.49    3.80
   1  12  -4   61.24    3.75
  -1  12   4   50.23    4.75
  -1  12   4   49.89    3.90
  -1  12   4   69.08    3.84
  -1  12   4   51.34    3.87
   1  12  -3   25.67    2.06
   1  12  -3   29.84    3.48
   1  12  -3   20.48    2.08
  -1  12   3   20.92    1.99
  -1  12   3   20.15    2.57
   1  12  -3   17.54    2.05
  -1  12   3   26.91    1.98
   1  12  -3   27.66    1.99
  -1  12   3   23.14    2.00
   1  12  -2    6.89    1.30
  -1  12   2    7.30    1.05
  -1  12   2    6.60    1.41
   1  12  -2   11.06    2.27
  -1  12   2    9.45    1.07
   1  12  -2    9.46    1.09
   1  12  -2    8.69    1.22
   1  12  -2    9.19    1.14
  -1  12   2    9.65    1.22
  -1  12   1    2.07    0.56
   1  12  -1    1.45    0.59
  -1  12   1    1.57    0.56
  -1  12   1    0.79    0.71
   1  12  -1    1.43    0.83
   1  12  -1    1.95    1.35
   1  12  -1    1.63    0.53
  -1  12   1    1.35    0.48
   1  12  -1    1.61    0.53
  -1  12   0    0.36    0.38
   1  12   0    1.18    0.50
  -1  12   0    0.83    0.50
   1  12   0    0.86    1.14
   1  12   0    0.52    0.84
  -1  12   0    0.25    0.49
   1  12   0    0.89    0.48
  -1  12   0    0.92    0.43
  -1  12   0    0.53    0.40
   1  12   1    2.50    0.61
  -1  12  -1    2.47    0.65
   1  12   1    2.79    0.70
  -1  12  -1    3.28    0.83
   1  12   1    1.50    1.09
   1  12   1    3.62    1.47
  -1  12  -1    2.63    0.61
  -1  12  -1    4.19    0.72
   1  12   1    3.44    0.68
   1  12   2    0.88    0.50
  -1  12  -2    0.99    0.49
   1  12   2    1.22    0.50
  -1  12  -2    1.45    0.46
   1  12   2    0.99    0.51
  -1  12  -2    0.59    0.44
  -1  12  -2    0.78    0.47
   1  12   2   -0.17    1.18
   1  12   2    2.05    1.14
   1  12   3   13.34    1.43
  -1  12  -3   10.64    1.34
   1  12   3    9.06    2.14
   1  12   3   13.28    2.24
   1  12   3   12.78    1.49
   1  12   3   14.21    1.40
  -1  12  -3   13.85    1.30
  -1  12  -3   14.55    1.34
  -1  12  -4   14.83    1.60
   1  12   4   18.46    1.77
   1  12   4   14.52    1.75
   1  12   4   22.46    2.76
   1  12   4   20.05    2.99
  -1  12  -4   19.66    1.61
   1  12   4   18.07    1.67
  -1  12  -4   18.60    1.59
   1  12   5    0.70    0.96
   1  12   5    1.98    1.35
   1  12   5    0.69    0.52
  -1  12  -5    1.00    0.46
  -1  12  -5    1.47    0.49
   1  12   5    1.17    0.53
  -1  12  -5    1.15    0.48
   1  12   5    0.50    0.59
   1  12   6   -0.14    1.08
   1  12   6    0.35    1.19
   1  12   6    0.19    0.70
  -1  12  -6    0.60    0.49
  -1  12  -6    0.79    0.46
  -1  12  -6    0.30    0.38
  -1  12  -7    5.71    0.85
   1  12   7    4.87    1.45
   1  12   7    8.64    1.95
   1  12   7    5.24    1.51
   1  12   7    4.58    1.19
  -1  12  -7    4.05    0.82
  -1  12  -7    6.20    0.90
  -1  12  -8    6.96    0.90
   1  12   8    4.11    1.41
   1  12   8    6.89    1.73
   1  12   8    5.37    1.29
  -1  12  -8    6.38    0.93
  -1  12  -8    4.04    0.87
   1  12   9   10.62    1.73
   1  12   9   10.98    2.34
  -1  12  -9   12.52    1.30
  -1  12  -9   12.80    1.38
  -1  12  -9   10.89    1.34
   1  12  10   17.15    2.47
   1  12  10   25.51    3.65
  -1  12 -10   27.73    2.04
  -1  12 -10   26.36    2.14
  -1  12 -10   19.33    1.99
   1  12  11   20.42    2.40
  -1  12 -11   14.52    1.63
   1  12  11   20.70    3.35
  -1  12 -11   18.86    1.76
   1  12  12   20.21    2.40
   1  12  12   17.60    3.16
  -1  12 -12   12.09    1.48
  -1  12 -12   16.91    1.68
   1  12  13    4.61    1.28
   1  12  13    3.88    1.24
  -1  12 -13    3.45    0.86
   1  12  13    1.50    1.25
   1  12  14    4.27    1.18
  -1  12 -14    3.10    0.83
   1  12  14    5.39    1.33
   1  12  15   10.32    1.51
  -1  12 -15    6.90    1.19
   1  12  16    8.45    1.36
  -1  12 -16    6.30    1.12
   1  12  17    0.53    0.78
   1  12  18    1.84    0.82
   1  12  18    2.07    0.98
   1  12  19    3.13    0.88
   1  12  19    3.19    0.98
   1  12  20   35.72    2.77
   1  12  20   36.04    2.90
   1  12  21   29.70    2.49
   1  12  22   47.16    3.34
   1  12  23   16.66    1.60
   1  12  24   15.28    1.45
   1  12  25    3.60    0.70
   1  12  26    1.18    0.47
   1  12  26    1.02    0.34
   1  12  27    0.06    0.40
   1  12  27    0.27    0.31
  -1 -12 -28   -0.02    0.29
  -1  13  26    2.74    0.43
  -1  13  26    3.99    0.57
  -1  13  26    3.71    0.49
  -1  13  25    1.32    0.52
  -1  13  25    0.58    0.38
  -1  13  24    7.80    0.97
  -1  13  24    6.99    0.87
  -1  13  23    1.93    0.63
  -1  13  23    1.72    0.70
  -1  13  22    2.12    0.73
  -1  13  22    1.88    0.74
  -1  13  21    2.54    0.79
  -1  13  21    3.01    0.88
  -1  13  20    3.14    0.91
  -1  13  20    2.59    0.89
  -1  13  19    2.08    0.82
  -1  13  19    2.15    0.88
  -1  13  18    5.53    1.19
  -1  13  18    5.85    1.19
  -1  13  17    1.22    0.77
  -1  13  16    4.65    1.13
  -1  13  15    0.52    0.83
   1  13 -15    0.29    0.50
  -1  13  15    0.72    0.83
  -1  13  15    2.00    1.03
   1  13 -14   12.74    1.47
  -1  13  14   17.41    2.16
  -1  13  14   13.82    1.79
  -1  13  13    3.07    1.12
  -1  13  13    2.39    0.91
   1  13 -13    0.94    0.61
   1  13 -12   25.96    2.37
  -1  13  12   30.71    2.94
  -1  13  12   24.91    2.84
  -1  13  12   31.57    2.74
  -1  13  11    2.33    1.29
  -1  13  11    2.89    1.12
  -1  13  11    1.55    0.94
  -1  13  11    1.91    0.83
   1  13 -11    1.97    0.68
   1  13 -10    4.94    0.95
  -1  13  10    5.85    1.30
  -1  13  10    7.51    1.69
  -1  13  10    5.69    1.06
  -1  13  10    4.40    1.21
   1  13 -10    6.79    0.98
   1  13  -9    0.06    0.48
   1  13  -9    0.11    0.46
   1  13  -9    0.05    0.46
  -1  13   9    0.14    1.06
  -1  13   9    0.31    0.70
  -1  13   9    0.13    0.56
  -1  13   9    0.09    0.74
   1  13  -8    2.98    0.75
   1  13  -8    4.21    0.80
   1  13  -8    4.99    0.83
  -1  13   8    6.42    1.74
  -1  13   8    5.67    0.92
  -1  13   8    2.77    1.00
  -1  13   8    4.30    1.05
  -1  13   7    2.52    1.26
   1  13  -7    2.83    0.67
   1  13  -7    2.59    0.66
   1  13  -7    2.57    0.71
  -1  13   7    2.72    0.67
  -1  13   7    1.66    0.82
  -1  13   6    0.88    1.08
   1  13  -6    1.39    0.57
   1  13  -6    1.39    0.57
  -1  13   6    0.40    0.54
  -1  13   6    1.83    0.57
  -1  13   5    0.70    0.93
   1  13  -5    1.86    0.59
   1  13  -5    1.86    0.61
  -1  13   5    1.26    0.47
  -1  13   5    1.15    0.61
   1  13  -4    0.37    1.17
  -1  13   4    0.13    0.90
   1  13  -4    0.19    0.45
   1  13  -4    0.06    0.46
  -1  13   4    0.13    0.48
  -1  13   3    0.23    0.79
   1  13  -3    0.56    0.45
   1  13  -3    0.99    1.29
  -1  13   3    0.52    0.48
  -1  13   3    0.33    0.42
  -1  13   3    0.36    0.47
   1  13  -3    0.05    0.41
   1  13  -3    0.06    0.45
  -1  13   2    7.63    1.02
   1  13  -2    8.35    1.26
  -1  13   2    6.26    1.34
   1  13  -2    9.10    1.08
  -1  13   2    8.48    1.05
  -1  13   2    9.54    1.10
   1  13  -2    8.98    1.15
   1  13  -1    4.71    1.89
   1  13  -1    5.16    1.12
  -1  13   1    3.47    0.94
  -1  13   1    5.35    0.82
  -1  13   1    4.79    0.81
  -1  13   1    6.29    0.88
   1  13  -1    6.39    0.93
   1  13  -1    7.14    0.94
   1  13  -1    5.79    0.97
  -1  13   0    4.58    0.96
   1  13   0    5.59    1.90
   1  13   0    6.64    1.38
  -1  13   0    5.80    0.87
   1  13   0    6.92    0.93
   1  13   0    8.12    1.01
  -1  13   0    6.83    0.91
   1  13   0    6.14    1.00
  -1  13   0    5.44    0.97
   1  13   1    3.36    1.15
   1  13   1    5.56    1.81
  -1  13  -1    2.56    0.72
   1  13   1    4.05    0.75
   1  13   1    4.68    0.81
  -1  13  -1    4.37    0.73
  -1  13  -1    4.74    0.76
   1  13   1    4.76    0.85
  -1  13  -1    4.13    0.88
   1  13   1    3.29    0.68
   1  13   2    4.56    1.60
   1  13   2    4.07    1.44
  -1  13  -2    3.75    0.72
  -1  13  -2    4.62    0.76
   1  13   2    4.02    0.78
   1  13   2    4.41    0.88
  -1  13  -2    4.04    0.84
   1  13   2    3.56    0.76
   1  13   3    3.21    1.35
   1  13   3    1.03    1.25
  -1  13  -3    2.35    0.60
   1  13   3    1.98    0.62
  -1  13  -3    1.37    0.49
   1  13   3    1.65    0.69
  -1  13  -3    1.75    0.60
   1  13   3    1.16    0.58
   1  13   4    3.26    1.54
   1  13   4    3.53    1.46
  -1  13  -4    4.34    0.75
   1  13   4    3.56    0.81
  -1  13  -4    4.04    0.76
  -1  13  -4    3.17    0.78
   1  13   4    3.90    0.84
   1  13   5    4.54    1.56
   1  13   5    4.33    1.59
   1  13   5    2.28    0.71
  -1  13  -5    3.30    0.70
  -1  13  -5    2.85    0.64
  -1  13  -5    2.98    0.77
   1  13   5    3.66    0.87
   1  13   6    5.55    1.72
  -1  13  -6    3.83    0.73
   1  13   6    3.45    0.82
  -1  13  -6    3.22    0.68
  -1  13  -6    2.01    0.63
   1  13   6    2.96    0.87
   1  13   7    0.15    1.11
   1  13   7   -0.06    0.60
  -1  13  -7    0.21    0.45
  -1  13  -7    0.05    0.42
  -1  13  -7    0.06    0.45
   1  13   7    0.28    0.69
   1  13   8    1.99    1.26
   1  13   8    1.09    0.81
   1  13   8    0.85    0.63
  -1  13  -8    1.71    0.58
  -1  13  -8    1.16    0.53
  -1  13  -8    0.39    0.49
   1  13   9   11.14    1.96
  -1  13  -9    7.23    1.05
  -1  13  -9    7.59    1.01
   1  13   9    7.51    1.20
  -1  13  -9    6.63    1.06
   1  13   9    6.65    1.33
   1  13  10    0.96    0.88
   1  13  10    2.18    0.71
  -1  13 -10    1.77    0.66
   1  13  10    2.90    1.23
   1  13  11    8.71    1.60
  -1  13 -11    6.95    1.10
   1  13  11    9.95    1.77
  -1  13 -12    8.81    1.21
   1  13  12    8.89    1.62
  -1  13 -13    5.79    1.05
   1  13  13    8.48    1.54
  -1  13 -14    0.50    0.63
   1  13  14    2.39    1.04
   1  13  14    3.59    1.19
  -1  13 -15   -0.44    0.76
   1  13  15    0.47    0.75
   1  13  15    0.18    0.86
   1  13  16    0.50    0.76
   1  13  17    0.13    0.67
   1  13  18    4.50    0.96
   1  13  19   13.38    1.49
   1  13  19   16.78    1.72
   1  13  20    4.79    0.94
   1  13  21   14.57    1.50
   1  13  22   12.76    1.23
   1  13  22   12.47    1.31
   1  13  22   13.80    1.37
   1  13  23   12.21    1.11
   1  13  23   12.59    1.25
   1  13  23   13.93    1.31
   1  13  24    7.28    0.76
   1  13  24    9.14    0.95
   1  13  24    9.50    1.00
   1  13  25    0.83    0.39
   1  13  25    0.71    0.42
  -1 -13 -26   -0.02    0.27
   1  13  26    0.35    0.26
   1  13  26    0.30    0.31
  -1  14  24   10.30    0.88
  -1  14  24   10.79    0.88
  -1  14  24   10.01    0.81
  -1  14  23   23.84    1.60
  -1  14  23   21.44    1.56
  -1  14  23   19.64    1.48
  -1  14  22   21.09    1.61
  -1  14  22   19.67    1.57
  -1  14  22   20.44    1.54
  -1  14  21    1.46    0.60
  -1  14  21    3.21    0.68
  -1  14  21    1.99    0.57
  -1  14  20   10.56    1.20
  -1  14  20    9.04    1.15
  -1  14  20   10.63    1.15
  -1  14  19    8.05    1.13
  -1  14  18    6.27    1.05
  -1  14  17   14.62    1.61
  -1  14  16   10.71    1.47
  -1  14  16    6.16    1.10
   1  14 -15   24.28    2.16
  -1  14  15   26.64    2.37
   1  14 -14   10.51    1.26
  -1  14  14   11.59    1.66
   1  14 -13   40.74    3.03
  -1  14  13   45.80    3.61
   1  14 -12   30.62    2.36
  -1  14  12   31.11    2.84
   1  14 -12   26.25    2.29
   1  14 -11    8.35    1.13
  -1  14  11    6.20    1.36
  -1  14  11    8.46    1.28
   1  14 -11    7.67    1.12
  -1  14  10   18.32    2.21
  -1  14  10   22.09    2.02
   1  14 -10   19.06    1.87
   1  14 -10   23.10    1.90
   1  14  -9   19.96    1.71
  -1  14   9   14.54    1.92
   1  14  -9   16.40    1.72
  -1  14   8    8.06    1.38
  -1  14   8   11.64    2.01
   1  14  -8    9.69    1.31
   1  14  -8   11.56    1.25
  -1  14   7   30.73    2.70
  -1  14   7   31.56    3.28
   1  14  -7   33.07    2.45
   1  14  -7   29.63    2.53
   1  14  -7   34.25    2.48
  -1  14   6   14.31    1.59
  -1  14   6    9.74    1.86
   1  14  -6   13.67    1.38
  -1  14   6   12.33    1.34
   1  14  -6   12.30    1.44
  -1  14   5   35.83    3.51
   1  14  -5   42.65    2.86
  -1  14   5   37.74    2.94
  -1  14   5   39.97    2.84
   1  14  -5   38.43    2.96
  -1  14   4   10.39    1.80
   1  14  -4   16.69    1.52
  -1  14   4   14.74    1.51
  -1  14   4   14.41    1.45
   1  14  -4   16.40    1.66
  -1  14   4   12.97    1.46
  -1  14   3   42.78    3.04
  -1  14   3   45.10    3.11
   1  14  -3   41.41    3.18
   1  14  -3   45.93    3.08
  -1  14   2   43.86    3.00
   1  14  -2   39.53    3.08
  -1  14   2   43.10    2.98
   1  14  -2   41.34    2.94
   1  14  -1   32.82    2.46
  -1  14   1   33.61    2.46
   1  14  -1   30.38    2.54
   1  14  -1   32.87    2.42
  -1  14   1   29.82    2.37
   1  14   0   43.76    3.54
   1  14   0   47.69    3.24
  -1  14   0   51.65    3.23
   1  14   0   41.79    3.29
   1  14   0   44.17    3.15
  -1  14   0   46.50    3.16
   1  14   1   25.37    2.64
  -1  14  -1   30.39    2.19
   1  14   1   27.26    2.21
   1  14   1   26.36    2.14
   1  14   1   26.07    2.31
  -1  14  -1   28.19    2.17
  -1  14  -2   19.95    1.72
   1  14   2   19.21    1.77
   1  14   2   20.45    1.83
   1  14   2   19.94    2.39
  -1  14  -2   21.82    1.81
   1  14   3   31.91    2.48
  -1  14  -3   33.29    2.40
   1  14   3   31.93    2.41
   1  14   3   33.07    3.28
  -1  14  -3   29.68    2.36
  -1  14  -4   18.85    1.64
   1  14   4   18.77    1.76
   1  14   4   18.06    1.70
   1  14   4   16.90    2.40
  -1  14  -4   17.55    1.65
   1  14   5   54.39    3.93
   1  14   5   61.34    4.92
   1  14   5   57.27    3.90
  -1  14  -5   58.84    3.73
  -1  14  -5   54.98    4.01
  -1  14  -5   57.45    3.76
  -1  14  -6   17.84    1.67
   1  14   6   18.20    1.90
   1  14   6   18.82    1.84
  -1  14  -6   17.67    1.61
  -1  14  -7   33.99    2.55
   1  14   7   33.79    2.90
  -1  14  -7   32.31    2.46
   1  14   7   33.70    2.70
  -1  14  -8   37.11    2.78
   1  14   8   35.39    3.13
   1  14   8   38.28    2.98
  -1  14  -9   31.62    2.53
   1  14   9   29.05    2.86
   1  14   9   34.30    2.76
  -1  14 -10   85.76    5.64
   1  14  10   89.01    6.16
   1  14  10   85.41    5.84
  -1  14 -11   28.20    2.35
   1  14  11   24.94    2.67
   1  14  11   29.24    2.55
  -1  14 -12   68.12    4.82
   1  14  12   81.16    5.42
   1  14  12   70.56    5.05
  -1  14 -13   13.71    1.55
   1  14  13   15.47    1.76
   1  14  14   12.50    1.63
   1  14  14   23.81    2.16
   1  14  15   22.06    2.02
   1  14  15   26.71    2.21
   1  14  16    6.09    1.07
   1  14  16    7.77    1.21
   1  14  16    7.18    1.14
   1  14  17    6.89    1.05
   1  14  17    6.48    1.11
   1  14  18    4.72    0.85
   1  14  19    1.57    0.60
   1  14  20   35.91    2.45
   1  14  21   10.60    1.02
   1  14  21   11.29    1.13
   1  14  22   55.06    3.43
   1  14  22   65.38    3.64
  -1 -14 -23    8.00    0.74
   1  14  23    9.12    0.84
   1  14  24   22.17    1.47
  -1  15  21    1.60    0.35
  -1  15  20    1.98    0.46
  -1  15  19   10.20    0.99
  -1  15  18    3.99    0.74
  -1  15  18    4.04    0.69
  -1  15  17   10.81    1.18
  -1  15  17    9.12    1.07
  -1  15  16    2.24    0.72
  -1  15  16    1.30    0.57
  -1  15  15   11.65    1.32
  -1  15  15    8.03    1.10
  -1  15  14   16.85    1.68
  -1  15  14   12.53    1.42
  -1  15  13    7.94    1.03
  -1  15  13    8.54    1.17
  -1  15  13   10.16    1.35
   1  15 -13    9.79    1.10
  -1  15  12   31.32    2.37
  -1  15  12   31.97    2.51
  -1  15  12   28.71    2.59
   1  15 -12   35.09    2.42
  -1  15  11    8.19    1.16
  -1  15  11    7.20    1.02
  -1  15  11    7.59    1.20
   1  15 -11    7.91    1.04
  -1  15  10   19.77    1.75
  -1  15  10   20.53    1.89
  -1  15  10   19.41    1.97
   1  15 -10   21.72    1.77
  -1  15   9    3.09    0.71
   1  15  -9    3.44    0.74
  -1  15   9    3.97    0.92
   1  15  -8    4.59    0.87
   1  15  -8    4.41    0.80
  -1  15   8    3.27    0.75
   1  15  -7    3.93    0.87
   1  15  -7    5.02    0.82
  -1  15   7    5.17    0.84
   1  15  -6    2.34    0.71
  -1  15   6    2.38    0.66
   1  15  -6    2.65    0.68
   1  15  -5    3.36    0.83
   1  15  -5    3.80    0.74
  -1  15   5    2.82    0.69
  -1  15   4   11.73    1.25
   1  15  -4   11.06    1.21
   1  15  -4   12.04    1.38
  -1  15   4   11.33    1.28
   1  15  -3   12.93    1.32
  -1  15   3   12.46    1.32
  -1  15   3   13.82    1.40
  -1  15   2   60.17    3.91
   1  15  -2   61.26    3.92
  -1  15   2   61.63    3.95
   1  15  -1   18.00    1.62
  -1  15   1   17.04    1.60
  -1  15   1   19.50    1.65
  -1  15   0   41.53    2.94
   1  15   0   43.89    2.98
   1  15   0   45.72    3.07
  -1  15   0   42.40    2.96
  -1  15  -1    3.08    0.70
  -1  15  -1    2.94    0.71
   1  15   1    3.39    0.81
   1  15   1    3.28    0.76
   1  15   2   16.69    1.55
  -1  15  -2   15.62    1.50
  -1  15  -2   15.94    1.46
   1  15   2   17.86    1.63
   1  15   3    2.50    0.75
  -1  15  -3    2.32    0.66
   1  15   3    1.78    0.67
  -1  15  -3    2.82    0.65
   1  15   4    0.09    0.74
   1  15   4    0.85    0.57
  -1  15  -4    0.22    0.50
  -1  15  -4    0.38    0.45
   1  15   4    0.09    0.60
   1  15   5    1.44    0.93
  -1  15  -5    1.83    0.58
   1  15   5    1.37    0.65
  -1  15  -5    1.53    0.59
   1  15   5    1.50    0.64
   1  15   6    4.19    1.21
  -1  15  -6    3.46    0.67
   1  15   6    3.83    0.79
  -1  15  -6    4.60    0.79
   1  15   6    3.53    0.84
  -1  15  -7    9.00    1.12
   1  15   7   10.02    1.21
   1  15   7   10.95    1.35
  -1  15  -8   29.32    2.39
   1  15   8   34.37    2.55
   1  15   8   33.69    2.64
  -1  15  -9   19.27    1.77
   1  15   9   20.32    1.85
   1  15   9   22.03    1.99
   1  15  10   26.00    2.35
  -1  15 -10   25.15    2.13
   1  15  10   30.56    2.42
  -1  15 -11    7.29    0.99
   1  15  11    6.60    1.16
   1  15  11    9.28    1.22
   1  15  12    7.88    1.24
   1  15  12   11.32    1.40
  -1  15 -12    8.39    1.04
   1  15  12    9.50    1.26
   1  15  13    2.04    0.77
   1  15  13    1.78    0.71
   1  15  14    2.02    0.72
   1  15  14    1.21    0.63
   1  15  15    4.07    0.85
   1  15  15    4.54    0.85
   1  15  16    3.05    0.73
   1  15  16    2.07    0.61
   1  15  17    6.50    0.91
   1  15  17    7.38    0.90
   1  15  18   14.24    1.30
   1  15  18   14.77    1.26
   1  15  19   16.09    1.29
   1  15  19   14.53    1.17
   1  15  20    9.58    0.79
   1  15  20    9.22    0.81
  -1  16  18    7.62    0.68
  -1  16  17    1.21    0.36
  -1  16  16    2.74    0.51
  -1  16  15    0.63    0.39
  -1  16  14    2.91    0.61
  -1  16  13    0.36    0.42
  -1  16  12    4.50    0.76
  -1  16  11    1.15    0.53
   1  16 -11    0.74    0.42
   1  16 -10    1.26    0.44
   1  16  -9    2.49    0.56
   1  16  -8    1.82    0.53
   1  16  -7    0.79    0.45
   1  16  -6    3.91    0.68
  -1  16   5   -0.09    0.41
   1  16  -5   -0.04    0.42
  -1  16   5   -0.29    0.45
   1  16  -4    0.56    0.43
  -1  16   4    0.29    0.44
  -1  16   4    0.09    0.41
  -1  16   3    0.13    0.37
  -1  16   3   -0.54    0.52
   1  16  -3   -0.12    0.46
  -1  16   2    5.87    0.82
   1  16  -2    6.15    0.86
  -1  16   2    5.90    0.84
  -1  16   1    1.01    0.42
   1  16  -1    0.73    0.48
  -1  16   1    1.12    0.51
   1  16   0   15.14    1.37
  -1  16   0   13.64    1.28
   1  16   0   13.33    1.31
  -1  16   0   14.51    1.33
   1  16   1    7.33    0.96
  -1  16  -1    6.73    0.85
   1  16   1    5.75    0.86
  -1  16  -1    6.67    0.88
   1  16   2    3.55    0.71
  -1  16  -2    3.26    0.67
   1  16   2    3.59    0.72
  -1  16  -2    4.21    0.69
  -1  16  -3    6.76    0.84
   1  16   3    8.53    1.02
   1  16   3    7.00    0.94
  -1  16  -3    6.67    0.89
   1  16   4    1.18    0.56
  -1  16  -4    0.57    0.42
   1  16   4    1.06    0.50
  -1  16  -5    3.58    0.66
   1  16   5    2.59    0.66
   1  16   5    3.43    0.68
  -1  16  -6    2.28    0.58
   1  16   6    2.09    0.62
   1  16   6    2.20    0.57
   1  16   7    0.69    0.50
  -1  16  -7    0.72    0.42
   1  16   7    0.52    0.41
   1  16   8    0.90    0.49
   1  16   8    1.03    0.54
   1  16   9    2.23    0.68
   1  16   9    1.82    0.57
   1  16  10   18.72    1.62
   1  16  10   15.71    1.46
   1  16  11    2.82    0.68
   1  16  11    2.07    0.57
   1  16  12   23.07    1.82
   1  16  12   21.39    1.70
   1  16  13    3.40    0.70
   1  16  13    2.83    0.57
   1  16  14    9.23    0.97
   1  16  14    7.63    0.85
   1  16  15    2.40    0.48
   1  16  15    2.76    0.55
   1  16  16    9.91    0.88
   1  16  16    9.23    0.84
   1  16  17    1.35    0.31
  -1  17  13    0.91    0.31
  -1  17  12    0.66    0.33
   1  17  -8    1.53    0.44
   1  17  -7    1.14    0.40
   1  17  -6    0.50    0.35
  -1  17   6    0.32    0.34
   1  17  -5    2.32    0.51
  -1  17   5    2.18    0.50
  -1  17   4    0.87    0.39
   1  17  -4    1.28    0.42
  -1  17   3    1.24    0.42
   1  17  -3    1.47    0.46
  -1  17   2    1.05    0.42
   1  17  -2    1.34    0.45
  -1  17   1   -0.10    0.33
   1  17  -1   -0.11    0.37
   1  17   0    0.61    0.40
   1  17   1    0.93    0.43
   1  17   2    0.80    0.43
   1  17   2    0.25    0.35
   1  17   3    0.15    0.37
   1  17   3   -0.04    0.37
   1  17   4    0.12    0.37
   1  17   4   -0.04    0.39
   1  17   5    1.12    0.42
   1  17   5    1.16    0.49
   1  17   6    1.53    0.47
   1  17   6    0.58    0.40
   1  17   7    1.76    0.49
   1  17   7    1.40    0.44
   1  17   8   -0.11    0.36
   1  17   8   -0.16    0.36
   1  17   9   -0.07    0.37
   1  17   9   -0.33    0.38
   1  17  10    0.34    0.33
   1  17  10   -0.27    0.32
   1  17  11    0.86    0.38
   1  17  11    0.69    0.32
   1  17  12    0.14    0.28
  -2   0  39    8.98    0.82
  -2   0  38    1.28    0.50
  -2   0  37   20.27    1.69
  -2   0  36    1.66    0.72
  -2   0  35   34.64    2.72
  -2   0  34    0.58    0.59
  -2   0  34   -0.07    0.86
   2   0 -33   10.48    1.12
  -2   0  33   10.51    1.35
   2   0 -32   27.18    2.16
  -2   0  32   29.66    2.45
   2   0 -31  343.35   18.96
  -2   0  31  347.94   19.19
  -2   0  30   12.58    1.61
  -2   0  29  294.75   19.11
  -2   0  29  264.77   15.30
  -2   0  29  269.40   19.27
  -2   0  28   98.68    8.89
  -2   0  28   83.79    5.64
  -2   0  28   87.10    8.91
  -2   0  27  116.45    9.86
  -2   0  27   98.32    6.35
  -2   0  27  110.42    9.91
   2   0 -27   88.67    8.22
  -2   0  26   -0.71    1.65
   2   0 -26   -0.25    1.25
  -2   0  26    0.50    0.69
   2   0 -25  152.13   11.69
  -2   0  25  178.40   13.37
  -2   0  25  155.67    9.31
   2   0 -25  146.07   11.48
  -2   0  24    3.44    2.28
   2   0 -24    1.01    1.43
   2   0 -24    0.98    1.28
  -2   0  24    2.50    0.82
  -2   0  23    7.10    2.69
  -2   0  23    5.69    1.09
   2   0 -23    4.94    2.06
   2   0 -23    8.74    2.28
   2   0 -22  230.04   12.88
   2   0 -22  227.52   15.36
   2   0 -22  210.20   15.15
  -2   0  22  221.27   12.85
   2   0 -21  545.77   29.53
   2   0 -21  538.42   32.11
   2   0 -21  518.54   32.03
  -2   0  21  545.89   29.52
   2   0 -20  232.98   13.07
   2   0 -20  217.91   15.30
   2   0 -20  224.84   15.37
   2   0 -19 1651.53   91.87
   2   0 -19 1712.57   91.94
   2   0 -18  986.28   56.94
   2   0 -18 1056.80   57.17
   2   0 -17  458.59   27.10
   2   0 -17  448.62   27.00
   2   0 -16  107.28    8.42
   2   0 -16  107.21    8.36
   2   0 -15  620.51   35.98
   2   0 -15  636.27   36.02
   2   0 -14   73.95    6.22
   2   0 -13  302.43   18.39
   2   0 -12    3.04    1.17
   2   0 -11    1.80    0.93
   2   0 -10   12.38    1.80
   2   0  -9 1215.70   65.33
   2   0  -8  584.34   33.55
   2   0  -8  660.98   34.10
   2   0  -7  213.50   11.79
   2   0  -7  186.67   11.38
  -2   0   7  196.77   11.66
   2   0  -6  340.62   17.94
   2   0  -6  306.85   17.59
  -2   0   6  315.29   17.81
   2   0  -5  452.99   23.10
   2   0  -5  399.60   22.80
  -2   0   5  420.90   23.00
   2   0  -4   23.46    1.88
   2   0  -4   22.74    1.75
  -2   0   4   23.12    1.87
   2   0  -3  381.90   21.30
  -2   0   3  407.66   21.38
   2   0  -2   13.85    1.18
   2   0  -1  146.18    8.13
   2   0   0   72.52    4.25
   2   0   1  228.06   13.12
   2   0   1  265.08   13.28
   2   0   2  206.22   11.24
   2   0   3  351.13   18.91
  -2   0  -4  159.14    9.34
   2   0   4  165.20    9.12
  -2   0  -5  415.35   22.08
   2   0   5  376.12   21.75
   2   0   5  425.60   22.05
   2   0   6  827.92   47.85
   2   0   6  933.47   48.18
  -2   0  -6  959.10   48.27
   2   0   7  143.09    9.43
  -2   0  -7  173.82    9.91
   2   0   7  174.40    9.83
   2   0   8    1.15    0.68
   2   0   8    3.16    0.97
   2   0   9  356.29   22.09
  -2   0  -9  395.41   22.51
   2   0   9  430.60   22.59
   2   0  10   10.11    1.81
  -2   0 -10    9.65    1.82
   2   0  10   13.36    2.04
   2   0  11    3.62    1.21
  -2   0 -11    4.51    1.45
   2   0  11    4.21    1.46
   2   0  12  381.98   24.67
  -2   0 -12  473.38   25.12
   2   0  13  549.08   34.23
  -2   0 -13  651.79   34.34
  -2   0 -14    3.06    1.27
   2   0  14    4.46    1.50
   2   0  15  767.70   40.65
  -2   0 -15  657.18   39.56
   2   0  16  658.57   36.77
  -2   0 -16  605.66   35.82
   2   0  17  861.85   45.16
  -2   0 -17  726.55   43.89
   2   0  18  215.90   13.56
  -2   0 -18  158.34   12.14
   2   0  19 1128.27   55.43
  -2   0 -19  865.16   53.78
   2   0  20   56.05    5.87
  -2   0 -20   49.99    5.23
   2   0  20   49.65    3.56
  -2   0 -21  267.76   17.81
  -2   0 -21  274.54   15.46
   2   0  21  267.17   15.46
  -2   0 -22  638.43   37.65
   2   0  22  671.20   35.15
  -2   0 -22  665.89   35.11
  -2   0 -22  609.40   34.79
  -2   0 -23   22.43    3.51
   2   0  23   21.13    1.99
  -2   0 -23   21.72    1.95
  -2   0 -23   17.88    1.66
  -2   0 -24   96.33    8.10
   2   0  24   98.85    5.88
  -2   0 -24   93.69    5.76
  -2   0 -24   81.23    5.42
  -2   0 -25  136.35    8.30
  -2   0 -25  157.23   11.31
   2   0  25  156.45    8.73
  -2   0 -25  147.53    8.59
  -2   0 -26  175.86   12.49
   2   0  26  179.63    9.87
  -2   0 -26  176.06    9.76
  -2   0 -26  154.03    9.41
  -2   0 -27  204.72   14.27
   2   0  27  222.75   11.65
  -2   0 -27  207.12   11.46
  -2   0 -27  184.33   11.14
  -2   0 -28   99.34    8.61
  -2   0 -28  105.62    6.25
   2   0  28  112.16    6.43
  -2   0 -28   95.23    5.95
   2   0  29  252.33   13.77
  -2   0 -29  236.15   13.55
   2   0  30   65.77    4.32
  -2   0 -30   63.10    4.10
   2   0  31   98.76    6.06
   2   0  32   47.48    3.28
   2   0  33    0.45    0.56
   2   0  34   47.52    3.12
   2   0  35   12.74    1.18
   2   0  36    7.20    0.82
  -2   0 -36    9.21    0.91
  -2   0 -37   27.31    1.77
   2   0  38   23.62    1.64
  -2  -1  39    0.71    0.35
  -2   1  39    0.45    0.32
  -2   1  38    6.93    0.82
  -2  -1  38    8.39    0.89
  -2  -1  37    3.11    0.74
  -2  -1  36    4.28    0.91
   2   1 -35    0.64    0.44
  -2   1  35    0.49    0.57
  -2  -1  35    1.70    0.83
  -2   1  34    8.45    1.19
   2   1 -34    7.70    0.97
  -2  -1  34   10.71    1.45
   2   1 -33    0.99    0.63
  -2  -1  33    0.89    0.68
  -2   1  33    0.93    0.85
  -2   1  32   56.44    3.94
  -2  -1  32   54.75    3.80
   2   1 -32   55.06    3.71
  -2  -1  31   29.33    2.52
  -2   1  31   31.48    2.66
  -2  -1  30  106.19    6.66
  -2   1  30  107.65    6.75
  -2   1  29   17.41    3.58
  -2   1  29   17.61    3.54
   2   1 -29   10.50    2.52
  -2  -1  29   15.46    3.68
  -2   1  29   16.59    3.68
  -2  -1  29   13.78    1.67
  -2   1  29   15.94    1.86
  -2   1  28   92.94    8.58
  -2   1  28   86.74    8.19
  -2  -1  28   92.96    8.57
   2   1 -28   55.24    6.62
  -2  -1  28   79.83    5.24
  -2   1  28   85.92    8.60
  -2  -1  28   84.91    8.66
  -2   1  28   77.74    5.26
   2   1 -27   19.49    3.39
  -2  -1  27   19.65    2.05
  -2   1  27   21.52    2.13
  -2   1  27   20.41    4.04
  -2  -1  27   19.35    4.08
  -2   1  26  101.77    9.15
   2   1 -26   88.98    8.19
  -2  -1  26   93.05    6.02
  -2  -1  26  103.28    9.69
  -2   1  26   91.68    6.03
  -2  -1  25    4.96    2.35
   2   1 -25    1.32    1.29
   2  -1 -25    1.39    1.32
  -2   1  25    2.08    0.85
  -2  -1  25    2.48    0.84
   2  -1 -24    7.18    2.40
   2  -1 -24   11.97    2.55
   2   1 -24    9.22    2.49
  -2   1  24   10.71    1.46
  -2  -1  24   12.97    1.56
  -2  -1  23    2.75    2.29
  -2   1  23    2.34    0.88
  -2  -1  23    6.95    1.16
   2   1 -23    6.52    2.10
   2  -1 -23    4.31    1.81
   2  -1 -23    2.18    1.59
   2  -1 -22   67.35    4.55
   2  -1 -22   54.71    6.16
   2   1 -22   66.48    6.62
   2  -1 -22   71.68    6.48
  -2   1  22   64.15    4.52
  -2  -1  22   71.14    4.61
   2   1 -21   54.46    3.70
   2  -1 -21   48.98    3.60
   2  -1 -21   44.71    5.22
   2  -1 -21   43.25    5.03
   2   1 -21   48.09    5.46
  -2  -1  21   49.75    3.60
  -2   1  21   50.71    3.65
   2  -1 -20  552.86   29.77
   2   1 -20  569.39   29.82
   2  -1 -20  532.42   32.00
   2   1 -20  543.64   32.63
   2  -1 -20  492.71   31.99
  -2   1  20  543.29   29.76
   2  -1 -19   63.97    5.90
   2   1 -19   63.20    6.21
   2  -1 -19   57.83    5.85
   2   1 -18  286.37   18.50
   2  -1 -18  303.86   18.18
   2  -1 -18  266.50   18.11
   2   1 -17  106.38    8.23
   2  -1 -17  103.00    7.79
   2  -1 -17   80.84    7.46
   2   1 -16  494.61   29.39
   2  -1 -16  514.16   29.00
   2  -1 -16  478.54   29.04
   2  -1 -15   39.57    4.14
   2   1 -15   39.27    4.37
   2  -1 -15   39.84    4.34
   2   1 -14   14.67    2.61
   2  -1 -14   23.43    2.86
   2   1 -13    0.69    0.98
   2  -1 -13    0.88    0.87
   2   1 -12   10.00    1.91
   2  -1 -12    9.80    1.76
   2  -1 -11    2.69    0.99
   2   1 -11    2.78    1.11
   2  -1 -10  352.09   21.05
   2   1 -10  399.73   21.62
   2  -1  -9   50.30    3.93
   2   1  -9   55.98    4.29
   2  -1  -8  185.70   10.55
   2   1  -8  162.64   10.16
   2  -1  -8  161.11    9.85
  -2  -1   7  270.28   15.55
   2  -1  -7  285.84   15.70
   2   1  -7  281.39   15.51
   2  -1  -7  258.23   15.10
  -2  -1   6  129.70    8.13
   2  -1  -6  141.89    8.27
   2   1  -6  150.50    8.22
   2  -1  -6  127.05    7.75
  -2  -1   5  246.58   13.77
   2  -1  -5  258.70   13.86
   2  -1  -5  232.28   13.39
   2   1  -5  256.37   13.82
  -2  -1   4   46.77    2.90
   2  -1  -4   43.76    2.86
   2   1  -4   39.94    2.83
  -2  -1   3   16.75    1.16
   2  -1  -3   14.02    1.06
  -2   1   2    4.38    0.48
   2  -1  -2    3.30    0.55
   2  -1  -1    3.44    0.51
   2   1   0   74.57    4.89
   2  -1   0   75.28    4.82
   2   1   1    8.60    0.86
   2  -1   1    6.91    0.76
   2   1   1    8.35    0.66
   2   1   2   25.24    1.87
   2   1   3   39.66    2.85
   2  -1   3   44.77    2.53
   2  -1   4    2.99    0.42
  -2  -1  -4    2.93    0.67
  -2  -1  -5  642.02   33.53
   2  -1   5  589.24   32.94
   2   1   5  613.16   33.43
   2   1   5  648.10   33.66
   2  -1   5  640.39   33.26
   2   1   6  293.61   16.91
   2  -1   6  272.66   16.41
   2  -1   6  313.94   16.79
  -2  -1  -6  335.84   17.17
   2   1   6  326.25   17.21
   2   1   7  120.90    8.11
   2  -1   7  119.28    7.70
   2  -1   7  143.03    8.13
   2   1   7  139.24    8.43
  -2  -1  -7  145.52    8.43
   2   1   8  252.42   14.35
   2  -1   8  209.54   13.74
   2   1   8  250.45   14.57
   2  -1   8  266.68   14.29
  -2   1  -8  254.67   14.92
   2  -1   9   50.70    4.45
   2   1   9   64.17    5.04
  -2   1  -9   66.06    5.42
   2  -1   9   72.09    5.09
   2   1   9   70.73    5.28
   2   1  10  152.78   10.33
   2   1  10  171.78   10.73
   2  -1  10  181.85   10.57
  -2   1 -10  163.20   10.69
   2  -1  11   24.46    2.97
   2   1  11   29.01    3.47
  -2  -1 -11   28.98    3.24
  -2   1 -11   38.18    3.84
   2   1  11   35.11    3.79
   2  -1  12   39.43    4.26
   2   1  12   49.45    4.87
  -2  -1 -12   45.61    4.44
   2   1  12   56.68    5.26
  -2   1 -13   10.36    2.04
  -2  -1 -13    9.88    2.02
   2   1  13    7.33    1.90
   2  -1  13   10.28    1.98
  -2   1 -14   80.36    6.19
  -2  -1 -14   62.52    5.75
   2  -1  14   75.60    6.18
   2   1  14   56.26    5.99
  -2   1 -15   99.96    7.60
  -2  -1 -15   83.05    7.09
   2  -1  15   98.71    7.69
   2   1  15   92.15    7.94
  -2  -1 -16  214.20   15.19
  -2   1 -16  237.23   15.49
   2   1  16  242.52   16.30
  -2   1 -17   96.91    7.97
  -2  -1 -17   94.82    7.88
   2  -1  17  114.71    8.67
   2   1  17  119.94    9.30
  -2   1 -18  434.30   27.29
  -2  -1 -18  417.40   27.11
   2   1  18  484.58   28.53
  -2  -1 -19   41.42    4.44
  -2   1 -19   34.77    4.22
   2   1  19   32.25    2.74
   2   1  19   40.88    4.99
   2   1  20  193.67   11.90
   2  -1  20  210.63   11.89
   2   1  20  230.52   15.24
  -2   1 -20  191.56   14.02
  -2  -1 -20  203.90   14.07
  -2   1 -20  213.26   12.02
  -2   1 -21   65.98    4.11
   2   1  21   67.22    4.42
   2  -1  21   53.83    4.20
   2   1  21   86.90    7.54
   2  -1  21   81.66    6.93
  -2  -1 -21   61.16    6.10
  -2   1 -21   66.35    6.33
  -2   1 -21   71.78    4.50
  -2   1 -22  121.66    7.72
   2   1  22  142.83    8.17
   2  -1  22  130.99    8.01
  -2  -1 -22  127.21   10.10
  -2   1 -22  148.48   10.58
  -2   1 -22  147.02    8.21
  -2   1 -23   15.94    1.65
   2  -1  23   16.71    1.64
   2   1  23   13.99    1.61
   2   1  23   17.22    3.25
  -2  -1 -23   14.30    2.74
  -2   1 -23   15.84    2.95
  -2   1 -23   12.66    1.31
  -2   1 -24    6.74    1.10
   2  -1  24    5.91    1.05
   2   1  24    6.45    1.17
   2   1  24    9.64    2.49
  -2  -1 -24    8.51    2.22
  -2   1 -24    7.57    2.20
  -2   1 -24    5.62    0.82
  -2   1 -25    2.23    0.79
   2  -1  25    1.60    0.69
   2   1  25    1.96    0.80
   2   1  25    0.57    1.17
  -2  -1 -25    2.16    1.43
  -2   1 -25    2.74    1.52
  -2  -1 -25    2.46    0.62
  -2   1 -25    1.20    0.49
  -2   1 -26   14.24    1.56
   2  -1  26   17.33    1.67
   2   1  26   15.80    1.70
  -2   1 -26   13.39    2.85
  -2  -1 -26   17.48    3.07
  -2   1 -26   11.95    1.25
  -2  -1 -26   14.27    1.36
  -2   1 -27    2.59    0.78
   2  -1  27    3.70    0.89
   2   1  27    2.87    0.92
  -2  -1 -27    3.15    1.68
  -2   1 -27    3.54    1.68
  -2  -1 -27    3.39    0.68
  -2   1 -28   62.84    4.08
   2   1  28   61.48    4.17
   2  -1  28   64.81    4.08
  -2  -1 -28   58.83    6.03
  -2   1 -28   50.20    5.82
  -2  -1 -28   55.22    3.75
  -2   1 -29   15.73    1.56
   2   1  29   14.39    1.64
   2  -1  29   13.06    1.50
  -2  -1 -29   11.24    1.22
   2   1  30   21.25    2.02
   2  -1  30   20.58    1.88
  -2   1 -30   21.35    1.89
   2   1  31   11.95    1.39
   2  -1  31    9.93    1.26
  -2   1 -31   10.59    1.25
  -2   1 -32   42.33    2.88
   2   1  32   47.36    3.13
   2  -1  32   38.48    2.88
   2   1  33    6.32    1.03
   2  -1  33    7.84    0.98
   2  -1  34    8.33    0.93
   2   1  34    7.16    1.01
   2  -1  35    1.57    0.47
   2   1  35    1.43    0.57
   2   1  36    0.41    0.39
  -2  -1 -36    1.11    0.38
   2   1  37    1.13    0.36
  -2   1 -37    1.12    0.43
   2  -1  38    5.12    0.63
   2   1  38    5.23    0.63
  -2   2  38    3.40    0.59
  -2  -2  38    4.93    0.64
  -2   2  37    7.64    0.98
  -2  -2  37   10.61    1.07
   2   2 -36    0.29    0.36
  -2   2  36    0.49    0.61
  -2  -2  36    0.18    0.65
   2   2 -35   17.71    1.49
  -2   2  35   18.37    1.68
  -2   2  35   20.37    1.82
  -2  -2  35   17.41    1.76
   2   2 -34    0.71    0.53
  -2  -2  34    0.74    0.80
  -2   2  34    0.73    0.82
  -2   2  34    0.53    0.73
  -2   2  33   28.15    2.45
   2   2 -33   30.89    2.33
   2   2 -32    2.22    0.88
  -2  -2  32    0.63    0.72
  -2   2  32    2.84    1.07
  -2   2  31  265.69   14.55
  -2  -2  31  247.40   14.27
  -2  -2  30    7.92    1.24
  -2   2  30    7.27    1.35
  -2   2  29  175.23   12.62
  -2   2  29  146.09   12.02
  -2  -2  29  144.19   12.11
  -2  -2  29  134.68    8.26
  -2   2  29  137.62    8.45
   2   2 -29  121.88   10.52
  -2   2  29  139.42   11.51
  -2   2  28    2.19    1.87
  -2  -2  28    1.43    1.69
  -2   2  28    3.82    1.92
  -2   2  28    3.05    1.88
   2   2 -28    4.27    1.78
  -2  -2  28    3.26    0.89
  -2   2  28    3.25    0.90
  -2   2  27    9.77    2.70
  -2  -2  27    5.44    2.46
  -2   2  27    5.61    2.34
  -2   2  27    6.11    2.35
   2   2 -27    3.85    1.74
  -2   2  27    6.44    1.24
  -2  -2  27    4.40    1.01
  -2   2  26   22.21    4.00
  -2   2  26   14.75    3.77
  -2  -2  26   17.25    1.89
  -2  -2  26   14.55    3.81
  -2   2  26   18.54    1.97
   2   2 -26   18.46    3.36
  -2   2  26   18.56    3.71
  -2   2  25   94.79    8.52
   2   2 -25   75.92    7.40
  -2   2  25   81.87    8.27
  -2   2  25   71.68    4.99
  -2  -2  25   67.75    4.90
  -2  -2  25   80.51    8.43
  -2   2  25   87.08    8.14
  -2   2  24    4.51    2.56
  -2  -2  24    5.39    2.81
   2   2 -24    3.10    1.77
  -2  -2  24    2.47    0.86
  -2   2  24    4.85    1.08
   2   2 -24    2.65    1.86
   2  -2 -24    1.67    1.73
  -2  -2  23    5.68    2.49
  -2   2  23    3.08    2.14
  -2  -2  23    3.91    0.92
  -2   2  23    1.90    0.83
   2   2 -23    2.53    1.68
   2  -2 -23    2.81    1.64
   2   2 -23    1.19    1.52
   2  -2 -22    3.35    1.43
   2   2 -22    6.95    2.24
   2  -2 -22    2.51    1.62
   2   2 -22    4.39    1.89
   2  -2 -22    5.41    1.07
   2   2 -22    3.79    0.98
  -2   2  22    4.32    1.03
  -2  -2  22    5.77    1.05
  -2   2  22    7.41    2.56
  -2  -2  22    5.94    2.50
  -2  -2  21  353.42   19.48
  -2   2  21  348.65   19.46
   2   2 -21  357.81   19.43
   2  -2 -21  356.17   19.42
   2  -2 -21  349.64   21.51
   2   2 -21  351.79   22.54
   2  -2 -21  317.35   21.56
   2   2 -21  329.61   21.68
   2  -2 -20    4.76    1.66
   2   2 -20   11.28    2.75
   2  -2 -20    5.64    1.04
   2   2 -20    9.20    2.29
   2  -2 -20    4.97    1.92
  -2   2  20    7.89    1.24
   2   2 -20   10.36    1.29
   2   2 -19  502.18   29.14
   2  -2 -19  495.12   27.92
   2  -2 -19  461.33   28.02
   2   2 -19  433.17   27.95
   2  -2 -18   51.05    4.90
   2   2 -18   50.84    5.56
   2   2 -18   42.58    4.83
   2  -2 -18   52.15    5.11
   2  -2 -17   20.81    2.96
   2   2 -17   27.39    3.74
   2  -2 -17   21.50    3.22
   2   2 -17   24.02    3.37
   2  -2 -16    7.70    1.82
   2   2 -16    4.20    1.87
   2  -2 -16    6.12    1.78
   2   2 -16    4.08    1.66
   2  -2 -15    3.93    1.26
   2   2 -15    4.39    1.70
   2  -2 -15    2.94    1.45
   2   2 -15    5.60    1.81
   2   2 -14    6.52    1.96
   2  -2 -14    6.13    1.43
   2   2 -14    6.40    1.81
   2  -2 -14    7.35    1.93
   2  -2 -13   34.33    3.58
   2   2 -13   48.50    4.57
   2  -2 -12   16.49    2.22
   2   2 -12   24.53    3.01
   2  -2 -11    4.11    1.08
   2   2 -11    5.66    1.44
   2   2 -10   89.32    6.25
   2  -2 -10   75.51    5.43
   2  -2  -9  110.65    7.06
   2   2  -9  123.14    7.84
   2  -2  -8  116.39    7.39
   2   2  -8  138.80    8.23
  -2   2   8  140.16    8.19
  -2  -2   8  120.18    8.01
  -2  -2   7  399.93   21.82
  -2   2   7  403.14   21.81
   2   2  -7  411.52   21.95
   2  -2  -7  361.90   21.09
   2  -2  -7  415.56   21.99
   2   2  -7  424.00   22.02
  -2   2   7  370.71   21.65
  -2   2   6   14.15    1.54
  -2  -2   6   19.33    1.72
   2  -2  -6   16.42    1.20
   2   2  -6   13.48    1.65
   2  -2  -6   17.22    1.79
   2   2  -6   12.37    1.58
  -2   2   6   13.46    1.50
  -2  -2   5  927.68   49.38
  -2   2   5  962.96   49.40
   2   2  -5  908.97   49.55
   2   2  -5  939.03   49.48
   2  -2  -5  904.88   49.43
  -2   2   5  903.62   49.33
  -2   2   4   52.27    3.09
  -2  -2   4   36.14    2.91
   2   2  -4   49.54    3.11
   2  -2  -4   34.92    2.91
   2   2  -4   45.55    3.19
  -2   2   4   51.77    3.06
  -2   2   3    0.27    0.26
   2   2  -3    0.20    0.32
  -2   2   2   39.70    2.50
   2   2  -2   36.57    2.48
   2  -2  -2   35.92    2.47
   2  -2  -1  114.68    6.49
   2   2  -1  113.29    6.45
   2   2   0  521.24   26.58
   2   2   0  457.48   26.80
   2  -2   0  508.33   26.63
   2   2   0  494.02   26.60
   2   2   1  161.29    9.09
   2   2   1  151.24    8.76
   2  -2   1  145.67    8.77
  -2   2  -2   77.83    5.94
   2   2   2   83.60    5.32
   2   2   2   92.34    5.11
  -2   2  -3  122.79    6.99
  -2  -2  -3  139.49    7.15
  -2   2  -3  123.09    8.20
   2   2   3  116.42    7.16
   2   2   3  107.91    6.89
   2   2   4    3.82    0.79
   2   2   4    4.51    0.94
  -2   2  -4    3.93    0.74
  -2   2  -4    2.65    1.31
   2   2   4    3.12    0.63
   2   2   5  825.34   39.18
  -2   2  -5  826.98   40.43
   2  -2   5  747.09   38.21
  -2   2  -5  852.65   38.79
  -2  -2  -5  785.28   38.78
   2   2   5  847.29   38.95
   2  -2   6   39.46    2.49
   2   2   6   36.91    3.19
  -2  -2  -6   48.91    3.46
  -2   2  -6   43.99    4.24
  -2   2  -6   41.44    3.23
   2  -2   6   42.07    2.91
   2   2   6   41.50    3.48
   2   2   7   78.88    5.72
   2  -2   7   75.22    4.86
   2  -2   7   87.19    5.45
   2   2   7   83.08    5.98
   2   2   8    5.05    1.19
   2  -2   8    1.40    0.50
   2  -2   8    2.94    0.95
   2   2   8    5.22    1.33
   2   2   9    6.35    1.44
   2  -2   9    5.99    1.04
   2   2   9    6.45    1.63
   2   2  10  147.01    9.00
   2   2  10  149.98    9.22
   2  -2  11   10.99    1.77
   2   2  11   12.19    2.33
   2   2  11   17.35    2.77
   2  -2  12  117.92    8.78
   2   2  12  129.65    9.78
   2   2  12  156.04   10.34
  -2  -2 -12  137.20    9.26
   2  -2  13   69.94    5.62
   2   2  13   55.88    5.90
  -2  -2 -13   59.09    5.53
   2  -2  14  134.29    8.60
   2   2  14   87.82    8.47
  -2   2 -14  145.43    9.11
  -2  -2 -14   90.87    7.92
   2  -2  15   24.95    3.22
   2   2  15   19.30    3.40
  -2  -2 -15   23.76    3.19
  -2   2 -15   27.74    3.54
   2  -2  16   56.50    5.08
   2   2  16   45.46    5.32
  -2  -2 -16   42.07    4.60
  -2   2 -16   44.92    4.78
   2  -2  17   87.39    7.17
   2   2  17   90.86    8.05
  -2   2 -17   92.25    7.30
  -2  -2 -17   72.87    6.74
   2  -2  18    9.67    2.10
   2   2  18    8.18    2.44
  -2  -2 -18    8.96    2.07
  -2   2 -18    6.29    1.90
   2   2  19  364.13   19.94
  -2  -2 -19  349.81   19.90
   2   2  19  417.50   23.90
  -2  -2 -19  354.38   22.14
  -2   2 -19  359.60   22.29
  -2   2 -20  187.10   13.43
  -2  -2 -20  187.87   13.31
   2  -2  20  188.83   11.18
   2   2  20  190.94   11.34
  -2   2 -20  214.49   11.55
   2   2  21  314.35   19.35
  -2   2 -21  276.93   17.91
  -2  -2 -21  245.54   17.48
   2   2  21  272.05   15.47
   2  -2  21  260.23   15.27
  -2   2 -21  302.01   15.66
   2   2  22  506.68   28.30
  -2   2 -22  400.66   26.45
  -2  -2 -22  439.32   26.52
  -2   2 -22  459.41   24.21
   2   2  22  434.43   24.07
   2  -2  22  425.08   23.89
  -2  -2 -23   15.22    2.76
  -2   2 -23    9.95    2.50
   2   2  23   12.54    3.14
  -2   2 -23   12.21    1.56
   2   2  23   10.86    1.46
   2  -2  23   11.20    1.35
   2  -2  24    6.01    1.04
  -2   2 -24    7.99    2.24
  -2  -2 -24    6.68    1.99
  -2   2 -24   11.02    1.43
   2   2  24    8.35    2.64
   2   2  24    9.96    1.34
  -2   2 -25   12.67    2.84
  -2  -2 -25   15.63    2.86
   2   2  25   19.25    3.58
   2   2  25   18.53    1.88
   2  -2  25   17.16    1.69
  -2   2 -25   17.15    1.86
  -2   2 -26    7.68    1.22
   2   2  26    7.57    2.27
   2  -2  26    5.46    1.00
  -2  -2 -26    8.92    2.23
  -2   2 -26    6.89    2.13
   2   2  26    8.32    2.65
   2   2  26    8.91    1.29
  -2   2 -27   48.55    3.51
   2   2  27   54.12    5.91
  -2   2 -27   46.06    5.37
  -2  -2 -27   53.20    5.41
  -2  -2 -27   44.14    3.18
   2  -2  27   46.12    3.29
   2   2  27   46.82    3.50
  -2   2 -28    2.37    0.83
  -2   2 -28    2.02    1.44
   2   2  28    3.78    2.15
  -2  -2 -28    2.96    0.69
   2  -2  28    1.98    0.69
   2   2  28    2.77    0.93
   2   2  29  159.78    8.93
   2  -2  29  140.97    8.58
  -2  -2 -29  138.98    8.46
  -2   2 -29  166.87    8.92
   2   2  30   16.80    1.73
   2  -2  30   12.37    1.41
  -2  -2 -30   14.51    1.37
  -2   2 -30   16.84    1.67
   2  -2  31  116.61    7.25
   2   2  31  125.08    7.56
  -2   2 -31  139.12    7.53
  -2   2 -32  160.99    9.03
   2   2  32  163.82    9.16
   2  -2  32  149.75    8.85
  -2   2 -33   24.65    1.97
   2   2  33   27.68    2.17
   2   2  34   46.39    3.15
   2   2  35    1.62    0.57
  -2   2 -36    0.42    0.48
   2   2  36   -0.09    0.44
  -2   2 -37    8.08    0.80
   2   2  37    6.72    0.74
   2  -2  38    0.10    0.27
   2   2  38   -0.10    0.28
  -2  -3  38    2.23    0.42
   2   3 -37    5.29    0.60
  -2  -3  37    6.56    0.78
  -2   3  37    6.69    0.78
   2   3 -36    1.31    0.45
  -2   3  36    0.54    0.54
  -2  -3  36    1.69    0.61
  -2   3  35   12.41    1.36
   2   3 -35   10.01    1.12
  -2  -3  35   14.17    1.41
  -2   3  35   12.55    1.34
   2   3 -34    1.31    0.66
  -2   3  34    0.05    0.75
  -2  -3  34    0.90    0.78
  -2   3  34    0.26    0.75
  -2   3  33   34.02    2.85
   2   3 -33   35.26    2.73
  -2   3  33   41.09    3.02
  -2  -3  33   41.14    3.04
   2   3 -32    2.34    0.96
  -2   3  32    2.76    1.02
  -2   3  31   41.56    3.27
  -2   3  30   19.58    2.11
  -2   3  29   50.92    6.31
  -2   3  29   46.94    3.61
  -2   3  28   11.45    3.00
  -2   3  28    8.59    2.73
  -2  -3  28    7.89    2.69
  -2   3  28   11.08    1.54
  -2   3  28    9.00    2.73
   2   3 -28   10.22    2.67
  -2   3  27    5.30    2.22
  -2   3  27    7.68    1.32
  -2  -3  27    3.30    2.15
  -2   3  27    2.80    1.96
  -2   3  27    6.01    2.23
   2   3 -27    6.88    2.19
  -2   3  26    2.84    1.96
  -2   3  26    2.18    0.86
  -2  -3  26    0.37    1.93
  -2   3  26    1.42    1.79
   2   3 -26    0.88    1.21
  -2   3  26    3.50    1.90
  -2   3  25   17.04    3.96
  -2  -3  25   19.80    4.33
  -2   3  25   13.02    1.66
   2   3 -25   13.49    3.08
  -2   3  25   14.92    3.28
  -2   3  25   13.84    3.35
  -2   3  24   13.81    3.57
  -2   3  24   13.94    1.72
  -2  -3  24   18.28    4.05
   2   3 -24   14.53    3.18
  -2   3  24   21.11    3.82
  -2   3  24   19.71    3.91
  -2   3  23   74.20    7.61
  -2  -3  23   70.02    7.66
  -2   3  23   56.62    4.09
   2   3 -23   52.69    6.29
   2  -3 -23   40.07    5.12
   2   3 -23   49.16    5.51
  -2   3  23   77.37    7.28
  -2   3  23   69.32    7.32
  -2  -3  22  104.75    9.52
  -2   3  22   96.71    9.14
  -2   3  22   86.77    5.65
  -2   3  22  119.43    9.67
   2   3 -22   86.56    8.33
   2  -3 -22   68.69    7.03
   2   3 -22   72.21    7.10
   2   3 -21   17.45    1.79
   2  -3 -21   21.85    1.93
  -2   3  21   23.97    4.26
  -2   3  21   14.93    1.85
  -2  -3  21   24.49    4.42
  -2   3  21   21.56    3.95
   2   3 -21   18.84    3.65
   2  -3 -21   17.52    3.01
   2   3 -21   14.37    2.81
   2   3 -20   52.26    3.71
   2  -3 -20   55.79    3.75
  -2   3  20   60.65    6.67
   2  -3 -20   51.01    5.28
   2   3 -20   51.22    5.32
   2   3 -20   53.85    6.12
  -2  -3  20   74.34    7.55
  -2   3  20   73.20    7.30
  -2   3  20   47.76    3.78
  -2   3  19   30.89    4.46
   2  -3 -19   22.05    3.29
   2   3 -19   21.95    3.36
   2   3 -19   22.75    3.92
  -2   3  19   30.41    4.73
  -2   3  18    0.90    1.23
   2   3 -18   -0.20    1.06
   2  -3 -18    0.59    1.23
   2  -3 -18    0.52    0.71
   2   3 -18    2.23    1.58
  -2   3  17   23.90    3.92
   2  -3 -17   33.21    3.79
   2   3 -17   33.57    3.95
   2  -3 -17   27.28    3.35
   2   3 -17   30.31    4.31
  -2   3  16   20.57    3.64
   2   3 -16   30.66    3.67
   2  -3 -16   31.06    3.69
   2   3 -16   31.34    4.17
   2  -3 -16   27.96    3.23
  -2   3  15    5.93    1.96
   2  -3 -15    3.59    1.49
   2   3 -15    5.59    1.73
   2   3 -15    6.44    2.00
   2  -3 -15    2.29    0.95
  -2   3  14   12.82    2.63
   2   3 -14   12.49    2.30
   2  -3 -14   17.76    2.63
   2   3 -14   12.34    2.54
   2  -3 -14    9.29    1.74
  -2   3  13   44.59    4.68
   2  -3 -13   43.93    4.28
   2   3 -13   48.17    4.39
   2   3 -13   46.88    4.69
   2   3 -12   44.33    4.23
  -2   3  12   37.05    3.92
   2  -3 -11   16.22    1.92
   2   3 -11   21.12    2.75
  -2   3  11   19.27    2.62
  -2   3  11   23.97    2.90
   2  -3 -10   55.42    4.20
   2   3 -10   71.02    5.37
  -2   3  10   71.69    5.28
  -2  -3  10   62.23    5.14
  -2   3  10   70.80    5.33
   2  -3  -9   50.62    3.68
   2   3  -9   64.98    4.84
  -2   3   9   63.01    4.69
  -2  -3   9   62.21    4.63
  -2   3   9   64.32    4.67
   2  -3  -8   20.51    1.55
   2   3  -8   24.68    2.49
  -2   3   8   18.72    2.17
  -2   3   8   21.63    2.20
  -2  -3   8   23.01    2.28
  -2   3   7  533.70   27.57
  -2  -3   7  471.95   27.29
  -2   3   7  487.08   27.32
   2   3  -7  517.11   27.70
   2   3  -7  493.56   27.66
  -2  -3   6   79.66    5.36
  -2   3   6   91.56    5.43
   2  -3  -6   75.27    5.53
   2   3  -6   83.31    5.62
  -2   3   6   98.75    5.68
  -2   3   5  120.03    6.83
  -2  -3   5  120.99    6.88
   2   3  -5  106.13    6.91
   2  -3  -5  106.50    6.93
  -2   3   5  118.44    7.00
  -2  -3   4  101.39    5.46
   2  -3  -4   79.95    5.41
   2   3  -4   83.35    5.41
  -2   3   4   93.97    5.57
   2  -3  -3  444.10   25.65
   2   3  -3  472.96   25.68
  -2   3   3  528.90   25.92
   2  -3  -2   62.13    4.00
   2   3  -2   63.93    4.00
  -2   3   2   75.17    4.28
   2  -3  -1   40.62    2.19
   2   3  -1   34.05    2.08
   2   3   0   13.53    1.01
   2  -3   0   14.00    1.05
  -2   3   0    9.06    0.89
  -2   3   0    7.72    1.09
   2   3   1   91.69    5.23
   2  -3   1   95.81    5.28
   2   3   1  105.29    5.50
  -2   3  -1   89.64    5.01
   2   3   2   84.51    4.83
   2  -3   2   78.93    4.83
   2   3   2   87.76    5.34
   2   3   2   95.26    5.11
   2   3   3  489.62   24.57
  -2  -3  -3  427.70   24.13
  -2   3  -3  456.82   24.08
   2   3   3  501.49   24.28
  -2   3  -4  242.16   15.51
   2  -3   4  236.44   13.40
   2   3   4  277.23   14.45
  -2  -3  -4  256.36   14.17
  -2   3  -4  259.05   14.05
   2   3   4  278.69   14.18
   2   3   5  275.13   15.63
  -2   3  -5  314.34   17.53
  -2  -3  -5  281.93   15.81
  -2   3  -5  270.23   15.62
   2  -3   5  273.19   15.03
   2   3   5  283.09   15.91
   2   3   6   36.75    3.10
   2   3   6   38.40    3.32
   2   3   7  171.25   11.39
   2   3   7  192.58   11.82
   2   3   8   68.14    4.88
   2   3   8   68.23    5.44
   2   3   8   75.22    5.33
   2  -3   8   55.06    3.69
   2   3   9   79.36    5.86
   2   3   9   88.76    6.60
   2   3   9   97.19    6.56
   2   3  10   52.65    4.99
   2   3  10   53.38    4.75
   2   3  11    5.96    1.94
   2   3  11    8.60    1.96
   2  -3  11    4.39    1.07
  -2   3 -11   10.27    2.23
   2   3  12    3.72    1.51
   2  -3  12    3.03    0.96
   2   3  12    1.64    1.50
   2  -3  13  111.01    8.00
   2   3  13  131.15    9.72
  -2  -3 -13  118.67    8.55
   2  -3  14  103.15    6.91
  -2  -3 -14   91.80    7.14
   2   3  15  248.78   16.48
  -2  -3 -15  223.35   14.98
   2   3  16   65.55    6.56
  -2  -3 -16   50.17    5.17
   2   3  17   53.07    5.88
  -2  -3 -17   37.86    4.34
  -2   3 -17   44.40    4.84
   2   3  18   58.00    6.41
  -2  -3 -18   53.74    3.81
  -2  -3 -18   51.38    5.24
  -2   3 -18   58.79    5.73
   2   3  19   90.61    8.52
  -2  -3 -19   82.31    7.13
  -2   3 -19   87.31    7.45
  -2  -3 -19   81.89    5.37
   2   3  20   92.16    8.32
  -2   3 -20   81.82    5.24
   2   3  20   75.95    5.05
  -2  -3 -20   65.83    6.51
  -2   3 -20   75.16    7.04
  -2   3 -21    8.80    1.33
   2   3  21    6.95    2.29
   2   3  21    8.12    1.25
  -2  -3 -21    6.89    2.00
  -2   3 -21    7.18    2.20
  -2   3 -22   41.98    5.20
  -2  -3 -22   46.84    5.15
   2   3  22   52.48    6.24
  -2   3 -22   53.03    3.82
   2   3  22   50.31    3.68
   2   3  22   58.50    6.74
  -2   3 -23   38.28    4.76
  -2  -3 -23   34.97    4.41
   2   3  23   39.42    5.38
  -2   3 -23   41.17    3.17
   2   3  23   36.26    3.00
   2   3  23   44.41    5.87
   2   3  24   12.53    3.25
  -2   3 -24   11.89    1.60
   2   3  24   15.63    3.34
   2   3  24   12.78    1.58
  -2  -3 -24    9.56    2.25
  -2   3 -24   12.26    2.75
  -2   3 -25   59.56    6.57
  -2  -3 -25   71.13    6.61
   2   3  25   74.40    7.56
  -2   3 -25   74.89    4.96
   2   3  25   89.56    8.62
   2   3  25   71.13    4.85
   2   3  26   20.07    1.99
   2   3  26   19.78    3.57
  -2   3 -26   14.20    2.99
   2   3  26   21.67    4.08
  -2   3 -26   20.02    2.04
   2   3  27   10.63    1.39
   2   3  27    9.85    2.52
  -2   3 -27    8.74    2.37
   2   3  27   10.74    2.92
  -2   3 -27    9.23    1.34
   2   3  28    7.18    2.17
   2   3  28    8.07    1.28
  -2  -3 -28    8.02    1.06
   2   3  28   10.16    2.91
  -2   3 -28    8.70    1.28
  -2   3 -28    7.31    2.19
  -2   3 -29   25.06    2.30
  -2  -3 -29   26.92    2.10
   2   3  29   26.59    2.35
  -2   3 -30   19.14    1.86
  -2  -3 -30   15.92    1.53
   2   3  30   17.71    1.86
  -2   3 -31   15.60    1.60
  -2  -3 -31   14.44    1.37
   2   3  31   15.47    1.69
   2   3  32   30.26    2.48
  -2   3 -32   33.29    2.47
   2   3  33    3.16    0.87
  -2   3 -33    2.33    0.70
   2   3  34    2.25    0.71
   2   3  35    5.86    0.86
   2   3  36    1.32    0.51
  -2   3 -36    1.50    0.54
   2   3  37    5.76    0.67
   2  -3  37    6.28    0.69
  -2   3 -37    5.13    0.67
   2   4 -37   17.73    1.28
  -2  -4  37   19.26    1.35
  -2  -4  36    2.10    0.54
   2   4 -36    1.42    0.49
   2   4 -35   50.35    3.37
  -2  -4  35   58.63    3.52
  -2   4  35   53.18    3.53
   2   4 -34    8.07    1.08
  -2  -4  34    9.87    1.20
  -2   4  34    8.11    1.11
  -2   4  34    7.64    1.15
  -2  -4  33   -0.57    0.79
  -2   4  33    1.03    0.82
  -2   4  33    0.66    0.75
   2   4 -33    1.00    0.71
   2   4 -32   10.95    1.43
  -2  -4  32   12.03    1.56
  -2   4  32   13.23    1.57
  -2   4  32   13.01    1.61
  -2   4  31   67.47    4.73
   2   4 -31   72.25    4.69
  -2   4  30   39.01    3.16
  -2   4  29  105.38    6.72
  -2   4  28   16.31    3.64
  -2  -4  28   15.54    3.65
  -2   4  28   18.43    2.01
  -2   4  28   21.68    3.87
   2   4 -28   16.34    3.27
  -2   4  28   20.21    3.98
  -2   4  27   41.05    5.68
  -2  -4  27   45.55    6.10
  -2   4  27   38.64    3.16
  -2   4  27   39.98    5.34
   2   4 -27   33.31    4.85
  -2   4  27   38.97    5.63
  -2   4  26   24.38    4.27
  -2   4  26   19.34    2.05
  -2  -4  26   21.51    4.24
  -2   4  26   25.74    4.25
   2   4 -26   16.48    3.51
  -2   4  26   18.87    3.93
  -2   4  25  216.51   16.11
  -2  -4  25  222.80   16.52
  -2   4  25  209.13   15.48
   2   4 -25  182.27   14.91
  -2   4  25  218.21   16.33
  -2   4  24   52.28    6.83
  -2  -4  24   55.03    7.02
  -2   4  24   58.50    6.71
   2   4 -24   44.96    6.05
  -2   4  24   52.06    6.69
  -2   4  23   39.95    5.81
  -2  -4  23   42.42    6.18
  -2   4  23   30.66    4.95
   2   4 -23   29.93    4.88
  -2   4  23   46.90    6.24
  -2  -4  22   19.75    4.14
  -2   4  22   18.08    3.87
   2  -4 -22   13.92    2.73
   2   4 -22    9.74    2.37
  -2   4  22   11.04    2.99
   2   4 -22    8.15    2.76
  -2   4  22   13.10    3.53
  -2   4  21  155.45   12.31
  -2  -4  21  168.70   12.98
  -2   4  21  137.22   11.89
   2  -4 -21  114.01    9.62
   2   4 -21  117.31    9.67
  -2   4  21  159.86   12.02
   2   4 -21  139.73   11.44
   2   4 -20  136.32    8.29
   2  -4 -20  142.43    8.35
  -2  -4  20  187.10   13.51
  -2   4  20  139.63    8.58
  -2   4  20  181.13   13.10
  -2   4  20  140.62   12.13
   2  -4 -20  124.91   10.09
   2   4 -20  122.01   10.01
  -2   4  20  194.90   12.95
   2   4 -20  139.67   11.74
   2  -4 -19  531.97   28.98
  -2   4  19  485.04   32.97
   2   4 -19  529.64   32.92
   2  -4 -19  484.71   30.95
   2   4 -19  500.82   30.99
  -2   4  19  543.41   29.27
  -2  -4  19  663.93   34.89
  -2   4  19  653.01   34.50
  -2   4  18   72.81    8.54
   2   4 -18  100.32    9.20
   2  -4 -18   84.07    7.60
   2   4 -18  104.12    7.93
  -2   4  18  104.38    6.39
  -2  -4  18  109.44    9.91
  -2   4  18  139.42   10.51
   2   4 -17  118.38   10.01
   2  -4 -17  124.29    8.87
   2   4 -17  120.74    8.74
  -2   4  17  141.94   10.83
  -2  -4  17  139.79   11.00
  -2   4  16   41.87    5.51
   2   4 -16   51.24    5.95
   2  -4 -16   55.42    5.15
   2   4 -16   61.74    5.32
  -2  -4  16   45.78    5.83
  -2   4  16   63.22    6.52
  -2   4  15  309.40   21.86
   2   4 -15  319.83   21.90
   2  -4 -15  384.38   21.29
   2   4 -15  411.09   21.45
  -2   4  15  342.19   22.17
  -2  -4  15  293.49   21.80
  -2   4  14   40.38    4.85
   2   4 -14   37.14    4.70
   2   4 -14   48.70    4.54
  -2  -4  14   40.09    4.93
  -2   4  14   32.25    4.50
  -2   4  13  222.32   15.57
   2   4 -13  239.07   15.81
   2  -4 -13  272.36   15.48
   2   4 -13  254.76   15.25
  -2  -4  13  213.73   15.44
  -2   4  13  227.65   15.56
  -2   4  12  127.64    8.87
   2   4 -12  132.05    9.05
   2  -4 -12  103.58    8.23
   2   4 -12  131.39    8.66
  -2   4  12  122.15    8.68
  -2  -4  12   90.00    8.17
  -2  -4  11    1.66    0.89
  -2   4  11    2.93    1.17
   2   4 -11    4.21    1.41
  -2   4  11    4.60    1.31
  -2   4  10   44.17    3.80
  -2  -4  10   33.27    3.47
  -2   4  10   46.31    4.05
  -2  -4   9  514.79   30.40
  -2   4   9  556.46   30.46
  -2   4   9  586.72   30.86
  -2  -4   8  160.87    9.81
  -2   4   8  160.79    9.76
  -2   4   8  165.14   10.12
  -2   4   7  393.55   21.61
  -2  -4   7  379.83   21.63
  -2   4   7  403.97   22.03
  -2   4   6   66.26    4.18
  -2  -4   6   57.89    4.13
  -2   4   6   67.64    4.54
   2   4  -5  287.98   14.48
  -2   4   5  284.02   14.33
   2   4  -5  236.02   14.06
   2  -4  -5  204.93   14.00
   2  -4  -4   87.54    6.04
   2   4  -4   93.65    6.05
  -2   4   3  473.22   28.57
   2  -4  -3  499.54   28.22
   2   4  -3  513.56   28.19
  -2   4   2  238.34   14.21
   2  -4  -2  262.91   14.02
   2   4  -2  260.77   13.99
   2   4  -1  174.55    9.29
   2  -4  -1  161.66    9.27
  -2   4   1  172.75    9.04
  -2   4   1  148.22    9.33
   2   4  -1  176.69    9.81
   2   4   0   45.46    2.57
   2  -4   0   36.61    2.51
  -2   4   0   36.14    2.47
   2   4   0   42.97    3.05
  -2   4   0   39.64    2.52
   2   4   1  110.37    6.11
   2  -4   1  104.75    6.13
   2   4   1  126.54    6.62
  -2   4  -1  114.17    6.01
  -2   4  -2  161.30    9.78
  -2  -4  -2  167.49    9.90
  -2   4  -2  180.34    9.40
  -2   4  -2  148.66   10.03
   2   4   2  165.48   10.50
   2   4   2  195.61   10.19
   2   4   2  175.79    9.67
   2  -4   2  191.91    9.76
  -2   4  -3  454.34   25.96
  -2  -4  -3  447.93   26.09
  -2   4  -3  413.50   26.36
   2   4   3  439.30   26.68
   2  -4   3  518.18   25.84
   2   4   3  499.12   25.76
   2   4   3  553.94   26.35
   2   4   4  123.31    6.40
   2   4   4  111.40    6.99
  -2   4  -4  109.65    6.23
   2   4   5  136.85    7.95
   2   4   5  131.17    8.61
  -2   4  -5  112.54    8.46
  -2   4  -6    3.70    1.26
   2   4   6    7.20    1.15
   2   4   6    4.21    1.13
   2   4   6    4.66    1.34
   2   4   7  424.91   22.85
   2   4   7  427.90   23.30
   2   4   8  363.10   20.96
   2   4   8  361.59   21.44
  -2   4  -8  375.81   22.23
   2   4   9  237.14   15.72
   2   4   9  260.76   16.44
   2   4  10   25.52    3.09
   2   4  10   26.86    3.45
  -2   4 -10   34.23    4.02
   2   4  11   21.79    2.97
   2   4  11   19.81    3.17
   2   4  11   17.14    3.26
   2   4  12    9.67    2.26
   2   4  12   10.04    2.47
   2   4  12   12.29    2.81
  -2   4 -12   18.08    2.93
   2   4  13  259.42   18.08
  -2  -4 -13  270.88   16.81
   2   4  14   64.34    6.85
   2   4  14   78.03    7.51
  -2  -4 -14   65.34    6.21
   2   4  15   77.95    7.50
  -2  -4 -15   64.98    6.04
   2   4  16    3.01    1.77
   2   4  16    4.15    1.88
   2   4  17  270.31   17.73
  -2  -4 -17  246.07   15.53
  -2  -4 -18  170.89    9.67
   2   4  18  132.04   12.35
   2   4  18  166.92   13.26
   2   4  18  161.76    9.56
  -2  -4 -18  162.48   11.48
  -2  -4 -19  204.61   12.43
  -2  -4 -19  202.49   14.29
   2   4  19  230.41   16.45
  -2   4 -19  236.39   12.72
   2   4  19  216.87   12.43
   2   4  19  211.24   16.14
  -2   4 -20   22.84    2.29
   2   4  20   20.01    4.00
   2   4  20   26.27    4.40
  -2  -4 -20   25.95    3.49
  -2   4 -21   94.40    6.10
   2   4  21   96.54    9.51
   2   4  21  111.41    9.65
  -2  -4 -21   80.45    7.37
  -2   4 -22  113.87    9.85
  -2   4 -22  134.22    7.91
   2   4  22  135.81   11.72
   2   4  22  129.18   11.12
  -2  -4 -22  112.04    9.31
   2   4  23   41.49    5.54
  -2   4 -23   39.79    3.27
   2   4  23   47.73    6.34
  -2   4 -23   37.78    4.84
   2   4  24   52.54    6.17
  -2   4 -24   43.90    3.49
   2   4  24   48.42    6.49
  -2   4 -24   41.14    5.16
   2   4  25   49.79    6.07
  -2   4 -25   40.16    5.20
  -2   4 -25   52.30    3.79
   2   4  25   56.23    6.97
   2   4  26    3.53    1.00
   2   4  26    2.74    1.78
  -2   4 -26    2.34    1.63
  -2   4 -26    3.47    1.04
   2   4  26    3.73    2.12
   2   4  27   64.96    4.44
   2   4  27   60.66    6.71
  -2   4 -27   66.13    4.51
   2   4  27   79.15    8.07
  -2   4 -27   55.76    6.20
  -2   4 -28   35.17    2.81
   2   4  28   30.77    2.67
  -2  -4 -29   45.92    3.36
   2   4  29   52.25    3.65
  -2   4 -29   54.23    3.72
  -2  -4 -30    9.12    1.09
   2   4  30    7.36    1.24
  -2   4 -30    6.82    1.26
  -2  -4 -31   21.16    1.80
   2   4  31   23.86    2.07
  -2   4 -31   22.88    2.05
   2   4  32   43.03    3.13
  -2   4 -32   44.83    3.11
   2   4  33   10.01    1.22
  -2   4 -33    9.74    1.18
   2   4  34   25.19    1.98
  -2   4 -35   18.28    1.54
   2   4  35   16.49    1.44
   2  -4  36    3.74    0.56
   2   4  36    3.76    0.61
  -2   4 -36    4.10    0.67
  -2   4 -37   14.34    1.10
   2   4  37   13.88    1.08
   2   5 -37    5.17    0.56
  -2  -5  36    6.93    0.70
   2   5 -36    8.03    0.81
  -2  -5  35    0.38    0.44
   2   5 -35    1.21    0.52
  -2   5  34    3.91    0.85
  -2  -5  34    4.87    0.79
   2   5 -34    4.53    0.82
  -2  -5  33    7.49    1.07
  -2   5  33    6.50    1.11
   2   5 -33    7.22    1.06
  -2  -5  32   48.98    3.51
   2   5 -32   52.47    3.54
  -2   5  31   15.13    1.72
  -2  -5  31   17.02    1.80
   2   5 -31   17.48    1.80
  -2   5  30   29.01    2.61
  -2  -5  30   36.24    2.85
  -2   5  27   28.07    4.45
  -2   5  27   32.32    5.04
   2   5 -27   25.17    4.21
  -2   5  27   29.49    4.71
  -2  -5  27   24.76    4.63
  -2   5  26    8.85    2.65
  -2   5  26    8.65    2.75
   2   5 -26    3.46    1.91
  -2  -5  26   12.78    3.40
  -2   5  26    7.25    2.61
  -2   5  25   22.08    4.01
  -2   5  25   19.11    4.14
   2   5 -25   15.65    3.53
  -2   5  25   18.00    2.04
  -2   5  25   22.47    4.31
  -2  -5  25   21.84    4.47
  -2   5  24   32.55    4.88
  -2   5  24   29.73    5.10
   2   5 -24   21.17    4.04
  -2   5  24   26.33    2.49
  -2   5  24   22.66    4.43
  -2  -5  24   24.07    4.80
  -2   5  23   75.08    7.79
  -2   5  23   83.70    8.52
  -2   5  23   66.29    4.82
  -2  -5  23   68.39    8.26
  -2   5  23   66.16    8.00
   2   5 -23   62.00    7.33
  -2   5  22  729.23   38.31
  -2   5  22  567.15   32.82
  -2   5  22  730.21   38.80
  -2  -5  22  765.41   39.65
  -2   5  22  603.22   33.22
  -2   5  22  604.25   38.05
   2   5 -22  590.44   37.25
  -2   5  21   18.39    4.04
  -2   5  21   14.02    1.62
  -2  -5  21   22.39    4.53
  -2   5  21   16.36    1.92
  -2   5  21   27.82    4.79
  -2   5  21   13.54    3.53
   2   5 -21   10.18    3.33
   2  -5 -20  219.24   15.55
   2   5 -20  218.06   15.39
  -2   5  20  237.65   13.77
  -2   5  20  262.66   14.16
  -2  -5  20  292.54   19.28
  -2   5  20  312.12   19.23
  -2   5  20  200.83   17.50
   2   5 -20  254.69   17.94
   2  -5 -19   22.72    3.35
   2   5 -19   27.56    3.50
  -2   5  19   28.48    2.36
  -2   5  19   27.95    4.74
  -2   5  19   28.02    2.56
  -2  -5  19   23.52    4.59
  -2   5  19   19.15    4.15
   2   5 -19   29.86    4.74
   2  -5 -18  303.55   18.53
   2   5 -18  302.50   18.41
  -2   5  18  286.76   16.37
  -2   5  18  315.98   16.60
  -2  -5  18  296.74   20.88
  -2   5  18  311.29   16.78
  -2   5  18  311.36   20.66
   2   5 -18  291.34   20.30
   2   5 -17    2.42    0.78
  -2  -5  17    1.70    1.54
  -2   5  17    4.74    1.84
   2  -5 -17    2.82    1.32
   2   5 -17    3.42    1.43
  -2   5  17    3.36    0.96
   2   5 -17    3.49    1.94
  -2   5  17    0.67    1.16
  -2  -5  16    8.98    2.53
  -2   5  16    8.09    2.36
  -2   5  16    6.45    2.21
   2   5 -16    9.86    2.65
   2  -5 -16    9.41    2.06
   2   5 -16   12.73    2.26
  -2  -5  15   36.09    5.00
  -2   5  15   42.50    5.18
  -2   5  15   40.41    5.21
   2  -5 -15   51.92    4.87
   2   5 -15   53.72    4.90
  -2   5  14   27.77    3.88
  -2  -5  14   14.82    3.14
  -2   5  14   32.84    4.18
   2  -5 -14   27.64    3.44
   2   5 -14   42.42    4.02
  -2  -5  13   78.76    7.61
  -2   5  13  100.24    7.93
  -2   5  13   92.62    8.00
  -2   5  13  132.88   10.22
   2  -5 -13  109.49    7.90
   2   5 -13  113.43    7.90
  -2  -5  12 1015.52   65.97
  -2   5  12 1096.94   66.03
  -2   5  12 1126.87   66.55
  -2   5  12 1210.35   68.58
   2  -5 -12 1501.77   67.06
   2   5 -12 1472.51   66.90
  -2   5  11  151.50   11.30
  -2  -5  11  188.28   11.79
  -2   5  11  166.65   11.86
  -2   5  11  156.95   13.10
   2  -5 -11  241.95   12.83
   2   5 -11  218.64   12.44
  -2  -5  10  608.82   39.49
  -2   5  10  711.13   39.60
  -2   5  10  745.05   40.29
  -2   5  10  726.19   41.98
   2  -5 -10  749.79   40.62
  -2  -5   9   83.16    6.26
  -2   5   9  106.05    6.46
  -2   5   9  104.72    6.97
   2   5  -9  104.45    7.22
   2   5  -9  104.06    7.30
   2  -5  -9   76.44    6.85
  -2   5   9  106.59    8.27
  -2   5   8  669.38   37.80
  -2  -5   8  729.31   37.98
  -2   5   8  726.01   38.54
   2   5  -8  707.88   38.68
  -2   5   8  653.25   39.57
  -2   5   7  104.64    6.60
  -2  -5   7  105.90    6.69
  -2   5   7  118.02    7.31
   2   5  -7  116.16    7.43
  -2   5   7  105.90    7.90
  -2   5   6   78.07    6.29
  -2   5   6   95.54    6.06
  -2   5   5    2.81    0.93
  -2   5   5    5.01    0.99
  -2   5   4    9.13    1.37
  -2   5   4   14.41    1.61
   2  -5  -3  191.70   11.53
   2   5  -3  195.62   11.41
  -2   5   3  221.35   11.72
   2   5  -2  674.50   38.13
   2  -5  -2  699.28   38.23
   2  -5  -1  152.60    8.34
   2   5  -1  175.63    9.14
  -2   5   1  157.78    8.54
  -2   5   0 1078.93   46.14
  -2   5   0 1035.44   46.22
   2   5   0  824.60   47.01
  -2  -5   0  678.81   45.96
  -2   5   0  844.40   45.95
   2   5   0 1055.63   47.07
   2   5   0  882.52   45.97
   2  -5   0  783.56   45.94
   2  -5   1   61.67    4.05
   2   5   1   76.29    4.11
  -2   5  -1   71.93    4.24
   2   5   1   85.01    5.10
  -2   5  -1   87.89    4.21
  -2   5  -1   80.37    4.38
   2   5   1   72.72    5.21
  -2  -5  -2  279.39   17.23
   2   5   2  278.08   17.99
  -2   5  -2  277.81   17.04
   2   5   2  335.37   17.55
   2  -5   2  360.67   16.87
   2   5   2  297.83   16.73
  -2   5  -2  286.69   17.11
   2   5   2  340.30   17.83
  -2   5  -2  322.85   16.66
   2   5   3   72.21    5.47
   2   5   3   84.48    4.90
   2  -5   3   61.56    4.08
   2   5   3   69.75    4.08
  -2   5  -3   64.76    4.59
   2   5   3   80.52    5.15
   2   5   4   60.57    4.29
   2  -5   4   69.64    3.84
   2   5   4   58.45    3.69
  -2   5  -4   55.18    4.34
   2   5   4   51.61    4.88
   2   5   5   36.18    3.85
  -2   5  -5   36.10    3.39
   2   5   5   42.62    3.24
  -2   5  -6  306.36   19.30
   2   5   6  325.76   20.09
   2   5   6  352.13   18.91
   2   5   7  100.31    7.84
  -2   5  -7   94.06    7.17
   2   5   7   96.86    6.61
   2   5   8  680.28   37.55
  -2   5  -8  589.04   36.50
   2   5   8  673.92   35.95
   2   5   9  255.95   16.34
   2   5   9  267.79   15.55
   2   5   9  240.23   14.71
  -2   5 -10 1184.56   67.79
   2   5  10 1308.62   68.85
   2   5  10 1309.90   67.98
   2   5  10 1158.01   66.88
  -2   5 -11   85.77    7.16
   2   5  11   78.33    7.02
   2   5  11   69.32    6.26
   2   5  12  302.33   20.28
   2   5  12  276.94   19.32
  -2  -5 -13   51.53    5.00
   2   5  13   53.74    5.63
   2   5  13   52.22    6.17
   2   5  14    3.46    1.74
  -2  -5 -14    3.93    1.41
  -2   5 -14    5.01    1.94
   2   5  14    4.36    2.04
   2   5  15   15.00    3.18
  -2  -5 -15   15.47    2.71
  -2   5 -15   25.69    3.79
   2   5  15   21.32    3.97
  -2  -5 -16  228.27   14.70
   2   5  16  221.87   16.66
   2   5  17    6.15    2.48
   2   5  17    9.16    1.33
  -2  -5 -17   12.65    1.47
  -2  -5 -17   11.64    2.27
  -2   5 -17    9.13    2.44
  -2   5 -18  298.33   18.69
   2   5  18  270.16   19.68
  -2  -5 -18  269.86   17.40
   2   5  18  292.00   15.57
  -2  -5 -18  288.05   15.64
  -2   5 -19  151.67   11.82
   2   5  19  118.15   12.12
  -2   5 -19  168.98    9.42
   2   5  19  160.46   13.14
  -2  -5 -19  138.39   10.62
   2   5  19  154.85    9.08
  -2  -5 -19  148.78    9.13
   2   5  20  658.98   43.75
  -2   5 -20  748.82   39.52
   2   5  20  769.11   44.27
  -2   5 -20  721.92   42.44
   2   5  20  716.33   39.23
   2   5  21   43.14    6.38
  -2   5 -21   49.12    3.69
   2   5  21   53.34    6.54
  -2   5 -21   43.64    5.49
   2   5  21   43.70    3.42
   2   5  22  199.13   15.44
   2   5  22  195.01   15.87
   2   5  22  196.29   11.57
  -2   5 -22  204.92   11.80
   2   5  23   25.65    4.49
   2   5  23   29.16    5.27
   2   5  23   23.21    2.26
  -2   5 -23   26.20    2.48
   2   5  24   42.53    5.72
   2   5  24   39.45    5.97
   2   5  24   41.98    3.24
  -2   5 -24   42.43    3.36
   2   5  25    6.11    2.35
   2   5  25   12.93    3.42
   2   5  25    9.76    1.38
  -2   5 -25   10.62    1.49
   2   5  26   23.79    4.47
  -2   5 -26   22.65    2.22
   2   5  26   22.50    3.96
  -2   5 -27    1.07    0.81
  -2   5 -28   18.58    1.95
  -2   5 -29   28.04    2.44
  -2   5 -30   67.58    4.53
  -2  -5 -30   68.40    4.34
  -2   5 -31   33.43    2.54
  -2  -5 -31   30.91    2.34
  -2   5 -32   18.18    1.67
  -2  -5 -32   17.57    1.51
  -2   5 -33    9.18    1.10
   2   5  33    9.37    1.14
   2   5  34    6.69    0.92
  -2   5 -34    7.96    1.00
  -2   5 -35   -0.03    0.47
   2   5  35    0.19    0.43
   2  -5  35    0.17    0.33
  -2   5 -36    3.96    0.58
   2   5  36    3.50    0.56
   2   6 -36    0.60    0.33
   2   6 -35    0.26    0.42
   2   6 -34    0.11    0.49
  -2  -6  33   11.95    1.12
  -2   6  33    8.96    1.04
   2   6 -33   10.96    1.22
   2   6 -32    1.91    0.74
  -2  -6  32    2.48    0.72
  -2   6  32    1.57    0.80
   2   6 -31   71.36    4.68
  -2   6  31   73.04    4.81
  -2  -6  31   74.59    4.67
  -2   6  30    3.91    1.09
  -2  -6  30    3.02    0.91
   2   6 -30    4.77    1.05
  -2  -6  29   10.20    1.39
  -2   6  29    8.25    1.35
  -2   6  28    8.89    1.49
  -2   6  28   13.33    1.53
  -2  -6  28   10.69    1.53
  -2   6  27    8.15    1.47
  -2   6  27   11.11    1.54
  -2   6  26   10.31    1.21
   2   6 -26    9.80    2.81
  -2   6  26   13.91    3.24
  -2   6  26   11.42    1.60
  -2   6  26   12.53    3.26
  -2   6  25    8.93    2.91
   2   6 -25    4.65    2.04
  -2   6  25    4.85    0.83
  -2   6  25    5.73    2.25
  -2   6  25    6.17    2.33
  -2   6  25    6.11    1.30
  -2   6  25    4.64    0.93
   2   6 -24   16.33    3.63
  -2   6  24   17.29    1.66
  -2   6  24   18.02    3.98
  -2   6  24   21.02    4.09
  -2   6  24   19.74    2.13
  -2   6  24   19.26    1.84
  -2  -6  23   57.18    7.29
  -2   6  23   46.07    3.67
  -2   6  23   47.89    6.26
   2   6 -23   49.96    6.40
  -2   6  23   50.51    6.77
  -2   6  23   43.53    3.33
  -2   6  22   15.77    3.74
  -2   6  22   13.42    1.78
  -2  -6  22   18.52    4.35
   2   6 -22    7.71    2.93
  -2   6  22    6.68    2.78
  -2   6  22   11.77    1.49
  -2  -6  21  335.03   22.40
  -2   6  21  309.29   17.23
  -2   6  21  337.82   21.64
   2   6 -21  306.96   21.28
  -2   6  21  297.31   16.87
  -2   6  20   44.35    3.36
  -2   6  20   48.28    3.63
  -2  -6  20   55.50    7.04
  -2   6  20   49.47    6.35
  -2   6  19  288.44   15.44
  -2   6  19  263.34   15.19
  -2   6  19  357.06   21.06
  -2  -6  19  245.84   19.47
  -2   6  19  287.81   15.67
  -2   6  19  263.57   19.07
  -2   6  19  173.37   17.96
  -2   6  18    5.21    2.28
  -2   6  18    4.60    2.07
  -2  -6  18    5.24    2.30
  -2   6  18    5.05    0.94
  -2   6  18    6.02    2.41
  -2   6  18    6.80    1.14
  -2   6  18    4.63    1.10
  -2   6  17    3.41    0.90
  -2  -6  17    1.37    1.41
  -2   6  17    1.51    1.37
  -2   6  17    1.39    1.43
  -2   6  17    2.46    0.72
   2  -6 -17    1.74    1.07
   2   6 -17    1.98    1.24
  -2   6  17    2.61    2.00
   2   6 -17    2.49    0.67
  -2   6  17    3.54    0.90
  -2   6  16    4.93    1.00
   2   6 -16    4.79    0.83
   2  -6 -16    7.25    1.81
   2   6 -16    6.74    1.70
  -2   6  16    6.26    2.46
  -2   6  16    6.67    1.15
  -2   6  16    6.37    1.04
  -2  -6  16    5.47    1.96
  -2   6  16    3.78    1.63
  -2   6  16    3.45    1.75
  -2   6  15    1.42    1.44
   2  -6 -15    3.40    1.48
   2   6 -15    1.40    1.12
  -2   6  15    3.94    1.98
  -2  -6  15    1.85    1.29
  -2   6  14    3.77    1.65
   2   6 -14    3.17    1.55
   2   6 -14    5.53    1.66
   2  -6 -14    6.89    1.84
  -2   6  14    7.54    2.61
  -2  -6  14    2.02    1.22
  -2   6  14    2.80    1.37
  -2   6  13    6.04    1.92
   2   6 -13    7.84    2.10
   2  -6 -13    8.10    1.99
   2   6 -13   10.06    2.05
  -2   6  13    3.87    2.04
  -2  -6  13    5.81    1.62
  -2   6  13    5.99    1.48
  -2   6  12  113.53    9.19
   2   6 -12  136.90    9.91
  -2   6  12  115.14   10.34
   2  -6 -12  169.30   10.02
   2   6 -12  174.79    9.89
  -2  -6  12  101.69    8.54
  -2   6  12  117.93    8.58
  -2   6  11  204.25   13.93
   2   6 -11  200.22   14.07
  -2   6  11  203.24   15.06
   2  -6 -11  314.19   15.21
   2   6 -11  298.21   14.77
  -2  -6  11  188.51   13.15
  -2   6  11  196.11   13.02
  -2   6  10  114.56    8.22
   2   6 -10  110.42    8.35
  -2   6  10  106.68    9.03
   2  -6 -10  167.45    9.48
   2   6 -10  151.26    9.01
  -2   6  10   98.83    7.24
  -2  -6  10  105.88    7.47
  -2   6   9  736.05   42.61
   2   6  -9  742.33   42.85
  -2   6   9  674.84   43.43
   2   6  -9 1085.75   44.07
   2  -6  -9 1020.50   44.20
  -2  -6   9  663.78   41.69
   2   6  -8  133.85    9.88
  -2   6   8  142.33    9.82
  -2   6   8  135.69   10.33
   2  -6  -8  200.16   11.27
   2   6  -8  190.97   10.87
  -2   6   7  247.30   15.57
   2   6  -7  317.72   16.59
   2  -6  -7  303.27   16.76
  -2   6   7  221.11   15.74
  -2   6   6   22.02    2.37
   2   6  -6   23.76    2.86
   2  -6  -6   26.89    3.15
  -2   6   6   17.07    2.26
  -2   6   5   66.54    4.79
   2   6  -5   67.65    5.19
  -2   6   5   56.38    4.55
  -2   6   4   55.72    4.19
   2   6  -4   61.67    4.68
   2   6  -3   97.21    6.72
   2   6  -3   88.99    6.40
   2   6  -2  164.48    9.50
  -2   6   2  196.79    8.83
   2   6  -1  120.97    7.27
  -2   6   1  119.61    6.73
  -2   6   0  216.60   11.63
   2   6   0  224.48   12.39
  -2   6  -1  147.42    6.17
  -2   6  -1  145.10    5.99
   2   6   1  147.27    7.16
   2   6   2  189.35   12.35
  -2   6  -2  222.01   10.92
   2   6   2  246.25   11.85
   2   6   2  173.15   10.18
   2   6   3  137.88    9.68
   2   6   3  159.78    8.94
   2   6   3  128.48    7.45
  -2   6  -3  144.17    8.20
   2   6   4   17.61    2.70
  -2   6  -4   15.75    1.77
   2   6   4   16.16    1.86
   2   6   4   19.10    2.19
   2   6   4   14.26    1.17
  -2   6  -5   72.77    5.06
   2  -6   5   58.20    4.07
   2   6   5   69.81    4.10
   2   6   5   75.10    5.08
   2   6   5   74.06    6.39
  -2   6  -6  122.39    7.60
   2   6   6  107.23    6.28
   2   6   6  128.87    9.23
   2   6   6  127.36    7.94
   2   6   6  121.22    7.34
   2   6   7  166.68   10.48
  -2   6  -7  163.65   10.82
   2   6   7  167.58   12.22
   2   6   8  112.03    7.76
  -2   6  -8  107.08    8.14
   2   6   8  119.56    9.69
   2   6   9  346.01   21.33
  -2   6  -9  372.96   22.17
   2   6   9  399.81   23.95
   2   6  10  215.12   14.14
  -2   6 -10  222.56   14.90
   2   6  10  246.36   16.47
   2   6  11  144.27   10.03
  -2   6 -11  132.79   10.45
   2   6  12  290.98   18.00
   2   6  12  233.07   16.42
  -2   6 -12  262.77   17.33
   2   6  13   10.38    2.70
   2   6  13   12.27    2.51
  -2  -6 -13   11.35    2.13
  -2   6 -13   10.54    2.56
   2   6  14   13.32    3.18
  -2  -6 -14   11.59    2.24
  -2   6 -14   14.78    2.98
   2   6  14    9.28    2.43
   2   6  15    2.86    1.98
  -2   6 -15    4.56    1.05
   2   6  15    2.12    1.43
  -2  -6 -15    2.53    1.25
  -2   6 -15    6.74    2.11
   2   6  16    8.06    2.58
  -2   6 -16   11.46    2.85
   2   6  16    7.14    2.87
   2   6  16   10.16    1.34
   2   6  16   12.72    1.47
  -2   6 -16   10.74    1.56
   2   6  16    9.56    1.34
   2   6  17   17.06    3.82
   2   6  17   28.68    2.33
  -2   6 -17   29.51    4.33
  -2  -6 -17   22.81    2.29
   2   6  17   23.34    4.51
   2   6  17   30.73    2.43
   2   6  17   22.22    2.20
  -2   6 -17   33.10    2.74
  -2   6 -18    0.69    0.77
  -2   6 -18    1.17    1.57
  -2  -6 -18    1.17    0.72
   2   6  18    0.92    0.65
   2   6  18    1.05    0.64
   2   6  18    1.19    1.63
   2   6  18   -0.39    1.81
   2   6  18    1.86    0.78
   2   6  19   85.01    5.32
  -2   6 -19   88.76    8.21
   2   6  19  101.69    5.60
   2   6  19   72.64    5.25
   2   6  19   97.42    9.49
  -2   6 -20   57.08    6.45
   2   6  20   67.46    4.15
   2   6  20   54.22    7.19
   2   6  20   47.58    3.75
   2   6  20   64.67    7.61
   2   6  21  145.08   12.40
  -2   6 -21  142.21   11.18
   2   6  21  136.40    8.24
   2   6  21  120.40   12.08
   2   6  22  169.52   13.60
   2   6  22  154.50   13.71
  -2   6 -22  163.92   12.50
   2   6  22  156.08    9.40
  -2   6 -23   27.71    2.55
   2   6  23   26.64    4.62
   2   6  23   27.04    4.94
  -2   6 -23   22.24    3.86
   2   6  23   25.78    2.32
  -2   6 -24   34.38    2.94
   2   6  24   32.09    5.06
   2   6  24   28.53    5.10
  -2   6 -24   33.62    4.64
   2   6  24   33.62    2.74
   2   6  25    7.78    2.79
   2   6  25    7.26    2.70
  -2   6 -25    6.70    2.09
   2   6  25    7.27    1.18
  -2   6 -25    6.44    1.29
   2   6  26    4.16    1.01
  -2   6 -26    4.22    1.06
   2   6  27    1.31    0.75
   2   6  27    0.85    0.56
  -2   6 -27    1.66    0.85
  -2   6 -28    2.08    0.85
   2   6  28    1.97    0.82
  -2   6 -29    3.62    1.03
   2   6  29    4.09    1.00
  -2   6 -30    0.28    0.79
   2   6  30    0.16    0.73
  -2  -6 -30    1.70    0.71
  -2   6 -31   21.60    1.90
  -2  -6 -31   20.94    1.75
   2   6  31   21.86    1.91
  -2   6 -32   21.21    1.81
  -2  -6 -32   22.56    1.70
   2   6  32   19.78    1.78
  -2   6 -33    3.71    0.74
   2   7 -36   -0.02    0.23
   2   7 -35    4.20    0.58
   2   7 -34    8.06    0.88
  -2   7  34    7.76    0.75
   2   7 -33   22.14    1.79
  -2   7  33   24.81    1.77
  -2   7  32   32.53    2.51
   2   7 -32   35.68    2.47
  -2   7  31   27.23    2.27
   2   7 -31   27.84    2.19
  -2   7  30    9.44    1.35
   2   7 -30    9.01    1.24
  -2   7  29    3.56    0.98
  -2   7  28    3.58    1.05
  -2   7  27    3.13    0.69
  -2   7  27    4.38    0.81
  -2   7  27    3.07    0.99
  -2   7  26   12.31    1.39
  -2   7  26   12.34    1.65
  -2   7  26   11.15    1.26
  -2   7  25   18.45    1.98
  -2   7  25   14.11    1.46
  -2   7  25   11.64    3.26
  -2   7  25   14.01    1.56
  -2   7  24   15.76    1.89
  -2   7  24   14.34    1.49
  -2   7  24    9.82    2.98
  -2   7  24   14.28    1.61
  -2   7  23   90.31    5.78
  -2   7  23   99.80    6.18
  -2   7  23  109.73    9.92
  -2   7  23   72.59    8.74
  -2   7  23   83.21    5.53
  -2   7  22  142.89    8.58
  -2   7  22  134.45    8.22
  -2   7  22  149.32   12.46
  -2   7  21  102.82    6.57
  -2   7  21   99.52    6.31
  -2   7  21  116.76   10.56
  -2   7  20   70.79    4.98
  -2   7  20   71.63    4.77
  -2   7  20   78.95    8.43
  -2   7  19   16.87    3.89
  -2   7  19   19.72    2.13
  -2   7  19   15.77    1.70
  -2   7  19   17.86    1.91
   2   7 -19    9.16    3.13
  -2   7  19    6.77    2.72
  -2   7  18   67.74    7.53
  -2   7  18   50.00    3.70
  -2   7  18   53.26    3.67
  -2   7  18   51.34    3.45
  -2   7  18   36.33    5.65
   2   7 -18   31.25    3.07
   2   7 -18   45.68    6.20
  -2   7  17    1.05    1.44
   2   7 -17    2.48    1.90
   2   7 -17    1.48    0.66
  -2   7  17    1.56    1.27
  -2   7  17    2.57    0.83
  -2   7  17    3.58    0.92
  -2   7  17    2.91    0.93
  -2   7  17    5.14    2.41
   2   7 -16   28.15    2.64
  -2   7  16   27.52    2.61
  -2   7  16   27.07    3.81
  -2   7  16   30.11    5.04
  -2   7  16   29.88    4.54
   2   7 -16   24.41    4.38
   2   7 -16   26.21    2.33
  -2   7  16   40.34    3.01
  -2   7  16   35.59    2.70
   2   7 -15   35.33    2.85
  -2   7  15   25.00    2.61
  -2   7  15   34.80    4.00
  -2   7  15   30.68    5.16
  -2   7  15   33.29    4.65
   2   7 -15   31.59    4.65
   2   7 -15   28.90    2.44
  -2   7  15   46.17    3.05
  -2   7  15   45.29    3.25
   2   7 -14   36.17    2.93
  -2   7  14   26.59    3.48
  -2   7  14   32.66    5.12
  -2   7  14   33.09    4.52
   2   7 -14   36.13    4.83
   2   7 -14   32.98    2.59
  -2   7  14   49.66    3.27
  -2   7  14   50.10    3.46
   2   7 -13  100.58    6.25
  -2   7  13   86.79    6.98
  -2   7  13   95.71    9.15
  -2   7  13   90.84    8.07
   2   7 -13   91.15    5.89
   2   7 -13  110.74    8.77
  -2   7  13  125.20    6.70
  -2   7  13  109.42    6.72
  -2   7  12  152.12   12.25
  -2   7  12  155.60   11.32
   2   7 -12  169.15   11.66
   2   7 -11  136.84    9.27
  -2   7  11  137.01   10.75
  -2   7  11  127.52    9.70
   2   7 -11  143.24   10.08
  -2   7  10  154.48   10.02
   2   7 -10  127.17    9.21
  -2   7  10  156.53   10.83
  -2   7   9   48.80    4.44
  -2   7   9   48.51    4.88
  -2   7   8   37.34    3.79
  -2   7   8   48.26    4.39
  -2   7   7   10.77    1.88
  -2   7   7   15.50    2.08
   2   7  -7   13.25    1.87
  -2   7   6   58.69    4.53
   2   7  -6   49.42    4.45
  -2   7   5   25.18    2.41
   2   7  -5   17.44    2.47
  -2   7   4   62.45    4.37
   2   7  -4   53.67    4.95
  -2   7   3  103.02    6.28
   2   7  -3   86.62    7.23
  -2   7   2  104.25    6.30
   2   7  -2   90.19    7.56
   2   7  -1   94.79    7.70
  -2   7   1   98.25    6.01
   2   7   0  126.67    9.97
  -2   7   0  136.56    7.95
   2   7   0  140.79    8.73
   2   7   1   15.09    2.84
  -2   7  -1   14.84    1.37
   2   7   1   17.96    2.04
   2   7   2    9.65    2.31
   2   7   2   11.20    1.65
   2   7   3   54.43    5.89
  -2   7  -3   53.55    3.77
   2   7   3   51.69    4.33
   2   7   4   10.43    2.70
  -2   7  -4   14.21    1.65
   2   7   4   14.76    2.01
  -2   7  -5   33.67    3.01
   2   7   5   32.77    4.68
   2   7   5   35.98    3.53
   2   7   5   32.43    3.15
  -2   7  -6   57.68    4.64
   2   7   6   56.91    4.66
   2   7   6   60.83    6.64
   2   7   6   64.22    5.20
   2   7   7    6.57    1.38
  -2   7  -7    7.44    1.52
   2   7   7    9.50    1.87
   2   7   7   10.35    2.85
   2   7   8   22.59    2.78
   2   7   8   24.91    4.39
   2   7   8   31.40    3.60
  -2   7  -8   23.29    2.96
   2   7   9   37.42    3.80
   2   7   9   42.89    4.51
   2   7   9   33.51    2.72
  -2   7  -9   44.54    4.33
   2   7  10  219.38   14.50
   2   7  10  189.69   13.36
  -2   7 -10  223.16   14.21
   2   7  11  114.15    8.78
  -2   7 -11  120.36    9.42
   2   7  12   17.97    3.06
  -2   7 -12   28.74    3.94
   2   7  13  140.91   11.14
  -2   7 -13  131.09    9.04
   2   7  13  148.17    9.12
  -2   7 -13  153.23    8.80
  -2   7 -13  154.16   11.80
  -2   7 -14   38.02    3.04
  -2   7 -14   42.64    5.31
  -2   7 -14   34.63    3.29
   2   7  14   45.24    3.40
   2   7  14   40.51    3.35
   2   7  14   34.14    3.19
   2   7  14   31.40    4.62
   2   7  15   12.95    3.04
  -2   7 -15   16.15    1.77
  -2   7 -15   25.81    4.07
   2   7  15   20.48    4.19
  -2   7 -15   19.92    2.11
   2   7  15   28.33    2.22
   2   7  15   23.66    2.12
   2   7  15   16.25    1.95
   2   7  15   15.59    1.87
  -2  -7 -15   21.20    2.10
   2   7  16   46.22    6.44
  -2   7 -16   59.20    6.80
   2   7  16   44.03    6.76
  -2   7 -16   66.01    4.73
   2   7  16   79.32    4.62
   2   7  16   67.26    4.50
   2   7  16   49.14    4.28
  -2  -7 -16   78.84    4.71
  -2   7 -17   17.99    3.53
   2   7  17   16.17    3.82
  -2   7 -17   17.67    2.01
   2   7  17   20.41    1.86
   2   7  17   18.30    1.82
   2   7  17   12.50    1.65
  -2  -7 -17   16.32    1.84
   2   7  18   21.79    1.99
   2   7  18   19.40    4.15
   2   7  18   16.49    1.89
   2   7  18   21.70    1.96
  -2   7 -18   18.69    3.61
   2   7  18    9.69    3.02
  -2   7 -18   20.58    2.21
   2   7  19    7.87    1.21
   2   7  19    6.75    2.73
   2   7  19    9.85    1.37
   2   7  19    9.43    1.32
  -2   7 -19    9.14    2.67
   2   7  19    7.39    2.60
  -2   7 -19   10.78    1.56
   2   7  20  111.49    6.45
   2   7  20  105.27   10.47
   2   7  20   90.54    6.36
   2   7  20  111.49    6.53
  -2   7 -20  103.44    9.39
  -2   7 -20  113.17    6.89
   2   7  21   56.71    3.84
  -2   7 -21   57.82    6.45
   2   7  21   49.55    3.84
   2   7  21   60.43    4.04
   2   7  21   61.78    7.51
  -2   7 -21   64.84    4.37
  -2   7 -22   28.95    4.46
   2   7  22   26.09    2.28
   2   7  22   34.45    5.42
   2   7  22   20.52    4.43
  -2   7 -22   28.99    2.65
   2   7  22   29.87    2.48
  -2   7 -23  121.40   10.28
   2   7  23  125.51   11.60
   2   7  23  119.61    7.43
   2   7  23  135.49   11.57
  -2   7 -24   43.90    5.46
   2   7  24   47.36    6.48
   2   7  24   42.50    6.01
   2   7  24   48.32    3.46
   2   7  25   95.41    6.00
   2   7  26   18.13    1.74
   2   7  26   16.85    1.78
   2   7  27    1.90    0.80
  -2   7 -27    3.07    0.89
   2   7  27    2.35    0.73
   2   7  28    0.11    0.68
  -2   7 -28   -0.12    0.81
   2   7  28    0.18    0.48
   2   7  29    9.89    1.25
  -2   7 -29   11.11    1.37
  -2  -7 -30    9.21    1.12
   2   7  30    8.54    1.15
  -2   7 -30   11.55    1.30
  -2  -7 -31    2.41    0.64
  -2   7 -31    0.99    0.60
   2   7  31    1.27    0.68
  -2   7 -31    0.66    0.62
  -2  -7 -32    1.46    0.53
  -2   7 -32    4.05    0.75
   2   7  32    3.04    0.70
  -2   7 -32    2.20    0.64
   2   7  33    4.67    0.74
  -2  -7 -33    6.03    0.72
  -2   7 -33    5.65    0.78
   2   7  34    4.58    0.67
  -2   7 -34    5.53    0.69
   2   7  35   16.74    1.21
  -2   7 -35   17.19    1.20
   2   8 -35   11.45    0.87
  -2   8  33    9.04    0.90
  -2   8  32   13.19    1.24
  -2   8  30    1.19    0.71
  -2   8  29    5.11    1.01
   2   8 -29    5.53    0.95
  -2   8  28   -0.06    0.71
  -2   8  28   -0.35    0.46
   2   8 -28    0.27    0.58
  -2   8  28    0.26    0.47
  -2   8  27   12.23    1.52
   2   8 -27   10.95    1.36
  -2   8  27    9.28    1.18
   2   8 -27   11.98    1.32
  -2   8  27   10.80    1.17
  -2   8  26   11.04    1.34
  -2   8  26   11.15    1.52
   2   8 -26   13.60    1.49
  -2   8  26   11.08    1.25
  -2   8  25   54.13    3.85
  -2   8  25   59.26    4.18
  -2   8  25   52.36    3.70
   2   8 -25   59.25    4.02
   2   8 -24   51.40    3.71
  -2   8  24   48.12    3.55
  -2   8  24   51.78    6.46
  -2   8  24   54.75    3.91
  -2   8  24   44.50    3.33
  -2   8  24   35.98    5.68
  -2   8  23   84.32    5.63
  -2   8  23   88.74    5.93
  -2   8  23   84.91    5.44
  -2   8  23   72.46    8.58
  -2   8  22   43.73    3.20
  -2   8  22   45.77    6.15
  -2   8  22   38.84    3.31
  -2   8  22   36.56    2.90
  -2   8  21    0.41    1.42
  -2   8  21    0.08    0.73
  -2   8  21    0.32    0.63
  -2   8  21   -0.37    0.98
  -2   8  21    0.41    1.67
  -2   8  20    2.87    1.81
  -2   8  20    8.88    1.25
  -2   8  20    8.40    1.42
  -2   8  20    6.65    2.73
  -2   8  20    7.86    1.50
  -2   8  19    0.58    0.67
  -2   8  19   -0.84    1.72
  -2   8  19    1.13    0.89
  -2   8  19    0.28    0.86
  -2   8  19    1.20    1.37
  -2   8  18    7.22    1.21
  -2   8  18    9.20    3.09
   2   8 -18    4.40    1.01
  -2   8  18    3.82    1.95
  -2   8  18    6.40    1.27
  -2   8  18    8.80    1.46
  -2   8  17   26.24    4.90
  -2   8  17   29.25    2.44
  -2   8  17   20.95    2.28
  -2   8  17   20.65    4.17
   2   8 -17   18.06    2.00
   2   8 -16   41.27    3.20
  -2   8  16   50.21    6.64
   2   8 -16   42.65    3.52
  -2   8  16   35.08    3.31
  -2   8  16   36.96    5.39
  -2   8  16   61.25    4.09
  -2   8  16   58.58    3.76
   2   8 -15   36.46    2.85
   2   8 -15   37.22    3.17
  -2   8  15   35.16    5.46
  -2   8  15   32.65    3.00
  -2   8  15   36.04    4.97
  -2   8  15   51.32    3.46
  -2   8  15   52.03    3.72
   2   8 -14   76.37    4.99
   2   8 -14   79.01    5.36
  -2   8  14   79.44    8.31
   2   8 -14   75.79    5.22
  -2   8  14   65.97    5.10
  -2   8  14  115.57    5.94
  -2   8  14  102.36    6.05
  -2   8  14   74.67    7.42
  -2   8  13   87.66    7.96
  -2   8  13   97.20    9.04
   2   8 -13   91.43    6.01
   2   8 -13   89.06    5.68
   2   8 -13   80.47    5.84
  -2   8  12   22.04    3.33
  -2   8  12   23.13    3.84
  -2   8  12   28.45    2.55
  -2   8  12   22.88    2.44
   2   8 -12   21.39    2.04
   2   8 -12   24.42    2.05
   2   8 -12   21.13    1.80
  -2   8  11    3.03    1.26
   2   8 -11    1.45    0.57
   2   8 -11    1.34    0.44
  -2   8  11    1.24    0.86
  -2   8  11    2.12    0.91
  -2   8  11    2.73    1.37
   2   8 -11    1.12    0.51
   2   8 -10   20.91    1.89
  -2   8  10   27.70    2.60
  -2   8  10   24.23    3.13
   2   8 -10   23.00    1.77
  -2   8  10   25.01    3.45
  -2   8   9   76.09    6.21
  -2   8   9   72.59    6.28
  -2   8   8   48.12    4.52
  -2   8   7  111.36    7.83
  -2   8   6   28.05    2.87
  -2   8   5   71.26    5.21
  -2   8   4  243.02   14.18
  -2   8   3  211.74   12.69
   2   8  -3  242.92   16.00
  -2   8   2   82.83    5.45
   2   8  -2   86.85    8.43
  -2   8   1   66.39    4.41
   2   8  -1   63.05    7.26
  -2   8   0   46.60    3.28
   2   8   0   45.64    3.94
   2   8   0   54.14    6.49
   2   8   1  116.33    7.81
   2   8   1  113.75   10.76
   2   8   2   93.56    6.79
   2   8   2  106.84   10.09
   2   8   3  174.87   11.22
   2   8   3  181.95   14.67
   2   8   4  106.60    7.69
   2   8   4  116.78   10.94
  -2   8  -5  140.55    8.84
   2   8   5  141.04    9.63
   2   8   5  145.88   12.92
  -2   8  -6  113.76    7.55
   2   8   6  109.26    8.12
  -2   8  -7   63.05    5.14
   2   8   7   67.74    5.80
   2   8   8   18.92    2.65
  -2   8  -8   26.09    2.96
   2   8   8   20.88    3.13
   2   8   9   81.57    5.47
   2   8   9   88.30    5.16
  -2   8  -9   91.84    6.98
   2   8   9   83.32    6.69
   2   8   9   93.34    7.61
   2   8   9   74.63    5.47
   2   8  10    7.86    1.84
   2   8  10   10.80    1.49
   2   8  10   10.73    2.40
   2   8  10    7.40    1.26
  -2   8 -10    7.30    1.88
   2   8  11   13.16    1.61
   2   8  11   15.68    2.66
   2   8  11   10.42    1.59
   2   8  11   12.28    2.84
  -2   8 -11   13.08    2.60
  -2   8 -11   13.11    1.32
  -2   8 -12   37.39    2.53
  -2   8 -12   25.85    3.95
   2   8  12   31.73    2.78
  -2   8 -12   26.05    2.57
   2   8  12   34.80    4.83
   2   8  12   33.29    2.86
   2   8  12   25.69    3.73
   2   8  12   29.31    2.77
  -2   8 -13   39.48    4.97
  -2   8 -13   35.58    2.74
   2   8  13   47.20    3.10
  -2   8 -13   28.93    2.87
   2   8  13   32.27    5.06
   2   8  13   29.35    4.25
   2   8  13   39.34    3.14
   2   8  13   33.59    3.03
   2   8  13   34.53    3.07
   2   8  14   66.56    3.87
  -2   8 -14   34.68    3.51
  -2   8 -14   47.26    3.46
  -2   8 -14   50.81    5.88
   2   8  14   32.95    4.96
   2   8  14   59.81    3.95
   2   8  14   46.30    3.74
   2   8  14   47.80    3.81
   2   8  15   80.85    4.85
  -2   8 -15   57.82    4.35
  -2   8 -15   57.65    6.75
   2   8  15   82.74    4.70
  -2   8 -15   51.16    4.55
   2   8  15   43.29    6.08
   2   8  15   58.16    4.55
   2   8  15   58.43    4.66
  -2  -8 -15   88.03    4.91
  -2   8 -16    3.93    1.96
   2   8  16    3.56    0.92
   2   8  16    4.43    0.94
   2   8  16    3.87    0.94
  -2   8 -16    2.91    0.96
   2   8  16    2.39    1.61
  -2   8 -17    0.67    1.30
   2   8  17   -0.24    0.74
   2   8  17    0.74    0.63
   2   8  17    0.44    0.63
  -2   8 -17   -0.09    0.76
   2   8  17   -0.37    1.26
  -2   8 -18    1.01    1.31
   2   8  18    2.04    0.81
   2   8  18    1.62    0.78
   2   8  18    2.01    0.77
  -2   8 -18    1.59    0.92
   2   8  18    1.16    1.43
  -2   8 -19    5.97    2.38
   2   8  19    7.06    1.14
   2   8  19    5.16    1.06
   2   8  19    5.02    1.08
   2   8  19    6.69    2.80
  -2   8 -19    4.62    1.26
   2   8  19    2.42    1.76
  -2   8 -20    4.88    2.21
   2   8  20    5.01    0.96
   2   8  20    5.36    1.07
   2   8  20    4.38    1.05
   2   8  20    7.43    2.85
   2   8  20    2.06    1.71
  -2   8 -20    5.20    1.23
  -2   8 -21    3.30    1.12
   2   8  21    2.53    2.27
   2   8  21    3.86    0.97
  -2   8 -21    4.74    2.14
   2   8  21    2.06    1.62
   2   8  21    3.33    0.88
  -2   8 -22   31.50    4.66
   2   8  22   25.28    2.33
   2   8  22   33.38    5.38
   2   8  22   30.59    2.48
   2   8  22   22.29    4.44
  -2   8 -22   30.09    2.71
  -2   8 -23   21.10    3.75
  -2   8 -23   23.70    2.32
   2   8  23   22.73    4.42
   2   8  23   21.57    4.33
   2   8  23   19.71    1.93
   2   8  23   25.42    2.14
  -2   8 -24   15.37    1.78
   2   8  24   11.02    1.34
   2   8  24   14.56    1.58
  -2   8 -25   44.86    3.35
   2   8  25   45.38    3.28
   2   8  25   41.21    3.13
  -2   8 -26   10.96    1.40
   2   8  26   10.68    1.30
   2   8  26    9.00    1.21
   2   8  27    5.59    0.95
   2   8  27    5.83    0.94
   2   8  28    1.45    0.58
  -2   8 -28    1.50    0.73
   2   8  28    1.47    0.62
   2   8  29    0.57    0.44
   2   8  29    0.74    0.55
  -2   8 -29    1.68    0.69
   2   8  30    4.27    0.80
  -2  -8 -30    4.28    0.77
  -2   8 -30    5.68    0.88
  -2  -8 -31   10.38    1.05
   2   8  31   10.28    1.07
  -2   8 -31    8.95    1.06
  -2  -8 -32    8.31    0.85
   2   8  32    7.12    0.84
  -2   8 -32    6.87    0.83
  -2  -8 -33    3.22    0.51
  -2   8 -33    3.32    0.54
  -2   9  33   14.03    1.07
   2   9 -33   14.88    1.10
  -2   9  32   13.82    1.16
   2   9 -32   12.50    1.10
  -2   9  31    5.04    0.82
   2   9 -31    4.90    0.73
  -2   9  30    3.79    0.80
   2   9 -30    3.28    0.70
  -2   9  29    6.51    0.81
   2   9 -29    7.36    0.98
   2   9 -28    1.67    0.64
  -2   9  28    1.54    0.56
  -2   9  28    0.65    0.43
  -2   9  28    0.61    0.61
  -2   9  27   11.77    1.41
  -2   9  27   12.39    1.23
  -2   9  27   11.73    1.29
   2   9 -27   15.07    1.44
  -2   9  26    1.21    0.78
  -2   9  26    1.50    0.60
   2   9 -26    1.72    0.70
  -2   9  26    1.40    0.68
  -2   9  25   11.81    1.57
   2   9 -25   13.84    1.51
  -2   9  25   11.19    1.31
   2   9 -25   14.74    1.55
  -2   9  25   12.76    1.49
  -2   9  24   11.33    1.59
   2   9 -24   14.72    1.61
  -2   9  24   11.52    1.34
  -2   9  24   11.09    1.48
   2   9 -24   12.44    1.51
  -2   9  23  104.43    6.45
   2   9 -23   99.43    6.43
  -2   9  23   97.80    6.18
  -2   9  23   99.70    6.54
  -2   9  22  129.51    8.38
  -2   9  22  151.39   12.53
  -2   9  22  132.69    8.06
  -2   9  22  152.56    8.43
   2   9 -22  133.86    8.32
  -2   9  21  101.65    6.23
  -2   9  21  113.81   10.53
   2   9 -21   96.56    6.42
  -2   9  21  112.51    6.59
  -2   9  21   95.50    6.47
  -2   9  20   50.70    3.47
   2   9 -20   38.00    3.41
  -2   9  20   54.33    6.94
  -2   9  20   51.95    3.77
  -2   9  20   41.96    3.54
  -2   9  19    2.23    0.84
  -2   9  19    1.09    0.90
   2   9 -19    2.46    0.91
  -2   9  19    2.59    1.10
  -2   9  19    2.92    1.96
  -2   9  19    4.74    2.18
  -2   9  18    5.36    2.35
   2   9 -18    3.13    0.89
  -2   9  18    5.08    1.14
  -2   9  18    3.24    0.99
   2   9 -18    4.94    1.07
  -2   9  18    8.05    1.41
  -2   9  18    3.32    1.96
  -2   9  18    6.97    1.23
  -2   9  17    1.81    1.44
   2   9 -17    4.21    0.91
  -2   9  17    6.74    1.23
  -2   9  17    4.68    1.04
   2   9 -17    4.31    1.04
  -2   9  17    8.00    1.47
  -2   9  17    5.28    2.43
  -2   9  17    8.48    1.36
  -2   9  16    0.34    1.17
   2   9 -16    0.96    0.61
  -2   9  16    1.38    0.86
   2   9 -16    0.24    0.61
  -2   9  16    0.16    0.65
  -2   9  16    0.78    1.43
  -2   9  16    1.62    0.84
  -2   9  16    1.78    1.00
   2   9 -15   21.86    1.94
  -2   9  15   28.62    2.75
  -2   9  15   28.27    2.51
  -2   9  15   16.08    3.72
   2   9 -15   18.98    2.12
   2   9 -15   16.53    1.94
  -2   9  15   14.17    3.20
   2   9 -14   67.51    4.65
  -2   9  14   98.07    5.59
  -2   9  14   98.35    5.89
  -2   9  14   79.16    7.99
   2   9 -14   66.14    4.94
   2   9 -14   62.58    4.83
  -2   9  14   65.66    7.02
   2   9 -13  161.67    9.71
  -2   9  13  185.47   10.80
  -2   9  13  178.19   13.28
   2   9 -13  150.63    9.97
   2   9 -13  157.52    9.93
  -2   9  13  153.16   12.32
   2   9 -12  341.22   20.18
  -2   9  12  362.68   23.23
  -2   9  12  341.94   20.78
   2   9 -12  344.47   20.13
   2   9 -12  355.79   19.89
   2   9 -11  338.27   20.36
  -2   9  11  385.57   23.24
   2   9 -11  343.63   20.34
   2   9 -11  363.76   20.14
   2   9 -10  377.52   22.23
  -2   9  10  423.35   24.72
   2   9 -10  397.87   22.26
   2   9 -10  433.56   22.07
   2   9  -9  131.44    7.94
  -2   9   9  162.79   10.14
   2   9  -9  127.95    7.85
   2   9  -9  148.09    8.06
   2   9  -9  154.19    7.83
   2   9  -8  100.81    6.49
  -2   9   8  121.35    8.16
   2   9  -8  102.92    6.47
   2   9  -8  118.77    6.64
   2   9  -8  118.39    6.41
   2   9  -7   37.77    2.39
   2   9  -7   35.31    2.41
  -2   9   7   23.98    2.62
  -2   9   7   44.66    3.65
   2   9  -7   30.19    2.40
  -2   9   7   39.03    3.64
   2   9  -7   36.28    2.55
   2   9  -7   30.00    2.39
  -2   9   6    9.56    1.71
   2   9  -6    8.46    1.03
  -2   9   6    6.93    1.18
   2   9  -6   10.85    1.16
  -2   9   6    9.56    1.65
   2   9  -6   10.29    1.02
   2   9  -6   10.57    1.06
   2   9  -5   11.20    1.13
  -2   9   5    6.49    1.07
  -2   9   5    9.03    1.48
   2   9  -5    8.78    0.92
   2   9  -5    8.74    0.97
  -2   9   5    6.98    1.50
  -2   9   5    6.78    1.10
  -2   9   4   81.48    5.62
   2   9  -4   77.12    4.80
   2   9  -4   82.87    4.96
  -2   9   3  121.43    7.89
   2   9  -3  121.77    7.22
   2   9  -3  134.79    7.42
  -2   9   2  400.84   21.92
   2   9  -2  390.33   21.27
   2   9   2  282.40   15.27
   2   9   2  241.47   15.53
   2   9   3  106.89    6.40
   2   9   3  127.40    8.03
   2   9   3  114.69    6.37
   2   9   4   38.15    2.75
   2   9   4   38.09    3.04
   2   9   4   41.26    2.72
   2   9   4   40.59    3.91
   2   9   4   35.88    2.84
   2   9   5    6.72    0.90
   2   9   5    8.58    1.03
   2   9   5    5.98    1.56
   2   9   6    6.51    1.65
  -2   9  -6    6.81    0.79
   2   9   6    6.40    0.95
   2   9   6    6.63    0.90
  -2   9  -6    6.43    0.81
   2   9   7   21.03    3.04
  -2   9  -7   22.17    1.61
   2   9   7   17.09    1.96
   2   9   7   19.06    1.70
  -2   9  -7   20.23    2.41
  -2   9  -7   20.48    1.66
  -2   9  -8  153.53    8.49
   2   9   8  155.71   11.00
   2   9   8  139.60    9.12
   2   9   8  133.45    9.03
   2   9   8  152.13    8.70
  -2   9  -8  146.35    9.96
  -2   9  -8  161.67    8.64
  -2   9  -9  186.24   10.44
   2   9   9  203.62   13.51
  -2   9  -9  199.04   10.63
  -2   9  -9  192.20   12.33
   2   9   9  170.53   11.12
   2   9   9  190.88   10.69
   2   9   9  174.50   11.08
   2   9  10  371.05   20.90
  -2   9 -10  345.43   20.41
  -2   9 -10  368.53   20.12
   2   9  10  411.86   23.98
  -2   9 -10  401.03   20.36
  -2   9 -10  406.69   22.69
   2   9  10  345.39   20.86
   2   9  10  367.84   21.18
  -2   9 -11  223.28   12.31
   2   9  11  197.04   12.77
   2   9  11  226.49   12.91
  -2   9 -11  198.94   12.43
   2   9  11  215.32   13.02
  -2   9 -11  212.87   12.07
   2   9  11  237.02   15.92
   2   9  11  186.76   14.30
  -2   9 -11  244.18   12.40
  -2   9 -11  246.13   14.92
  -2   9 -12  219.90   11.73
  -2   9 -12  227.40   14.54
  -2   9 -12  172.99   11.77
   2   9  12  207.75   12.31
   2   9  12  205.40   12.21
   2   9  12  219.75   12.34
  -2   9 -12  207.50   11.70
   2   9  12  222.16   15.67
   2   9  12  168.52   13.77
  -2   9 -13  103.72    6.00
  -2   9 -13   96.07    8.41
  -2   9 -13   81.45    6.03
   2   9  13   87.46    6.30
   2   9  13   98.41    6.42
   2   9  13  112.68    6.54
  -2   9 -13   87.09    5.89
   2   9  13  104.03    9.51
   2   9  13   76.15    7.79
  -2   9 -14   42.65    3.20
  -2   9 -14   39.23    5.12
   2   9  14   45.75    3.55
   2   9  14   39.76    3.51
  -2   9 -14   31.98    3.17
   2   9  14   54.61    3.73
  -2   9 -14   37.47    3.12
   2   9  14   43.03    6.05
   2   9  14   38.96    5.03
  -2   9 -15   14.92    1.81
   2   9  15   20.63    2.09
  -2   9 -15   14.57    1.75
  -2   9 -15   16.10    3.31
   2   9  15   17.93    2.03
   2   9  15   19.13    4.14
  -2   9 -15   14.52    1.93
   2   9  15   11.17    2.82
   2   9  15   19.53    1.86
   2   9  16    0.34    1.18
  -2   9 -16    0.43    0.63
  -2   9 -16    0.33    1.12
   2   9  16    0.99    0.77
   2   9  16    0.40    0.60
  -2   9 -16   -0.09    0.87
   2   9  16    1.31    1.61
   2   9  16    0.51    0.75
  -2   9 -16    0.61    0.65
  -2   9 -17    1.72    0.80
  -2   9 -17    0.99    1.50
   2   9  17    2.09    0.86
   2   9  17    2.04    0.75
  -2   9 -17    2.10    0.98
   2   9  17    1.10    1.43
   2   9  17    3.32    0.99
   2   9  17    2.26    2.12
   2   9  18   34.01    2.49
   2   9  18   25.98    2.49
  -2   9 -18   26.28    2.70
   2   9  18   31.01    2.52
  -2   9 -18   19.74    2.39
  -2   9 -18   29.36    4.70
   2   9  18   16.45    3.78
   2   9  19   66.93    4.08
   2   9  19   57.05    4.14
  -2   9 -19   62.08    4.45
  -2   9 -19   46.13    4.13
  -2   9 -19   59.74    6.85
   2   9  20   93.44    5.45
   2   9  20   80.05    5.48
  -2   9 -20  101.39    6.01
  -2   9 -20   74.24    5.71
  -2   9 -20   76.24    8.08
   2   9  21   83.82    5.02
   2   9  21   68.83    4.98
  -2   9 -21   88.38    5.46
  -2   9 -21   74.34    5.38
  -2   9 -21   72.92    7.70
   2   9  22   52.40    3.63
  -2   9 -22   54.70    4.08
  -2   9 -22   51.55    3.93
   2   9  22   49.48    3.65
   2   9  23   18.37    1.70
  -2   9 -23   15.73    1.91
  -2   9 -23   16.62    1.87
   2   9  23   14.74    1.62
   2   9  24   10.40    1.25
  -2   9 -24   13.90    1.70
  -2   9 -24    9.19    1.37
   2   9  24   10.98    1.43
   2   9  24   10.79    1.25
   2   9  25    3.22    0.88
  -2   9 -25    4.40    1.02
  -2   9 -25    3.24    0.92
   2   9  25    3.30    0.76
   2   9  26    1.66    0.68
  -2   9 -26    2.06    0.79
  -2   9 -26    1.79    0.72
   2   9  26    1.53    0.59
   2   9  27    2.25    0.66
  -2   9 -27    1.40    0.66
   2   9  27    1.83    0.58
  -2   9 -27    2.32    0.78
   2   9  28    7.04    0.92
  -2   9 -28    6.61    0.98
  -2   9 -28    7.99    1.05
  -2   9 -29   16.26    1.42
  -2   9 -29   15.17    1.39
   2   9  29   12.71    1.20
  -2  -9 -31   34.84    2.28
  -2  -9 -32   20.42    1.43
  -2  -9 -33    3.57    0.43
   2  10 -32    1.40    0.32
  -2  10  32    1.59    0.37
   2  10 -31    3.17    0.49
  -2  10  31    3.21    0.58
   2  10 -30    0.38    0.40
  -2  10  30    1.54    0.55
   2  10 -29    0.32    0.45
  -2  10  29    0.53    0.55
  -2  10  29    0.65    0.38
   2  10 -28    0.83    0.51
  -2  10  28    1.52    0.50
  -2  10  28    0.79    0.63
  -2  10  27    0.70    0.45
   2  10 -27    0.68    0.52
  -2  10  27    0.75    0.50
  -2  10  26    3.98    0.71
   2  10 -26    4.57    0.82
  -2  10  26    3.60    0.79
  -2  10  25    0.74    0.56
   2  10 -25    0.58    0.57
  -2  10  25    0.06    0.64
   2  10 -24   10.93    1.34
  -2  10  24    9.93    1.35
  -2  10  24    9.41    1.20
   2  10 -24    9.88    1.27
  -2  10  23    3.05    0.95
   2  10 -23    3.26    0.90
   2  10 -23    4.12    0.98
  -2  10  23    3.43    0.83
  -2  10  22    1.22    0.93
  -2  10  22    2.82    0.89
   2  10 -22    2.35    0.89
   2  10 -22    3.17    0.89
   2  10 -21   10.81    1.50
  -2  10  21   11.95    1.67
  -2  10  21    9.70    1.41
   2  10 -21    9.43    1.47
  -2  10  20    3.51    1.04
  -2  10  20    3.07    2.07
   2  10 -20    4.32    1.03
  -2  10  20    3.55    1.14
   2  10 -20    3.04    0.98
  -2  10  19    2.84    0.99
   2  10 -19    4.30    1.04
  -2  10  19    1.95    1.68
  -2  10  19    0.54    0.87
  -2  10  19    3.04    1.13
   2  10 -19    1.44    0.83
   2  10 -18    0.72    0.70
   2  10 -18    0.91    0.55
  -2  10  18   -0.39    1.24
  -2  10  18    1.61    1.07
   2  10 -18    0.34    0.65
  -2  10  18    0.33    0.74
   2  10 -17    1.12    0.69
   2  10 -17    0.54    0.44
  -2  10  17    2.29    1.92
  -2  10  17    2.24    1.09
   2  10 -17    0.93    0.73
  -2  10  17    2.07    0.88
  -2  10  17    1.22    0.83
   2  10 -16    4.67    0.97
   2  10 -16    5.25    0.97
  -2  10  16    3.65    2.09
  -2  10  16    7.15    1.51
   2  10 -16    4.97    1.07
  -2  10  16    7.71    1.38
  -2  10  16    6.56    1.33
   2  10 -15    2.09    0.73
   2  10 -15    0.83    0.55
  -2  10  15    1.72    1.55
  -2  10  15    2.90    1.09
   2  10 -15    1.45    0.74
  -2  10  15    2.48    1.03
  -2  10  15    2.62    0.98
   2  10 -14    0.96    0.53
   2  10 -14    2.38    0.74
  -2  10  14    1.27    1.31
  -2  10  14    2.25    1.06
   2  10 -14    1.92    0.75
  -2  10  14    1.71    0.95
  -2  10  14    2.63    1.03
   2  10 -14    1.63    0.75
   2  10 -13    0.86    0.69
  -2  10  13    0.73    0.89
  -2  10  13    1.73    1.40
  -2  10  13    0.95    0.97
   2  10 -13    0.88    0.62
   2  10 -13    0.93    0.57
   2  10 -13    2.14    0.63
  -2  10  12    6.99    2.07
   2  10 -12    5.38    1.12
   2  10 -12    6.01    1.07
   2  10 -12    7.53    1.03
   2  10 -12    5.85    1.00
  -2  10  11   17.99    3.07
   2  10 -11   18.22    1.91
   2  10 -11   18.16    1.83
   2  10 -11   15.50    1.71
   2  10 -11   20.75    1.73
   2  10 -10    6.27    0.92
   2  10 -10    5.94    1.05
  -2  10  10    5.85    1.31
  -2  10  10    6.33    1.77
  -2  10  10    4.25    1.22
   2  10 -10    6.69    1.07
   2  10 -10    5.69    0.96
  -2  10   9   34.11    3.12
   2  10  -9   25.64    2.57
  -2  10   9   37.66    4.02
  -2  10   9   29.38    3.05
  -2  10   9   47.80    3.93
   2  10  -9   34.87    2.74
   2  10  -9   45.79    2.86
   2  10  -9   37.75    2.58
   2  10  -8   10.55    1.13
   2  10  -8    8.58    1.20
  -2  10   8    9.55    1.50
  -2  10   8    8.46    1.76
   2  10  -8   11.18    1.31
   2  10  -8    9.49    1.18
  -2  10   8   11.87    2.02
  -2  10   8    8.00    1.48
  -2  10   7   34.15    2.84
   2  10  -7   28.32    2.39
  -2  10   7   42.21    3.75
  -2  10   7   22.97    2.60
   2  10  -7   33.76    2.53
   2  10  -7   27.91    2.37
   2  10  -7   35.97    2.38
   2  10  -7   34.22    2.41
  -2  10   7   32.64    3.38
  -2  10   6   37.05    2.98
   2  10  -6   31.12    2.61
  -2  10   6   40.60    3.78
  -2  10   6   29.06    2.84
   2  10  -6   42.64    2.84
   2  10  -6   36.16    2.69
  -2  10   6   37.49    3.52
   2  10  -6   40.80    2.68
   2  10  -6   39.29    2.60
   2  10  -5   15.73    1.59
  -2  10   5   15.84    1.74
  -2  10   5   16.94    1.61
   2  10  -5   19.37    1.69
   2  10  -5   21.67    1.80
  -2  10   5   14.59    2.25
  -2  10   5   15.36    1.76
  -2  10   5   15.44    2.07
   2  10  -5   22.01    1.68
   2  10  -5   21.74    1.62
   2  10  -4    8.50    0.97
   2  10  -4    7.36    0.91
  -2  10   4    6.76    1.52
  -2  10   4    6.96    0.95
  -2  10   4    4.57    0.91
  -2  10   4    6.25    1.00
   2  10  -4    7.25    0.99
   2  10  -4    6.26    0.89
   2  10  -3   16.44    1.39
  -2  10   3   11.23    1.33
  -2  10   3   14.15    1.42
  -2  10   3   12.64    1.90
  -2  10   3   11.53    1.39
   2  10  -3   13.70    1.38
  -2  10   3   15.70    1.40
   2  10  -2   83.34    4.73
  -2  10   2   71.06    4.70
  -2  10   2   74.24    4.76
  -2  10   2   66.40    4.73
  -2  10   2   70.49    5.35
   2  10  -2   73.42    4.75
   2  10  -1   59.99    3.65
  -2  10   1   51.02    3.55
   2  10  -1   63.91    3.75
   2  10  -1   46.54    4.09
  -2  10   1   57.94    3.69
  -2  10   1   52.72    3.65
  -2  10   1   46.16    4.02
   2  10  -1   54.35    3.69
  -2  10   1   65.71    3.69
   2  10   0   25.96    1.89
  -2  10   0   19.63    1.72
   2  10   0   20.24    2.28
  -2  10   0   23.11    1.87
  -2  10   0   21.23    1.83
  -2  10   0   20.83    2.12
   2  10   0   23.38    1.93
   2  10   1   13.12    1.34
  -2  10  -1   11.53    1.21
   2  10   1   13.37    1.72
  -2  10  -1   12.25    1.15
   2  10   1   11.90    1.21
  -2  10  -1   13.92    1.19
  -2  10  -1   10.68    1.07
  -2  10  -1   10.37    1.15
  -2  10  -1   10.00    1.33
  -2  10  -2    8.91    1.03
   2  10   2    8.79    1.11
   2  10   2    8.66    1.43
  -2  10  -2    7.35    1.04
  -2  10  -2    8.85    0.97
  -2  10  -2    9.02    0.96
   2  10   2    9.60    1.07
   2  10   3   19.27    2.17
  -2  10  -3   18.25    1.67
   2  10   3   21.41    2.74
  -2  10  -3   22.85    1.68
  -2  10  -3   22.65    1.71
   2  10   3   20.39    1.84
   2  10   4   42.62    4.05
  -2  10  -4   42.25    2.61
   2  10   4   35.39    3.16
  -2  10  -4   29.75    2.54
   2  10   4   40.32    2.85
  -2  10  -4   39.02    2.61
  -2  10  -5   55.35    3.34
   2  10   5   53.77    3.45
  -2  10  -5   42.66    3.23
   2  10   5   43.60    3.77
   2  10   5   52.45    4.85
  -2  10  -5   52.55    3.25
   2  10   6    4.73    0.93
  -2  10  -6    5.66    0.85
  -2  10  -6    6.66    0.86
  -2  10  -6    7.17    0.91
   2  10   6    6.29    1.65
   2  10   7   20.15    2.76
  -2  10  -7   19.05    1.72
   2  10   7   20.29    3.06
  -2  10  -7   22.51    1.70
   2  10   7   20.14    1.82
  -2  10  -8   68.12    4.22
   2  10   8   71.27    6.44
  -2  10  -8   71.77    4.36
   2  10   8   63.32    4.84
   2  10   8   65.84    4.43
   2  10   9  129.50    9.89
  -2  10  -9  120.43    7.09
   2  10   9  114.73    7.84
  -2  10  -9  131.07    7.30
   2  10   9  116.69    7.87
  -2  10 -10   57.95    3.70
   2  10  10   54.03    6.05
   2  10  10   55.70    4.44
   2  10  10   62.20    4.79
   2  10  10   50.18    4.30
  -2  10 -10   60.43    3.90
  -2  10 -11   20.66    1.69
  -2  10 -11   14.49    1.72
   2  10  11   19.27    3.52
   2  10  11   23.56    2.53
   2  10  11   17.94    2.21
   2  10  11   15.44    2.13
  -2  10 -11   21.43    1.89
   2  10  12   37.51    5.27
  -2  10 -12   33.77    2.96
   2  10  12   45.06    3.64
   2  10  12   36.17    3.39
   2  10  12   42.12    3.50
  -2  10 -12   36.86    4.36
  -2  10 -12   39.24    2.96
  -2  10 -13    5.98    1.81
   2  10  13    8.53    1.50
  -2  10 -13    5.00    1.02
  -2  10 -13    5.00    1.01
   2  10  13    5.33    1.27
   2  10  13    6.16    1.38
  -2  10 -13    6.49    1.00
   2  10  13    4.63    2.14
  -2  10 -14    6.78    1.23
   2  10  14   10.80    3.00
   2  10  14    9.88    1.57
  -2  10 -14    8.65    1.19
   2  10  14   11.34    1.64
  -2  10 -14    6.27    1.97
  -2  10 -14    8.27    1.27
  -2  10 -15    1.12    1.09
  -2  10 -15    0.26    0.73
  -2  10 -15    1.13    0.64
   2  10  15    0.46    0.80
  -2  10 -15    0.70    0.53
   2  10  15    0.82    1.60
  -2  10 -16    5.57    1.29
  -2  10 -16    9.24    1.32
   2  10  16   12.66    1.67
  -2  10 -16    7.08    2.18
   2  10  16   10.34    3.15
  -2  10 -17    5.34    1.27
  -2  10 -17    7.37    1.23
   2  10  17    8.71    1.41
  -2  10 -17    9.74    2.62
   2  10  17    8.85    3.12
  -2  10 -18    4.84    1.20
  -2  10 -18    3.74    0.98
   2  10  18    6.87    1.29
  -2  10 -18    6.45    2.27
   2  10  18    3.12    2.40
  -2  10 -19   18.60    2.07
   2  10  19    7.97    2.81
   2  10  19   15.57    1.83
   2  10  19   14.02    3.98
  -2  10 -19   13.21    1.73
  -2  10 -20   18.35    2.05
  -2  10 -20   14.28    1.80
   2  10  20   16.46    1.86
  -2  10 -21   16.46    1.91
  -2  10 -21   14.83    1.81
   2  10  21   15.34    1.72
  -2  10 -22    9.50    1.40
  -2  10 -22    8.95    1.39
   2  10  22    9.30    1.26
   2  10  22   11.32    1.51
   2  10  23    4.23    0.85
   2  10  23    4.55    1.00
  -2  10 -23    3.75    0.97
  -2  10 -23    3.81    0.97
   2  10  24    1.23    0.54
   2  10  24    1.13    0.70
  -2  10 -24    1.82    0.74
   2  10  25    1.07    0.62
  -2  10 -25    0.76    0.62
   2  10  26    3.06    0.74
  -2  10 -26    2.22    0.70
   2  10  27    6.11    0.87
   2  10  28    5.06    0.72
  -2 -10 -29    7.61    0.82
   2  10  29    4.93    0.64
  -2  11  30    0.57    0.38
  -2  11  29    2.27    0.55
  -2  11  28    3.65    0.71
  -2  11  28    2.83    0.53
  -2  11  27    0.54    0.44
  -2  11  27    0.54    0.58
  -2  11  26    2.23    0.78
  -2  11  26    2.13    0.63
  -2  11  25    1.51    0.54
  -2  11  25    0.67    0.56
  -2  11  25    1.38    0.72
  -2  11  24    8.72    1.18
  -2  11  24    7.43    1.02
  -2  11  23   26.58    2.32
  -2  11  23   26.76    2.18
   2  11 -22   24.10    2.11
  -2  11  22   24.37    2.10
  -2  11  22   24.28    2.27
   2  11 -21    6.91    1.15
   2  11 -21    8.45    1.20
  -2  11  21    6.06    1.12
  -2  11  21    8.13    1.36
   2  11 -20    1.44    0.76
  -2  11  20    2.80    1.04
  -2  11  20    1.80    0.85
   2  11 -20    1.78    0.76
   2  11 -19   11.08    1.42
  -2  11  19   12.67    1.77
  -2  11  19   11.11    1.56
   2  11 -19    8.76    1.38
   2  11 -18    6.62    1.25
   2  11 -18   10.70    1.40
  -2  11  18   11.51    1.71
  -2  11  18   12.96    1.68
   2  11 -18    7.08    1.24
   2  11 -17   23.45    2.32
  -2  11  17   38.41    3.21
   2  11 -17   31.60    2.54
   2  11 -17   20.30    2.33
  -2  11  17   20.45    4.06
  -2  11  17   35.00    2.83
   2  11 -16    5.54    0.96
  -2  11  16    5.01    2.02
   2  11 -16    5.63    1.01
  -2  11  16    9.55    1.57
   2  11 -16    4.88    1.09
   2  11 -16    6.17    1.10
  -2  11  16    8.53    1.49
  -2  11  16    8.16    1.58
  -2  11  15   14.31    1.81
   2  11 -15    8.41    1.19
  -2  11  15   11.18    1.68
   2  11 -15    7.36    1.17
  -2  11  15    5.69    2.10
  -2  11  15   10.55    1.77
   2  11 -15    6.93    1.11
   2  11 -15    8.01    1.30
  -2  11  14   22.29    2.32
  -2  11  14   15.30    3.09
   2  11 -14   13.08    1.66
  -2  11  14   20.06    2.28
   2  11 -14   14.39    1.57
   2  11 -14   12.13    1.52
   2  11 -13   63.21    4.48
   2  11 -13   62.14    4.57
   2  11 -13   73.67    4.51
  -2  11  13   68.71    6.85
   2  11 -12   54.30    4.11
   2  11 -12   57.09    4.02
  -2  11  12   53.25    4.62
   2  11 -12   56.02    4.07
  -2  11  12   59.70    6.02
   2  11 -12   61.87    3.94
   2  11 -11   95.43    5.18
   2  11 -11   77.07    5.33
   2  11 -11   78.84    5.20
   2  11 -11   81.04    5.29
  -2  11  11   80.69    5.79
  -2  11  11   78.09    7.00
   2  11 -10   49.15    3.18
   2  11 -10   40.74    3.32
   2  11 -10   43.39    3.26
  -2  11  10   43.10    3.74
   2  11 -10   43.32    3.29
  -2  11  10   46.89    4.73
  -2  11  10   31.74    3.53
   2  11  -9   11.12    1.20
  -2  11   9   19.16    2.52
   2  11  -9   18.61    2.12
   2  11  -9   10.30    1.34
  -2  11   9    5.76    1.34
  -2  11   9   10.29    1.63
   2  11  -9    9.61    1.35
   2  11  -9    9.00    1.25
  -2  11   8    4.97    1.12
   2  11  -8    2.80    0.81
  -2  11   8    4.07    0.89
  -2  11   8    2.56    0.98
   2  11  -8    4.31    0.85
   2  11  -8    4.42    0.87
   2  11  -8    4.05    0.76
  -2  11   8    7.66    1.74
   2  11  -8    7.55    1.47
  -2  11   7   14.53    2.29
  -2  11   7   11.32    1.65
   2  11  -7   12.03    1.93
   2  11  -7   11.32    1.47
  -2  11   7   15.05    1.57
  -2  11   7   13.75    1.73
   2  11  -7   12.72    1.45
   2  11  -7   14.90    1.42
   2  11  -7   16.76    1.44
   2  11  -6    7.54    0.94
   2  11  -6    4.80    0.96
  -2  11   6    6.20    1.11
  -2  11   6    5.30    1.10
  -2  11   6    9.46    1.13
   2  11  -6    6.13    0.99
   2  11  -6    7.71    0.99
  -2  11   6    7.54    1.69
   2  11  -6    7.55    1.60
  -2  11   5   10.00    1.84
  -2  11   5    9.45    1.37
   2  11  -5   13.06    1.97
   2  11  -5    9.60    1.25
  -2  11   5   12.50    1.30
  -2  11   5   10.33    1.33
   2  11  -5    9.36    1.20
   2  11  -5   10.83    1.16
   2  11  -5   11.03    1.20
   2  11  -4   11.22    1.16
   2  11  -4   11.76    1.15
  -2  11   4    6.48    1.10
  -2  11   4    7.86    1.65
   2  11  -4    6.62    1.32
   2  11  -4   10.98    1.79
  -2  11   4   10.92    1.17
  -2  11   4    9.53    1.20
   2  11  -4    9.31    1.17
   2  11  -4    7.89    1.16
   2  11  -3   51.85    3.29
   2  11  -3   52.92    3.24
   2  11  -3   39.93    3.90
  -2  11   3   41.92    3.30
  -2  11   3   40.93    3.87
   2  11  -3   48.04    4.15
   2  11  -3   51.37    3.34
  -2  11   3   60.40    3.37
  -2  11   3   43.70    3.28
   2  11  -3   44.57    3.30
   2  11  -3   41.55    3.29
   2  11  -2   85.08    4.96
  -2  11   2   76.12    4.92
   2  11  -2   85.98    5.05
  -2  11   2   82.17    5.11
   2  11  -2   79.11    5.95
   2  11  -2   75.52    5.04
  -2  11   2   67.04    5.46
  -2  11   2   71.06    4.95
   2  11  -2   62.39    5.80
  -2  11   2   97.09    5.01
   2  11  -1  180.71    9.65
  -2  11   1  149.27    9.47
   2  11  -1  187.62    9.74
  -2  11   1  170.77    9.73
   2  11  -1  181.51   10.75
   2  11  -1  163.89    9.73
  -2  11   1  154.26    9.58
  -2  11   1  142.46    9.98
   2  11  -1  140.25   10.91
  -2  11   1  199.08    9.62
  -2  11   0  103.57    6.37
  -2  11   0  103.70    6.58
   2  11   0  122.58    6.67
   2  11   0  111.52    7.50
   2  11   0  107.15    6.66
  -2  11   0  104.39    6.46
  -2  11   0  100.01    6.80
   2  11   0   84.72    7.89
   2  11   0   98.58    6.47
   2  11   0  120.05    6.59
  -2  11   0  126.07    6.50
  -2  11   0  116.78    6.44
  -2  11  -1  139.24    7.20
   2  11   1  129.87    7.27
  -2  11  -1  135.67    7.17
  -2  11  -1  110.77    6.99
  -2  11  -1  121.10    7.29
   2  11   1  139.18    7.39
   2  11   1  124.14    8.15
   2  11   1  123.09    7.39
  -2  11  -1  118.26    7.11
  -2  11  -1  103.68    7.31
   2  11   1   91.18    8.63
  -2  11  -2   52.39    3.24
   2  11   2   44.24    3.95
  -2  11  -2   44.21    3.28
  -2  11  -2   54.37    3.25
   2  11   2   49.24    3.31
  -2  11  -2   40.40    3.23
   2  11   2   50.13    5.13
   2  11   2   51.31    3.48
   2  11   3   43.42    4.50
  -2  11  -3   32.36    2.61
   2  11   3   35.32    3.28
  -2  11  -3   35.35    2.55
  -2  11  -3   38.71    2.57
   2  11   3   37.22    2.66
   2  11   4    0.95    0.83
   2  11   4    2.09    1.42
  -2  11  -4    1.18    0.51
  -2  11  -4    0.83    0.45
  -2  11  -4    1.37    0.48
   2  11   4    1.55    0.60
   2  11   5    5.35    1.85
   2  11   5    3.16    1.04
  -2  11  -5    3.28    0.69
   2  11   5    4.85    1.47
  -2  11  -5    4.00    0.74
  -2  11  -5    4.41    0.72
   2  11   6    0.50    1.28
   2  11   6    0.63    0.79
  -2  11  -6    0.43    0.39
   2  11   6    0.18    0.56
   2  11   6   -0.19    0.75
  -2  11  -6    0.26    0.36
  -2  11  -6    0.52    0.42
   2  11   7    1.22    1.36
   2  11   7    1.70    0.70
  -2  11  -7    1.27    0.55
   2  11   7    0.62    0.94
  -2  11  -7    1.35    0.47
  -2  11  -7    1.34    0.53
  -2  11  -8   19.28    1.77
  -2  11  -8   18.83    1.65
   2  11   8   22.03    3.29
   2  11   8   25.09    2.95
  -2  11  -9   43.18    3.06
  -2  11  -9   42.68    2.93
   2  11   9   37.20    4.70
  -2  11 -10   88.50    5.33
  -2  11 -10   79.10    5.07
   2  11  10   87.08    7.84
   2  11  10   80.12    5.92
  -2  11 -11   88.31    5.61
   2  11  11   85.84    8.19
   2  11  11  102.59    6.57
   2  11  11   78.33    6.12
  -2  11 -12   61.73    4.15
   2  11  12   51.57    6.37
   2  11  12   60.83    4.71
   2  11  12   56.54    4.61
   2  11  13   53.64    6.49
   2  11  13   59.87    4.26
  -2  11 -13   50.48    3.67
  -2  11 -13   44.51    3.50
   2  11  14    9.31    1.53
  -2  11 -14    6.09    1.11
  -2  11 -14    9.89    1.32
   2  11  14    8.14    2.58
   2  11  15    9.63    1.55
  -2  11 -15    6.66    1.18
  -2  11 -15    9.15    1.33
   2  11  15    7.81    2.62
   2  11  16    2.47    0.98
  -2  11 -16    2.09    0.84
  -2  11 -17    3.60    0.99
   2  11  17    7.41    1.32
  -2  11 -18   -0.08    0.84
   2  11  18    0.61    0.82
  -2  11 -19    9.91    1.52
   2  11  19   12.42    1.54
   2  11  19   15.03    1.82
  -2  11 -20   24.07    2.35
   2  11  20   26.93    2.36
   2  11  20   29.20    2.51
  -2  11 -21    8.96    1.32
   2  11  21    7.74    1.16
   2  11  21    8.60    1.33
  -2  11 -22   13.25    1.52
   2  11  22   12.54    1.40
   2  11  22   14.66    1.62
   2  11  23   11.87    1.39
   2  11  23   10.82    1.23
   2  11  24    7.41    1.08
   2  11  25    3.51    0.76
   2  11  26    0.81    0.48
   2  11  27    0.19    0.41
   2  11  28    1.03    0.38
  -2 -11 -28    0.24    0.38
  -2 -11 -29    2.93    0.48
   2  11  30    5.55    0.60
  -2 -11 -30    4.42    0.51
  -2  12  29    2.76    0.43
  -2  12  28    0.98    0.40
  -2  12  27   -0.14    0.45
  -2  12  26   -0.22    0.41
  -2  12  26    0.04    0.50
  -2  12  25    1.79    0.56
  -2  12  24    5.37    0.89
  -2  12  23    2.82    0.80
  -2  12  22   19.76    1.75
  -2  12  22   17.87    1.82
  -2  12  21    0.90    0.68
  -2  12  21    1.28    0.87
  -2  12  21    2.84    0.97
  -2  12  20   17.49    1.80
  -2  12  20   16.47    2.02
  -2  12  20   16.58    1.89
  -2  12  19    1.61    0.88
  -2  12  19    0.81    0.90
  -2  12  19    0.34    0.87
  -2  12  18    6.31    1.23
  -2  12  18    6.72    1.37
  -2  12  18    3.61    1.15
  -2  12  17    0.11    0.83
  -2  12  17    0.40    0.90
  -2  12  17    0.84    0.85
   2  12 -17   -0.44    0.74
   2  12 -17   -0.26    0.72
  -2  12  16    2.48    1.15
  -2  12  16    0.88    0.81
  -2  12  16    2.00    1.00
   2  12 -16    1.22    0.71
   2  12 -16    1.83    0.74
  -2  12  15    4.37    1.26
   2  12 -15    2.26    0.78
  -2  12  15    2.17    1.05
   2  12 -14    0.44    0.58
  -2  12  14   -0.10    0.84
  -2  12  13    4.24    1.26
  -2  12  13    3.08    1.08
   2  12 -13    2.23    0.74
   2  12 -13    2.77    0.74
   2  12 -12    7.32    1.11
  -2  12  12    8.86    1.56
   2  12 -12    6.44    1.03
  -2  12  12    7.18    1.33
  -2  12  12    7.02    1.54
  -2  12  11    1.80    0.92
  -2  12  11    4.05    1.45
   2  12 -11    2.02    0.70
  -2  12  11    1.89    0.99
  -2  12  11    2.16    0.85
   2  12 -11    2.18    0.67
   2  12 -10    1.58    0.71
  -2  12  10    0.72    0.73
  -2  12  10    2.49    1.25
   2  12 -10    1.46    0.64
  -2  12  10    1.68    0.73
  -2  12  10    0.91    0.82
   2  12 -10    2.49    0.67
   2  12  -9    3.76    0.93
  -2  12   9    4.09    1.14
  -2  12   9    5.20    1.57
   2  12  -9    3.03    0.77
  -2  12   9    3.82    0.87
  -2  12   9    2.45    0.93
   2  12  -9    4.50    0.81
  -2  12   8    0.73    0.71
   2  12  -8    0.50    0.61
   2  12  -8    0.61    0.54
  -2  12   8    0.30    1.05
   2  12  -8    1.91    1.05
  -2  12   8    0.27    0.50
  -2  12   8   -0.20    0.70
   2  12  -8    0.25    0.43
   2  12  -7    6.89    0.94
  -2  12   7    7.02    1.22
   2  12  -7    7.43    1.27
   2  12  -7    6.68    0.99
   2  12  -7    6.92    1.10
  -2  12   7    8.40    1.83
   2  12  -7    8.47    1.08
  -2  12   7    6.99    1.03
  -2  12   7    4.41    1.08
  -2  12   6    6.92    1.01
  -2  12   6    5.41    1.10
   2  12  -6    7.50    0.98
   2  12  -6    6.95    1.22
   2  12  -6    7.08    1.02
  -2  12   6    7.85    1.21
  -2  12   6    5.84    1.51
   2  12  -6    7.43    1.71
   2  12  -6    6.30    1.05
   2  12  -6    7.04    0.98
  -2  12   5    5.85    1.03
   2  12  -5    6.28    1.11
   2  12  -5    5.31    0.90
   2  12  -5    6.10    0.99
  -2  12   5    5.93    1.08
  -2  12   5    5.96    0.93
  -2  12   5    6.02    1.45
   2  12  -5    7.06    1.73
   2  12  -5    6.17    0.89
   2  12  -5    6.43    0.94
  -2  12   4    0.50    0.52
   2  12  -4    1.54    1.17
  -2  12   4    0.49    0.79
   2  12  -4    0.79    0.59
  -2  12   4   -0.07    0.50
  -2  12   4    0.95    0.50
   2  12  -4    0.23    0.43
   2  12  -4    0.20    0.51
   2  12  -4    0.72    0.45
   2  12  -4    0.33    0.41
   2  12  -3    9.92    1.13
   2  12  -3   11.26    1.16
   2  12  -3    9.42    1.17
   2  12  -3    7.72    1.15
   2  12  -3    9.60    1.51
   2  12  -3    9.92    2.01
  -2  12   3    7.28    1.11
  -2  12   3    7.71    1.49
  -2  12   3    9.52    1.08
  -2  12   3    7.67    1.07
   2  12  -2   14.16    1.42
   2  12  -2   14.47    1.35
  -2  12   2   13.74    1.30
  -2  12   2   14.62    1.34
   2  12  -2   12.36    1.37
   2  12  -2   13.86    2.27
   2  12  -2   12.69    1.45
   2  12  -2   13.22    1.96
  -2  12   2   10.86    1.33
  -2  12   2   10.07    1.59
  -2  12   2   15.16    1.33
  -2  12   2   11.71    1.29
   2  12  -1   10.99    1.23
  -2  12   1   10.15    1.11
  -2  12   1   11.10    1.14
   2  12  -1   11.55    1.16
   2  12  -1   11.48    1.28
   2  12  -1   12.56    2.09
   2  12  -1    8.98    1.23
  -2  12   1    8.21    1.32
   2  12  -1    9.22    1.79
  -2  12   1    8.29    1.08
  -2  12   1   10.45    1.11
   2  12   0   11.22    1.28
  -2  12   0   11.24    1.15
   2  12   0   11.60    1.25
  -2  12   0   10.58    1.12
   2  12   0   10.10    2.04
  -2  12   0    8.25    1.24
   2  12   0   10.32    1.94
   2  12   0   11.08    1.37
  -2  12   0    9.40    1.08
  -2  12  -1    9.41    1.03
   2  12   1   10.23    1.14
   2  12   1    9.78    2.17
   2  12   1   10.37    1.87
   2  12   1    7.43    1.03
   2  12   1    9.40    1.19
  -2  12  -1    7.54    1.12
  -2  12  -1    9.49    1.08
  -2  12  -1    8.47    0.97
   2  12   2    6.07    0.99
  -2  12  -2    4.95    0.91
  -2  12  -2    7.00    0.91
   2  12   2    6.10    0.93
  -2  12  -2    6.42    0.86
   2  12   2    6.68    1.03
   2  12   2    6.78    1.53
   2  12   2    7.05    2.01
   2  12   3   14.05    2.17
  -2  12  -3   13.95    1.58
  -2  12  -3   16.85    1.49
   2  12   3   17.09    1.62
  -2  12  -3   18.27    1.51
   2  12   3   20.40    3.14
   2  12   3   14.42    1.65
  -2  12  -4   21.41    2.05
   2  12   4   24.55    2.76
  -2  12  -4   23.73    1.94
  -2  12  -4   25.47    1.94
   2  12   4   25.84    2.10
   2  12   4   22.39    2.24
   2  12   5   13.75    2.06
  -2  12  -5   11.39    1.38
  -2  12  -5   14.54    1.36
  -2  12  -5   12.53    1.27
   2  12   5   12.25    1.40
   2  12   5   17.73    2.79
   2  12   5   12.56    1.67
   2  12   6    2.72    1.09
   2  12   6    2.79    0.74
  -2  12  -6    2.94    0.63
  -2  12  -6    3.24    0.70
  -2  12  -6    3.34    0.78
   2  12   7    2.22    1.06
   2  12   7    3.07    1.45
  -2  12  -7    1.85    0.62
  -2  12  -7    2.44    0.63
  -2  12  -7    2.48    0.59
   2  12   7    2.53    0.74
   2  12   8    7.22    1.80
  -2  12  -8    6.52    0.89
  -2  12  -8    4.86    0.86
   2  12   8    6.67    1.83
  -2  12  -9   12.98    1.40
   2  12   9   11.04    2.46
  -2  12  -9   12.96    1.31
  -2  12 -10   12.64    1.42
  -2  12 -10   13.08    1.33
   2  12  10   15.28    2.90
  -2  12 -11    2.69    0.75
   2  12  11    2.51    1.41
   2  12  12   23.37    2.46
  -2  12 -12   18.62    1.88
   2  12  12   18.27    3.49
   2  12  13    9.48    1.58
  -2  12 -13    8.17    1.23
   2  12  13    8.31    2.43
  -2  12 -14   16.73    1.84
   2  12  14   18.76    2.16
   2  12  15   10.77    1.58
   2  12  16    2.82    0.95
   2  12  17    6.11    1.17
   2  12  18    3.17    0.91
   2  12  18    3.95    1.03
   2  12  19    0.75    0.64
   2  12  19    1.28    0.78
   2  12  20    9.85    1.31
   2  12  20    6.87    1.10
   2  12  21    1.79    0.69
   2  12  21    2.29    0.80
   2  12  22   15.13    1.56
   2  12  23    3.60    0.79
   2  12  24   10.84    1.12
   2  12  24    8.94    0.88
   2  12  25    2.69    0.60
   2  12  26    1.46    0.45
  -2 -12 -26    2.16    0.48
   2  12  27    0.57    0.32
  -2 -12 -27    0.56    0.32
   2  12  28    0.90    0.33
  -2 -12 -28    0.98    0.30
  -2  13  25    0.08    0.34
  -2  13  24    2.31    0.64
  -2  13  24    2.09    0.55
  -2  13  23   29.80    2.24
  -2  13  23   26.62    2.08
  -2  13  22    9.72    1.30
  -2  13  22   10.85    1.23
  -2  13  21   37.16    2.90
  -2  13  21   36.44    2.76
  -2  13  20    2.96    0.98
  -2  13  20    4.81    1.04
  -2  13  19    6.83    1.15
  -2  13  19    6.98    1.22
  -2  13  19    5.87    1.20
  -2  13  18    5.88    1.12
  -2  13  18    6.34    1.23
  -2  13  18    4.01    1.11
   2  13 -17    3.12    0.74
  -2  13  17    2.49    0.93
  -2  13  17    2.96    0.96
  -2  13  16    0.28    0.74
   2  13 -16    0.35    0.52
   2  13 -16    0.89    0.71
  -2  13  15    2.68    0.98
   2  13 -15    3.19    0.80
   2  13 -15    1.90    0.72
  -2  13  14   -0.09    0.73
  -2  13  14   -0.11    0.91
   2  13 -14    0.29    0.60
   2  13 -14    0.06    0.56
  -2  13  13   17.90    2.09
  -2  13  13   13.57    1.76
  -2  13  13   14.13    2.01
   2  13 -13   10.98    1.43
   2  13 -13   13.69    1.50
  -2  13  12   14.43    1.94
  -2  13  12   16.26    1.83
  -2  13  12    8.94    1.73
   2  13 -12   10.96    1.44
   2  13 -12   16.01    1.56
  -2  13  11   39.59    3.31
  -2  13  11   37.54    3.03
   2  13 -11   34.58    2.79
   2  13 -11   41.16    2.80
  -2  13  10   15.30    1.95
  -2  13  10   10.39    1.77
  -2  13  10   14.41    1.69
   2  13 -10   13.51    1.54
   2  13 -10   17.83    1.59
  -2  13   9   23.32    2.28
  -2  13   9   23.21    2.03
   2  13  -9   21.26    1.83
   2  13  -9   18.12    1.92
   2  13  -9   18.59    1.83
  -2  13   8    4.81    1.07
  -2  13   8    4.16    1.04
  -2  13   8    4.61    0.91
   2  13  -8    4.87    0.87
   2  13  -8    4.79    0.98
   2  13  -8    4.79    0.92
  -2  13   7    2.97    0.91
  -2  13   7    4.55    0.84
   2  13  -7    4.06    0.84
   2  13  -7    3.71    0.89
  -2  13   7    3.74    0.96
  -2  13   6   10.61    1.39
   2  13  -6   10.90    1.45
   2  13  -6    9.71    1.27
  -2  13   6   12.32    1.31
   2  13  -6   12.37    1.30
  -2  13   6    7.70    1.31
  -2  13   5    5.17    0.94
  -2  13   5    3.15    0.84
  -2  13   5    4.81    0.80
   2  13  -5    4.21    0.97
   2  13  -5    3.62    0.82
  -2  13   5    4.66    0.82
   2  13  -5    4.30    0.85
   2  13  -4   10.66    1.28
  -2  13   4    8.21    1.19
  -2  13   4   12.25    1.19
   2  13  -4   11.93    2.29
   2  13  -4    9.93    1.36
  -2  13   4    9.49    1.12
   2  13  -4    9.05    1.17
  -2  13   4   10.65    1.19
  -2  13   3   10.30    1.06
  -2  13   3    6.84    1.05
   2  13  -3    8.58    1.11
  -2  13   3    8.84    1.10
  -2  13   3   10.41    1.15
   2  13  -3    9.10    1.17
   2  13  -3   11.75    2.35
   2  13  -3    9.28    1.35
  -2  13   2    7.69    1.05
   2  13  -2    9.19    1.17
  -2  13   2    9.39    1.13
  -2  13   2    9.17    1.12
   2  13  -2    9.16    1.19
   2  13  -2    8.69    1.44
   2  13  -1   59.24    4.39
  -2  13   1   48.61    3.39
  -2  13   1   45.86    3.35
   2  13  -1   52.14    3.62
   2  13  -1   52.26    3.52
  -2  13   1   53.59    3.46
   2  13   0   34.27    3.38
  -2  13   0   30.60    2.37
  -2  13   0   29.60    2.28
   2  13   0   36.60    3.90
   2  13   0   30.76    2.54
   2  13   0   32.85    2.51
  -2  13   0   37.10    2.48
   2  13   1   80.22    6.26
   2  13   1   80.57    5.15
   2  13   1   99.74    6.78
   2  13   1   78.50    5.05
  -2  13  -1   80.52    4.93
  -2  13  -1   75.98    4.90
   2  13   2   24.67    2.10
   2  13   2   26.65    3.20
   2  13   2   27.70    3.24
   2  13   2   26.04    2.22
  -2  13  -2   26.34    2.03
   2  13   2   25.27    2.15
  -2  13  -2   24.82    2.03
   2  13   3    9.99    1.34
   2  13   3   15.38    2.39
   2  13   3   13.21    2.36
  -2  13  -3   11.31    1.24
   2  13   3   13.92    1.49
  -2  13  -3   12.29    1.25
   2  13   3   13.40    1.43
   2  13   4    1.33    0.63
  -2  13  -4    2.74    0.77
  -2  13  -4    2.13    0.60
   2  13   4    1.95    0.65
  -2  13  -4    1.48    0.59
   2  13   4    1.50    1.14
   2  13   4    4.11    1.60
   2  13   5   10.76    1.46
   2  13   5   11.95    2.04
  -2  13  -5   11.82    1.25
  -2  13  -5    9.30    1.32
  -2  13  -5   10.44    1.15
   2  13   5   12.39    1.41
   2  13   6    6.79    1.28
  -2  13  -6    6.29    0.94
  -2  13  -6    6.98    0.94
   2  13   6    6.95    1.08
   2  13   6    6.34    1.57
   2  13   6   10.07    2.00
   2  13   7    2.32    0.85
  -2  13  -7    2.66    0.64
  -2  13  -7    2.60    0.65
   2  13   7    2.69    0.79
   2  13   7    4.43    1.43
   2  13   7    2.82    1.17
   2  13   8    0.89    0.81
  -2  13  -8    0.60    0.43
   2  13   8    0.68    0.61
  -2  13  -8    0.86    0.49
   2  13   8    2.11    1.33
   2  13   8    0.24    0.94
  -2  13  -9   10.54    1.26
  -2  13  -9   10.54    1.17
   2  13   9   10.08    1.41
   2  13   9   12.39    1.80
   2  13   9   15.21    2.18
  -2  13 -10   13.69    1.47
   2  13  10   13.39    1.65
   2  13  10   12.46    1.86
  -2  13 -11   37.79    2.88
   2  13  11   36.71    3.06
   2  13  11   41.54    3.51
  -2  13 -12   35.39    2.81
   2  13  12   33.94    2.97
  -2  13 -13   17.43    1.79
   2  13  13   16.05    1.89
   2  13  13   21.67    2.27
   2  13  13   23.18    2.37
   2  13  14    7.40    1.36
   2  13  14    3.70    0.98
   2  13  14    7.33    1.29
   2  13  15    5.14    1.23
   2  13  15    2.13    0.82
   2  13  15    3.37    0.99
   2  13  16    4.12    1.02
   2  13  16    2.85    0.82
   2  13  16    3.17    0.92
   2  13  17    1.73    0.70
   2  13  17    1.30    0.69
   2  13  18    0.35    0.53
   2  13  18    0.17    0.61
   2  13  19    5.94    1.06
   2  13  19    4.62    0.84
   2  13  19    4.03    0.84
   2  13  20   13.75    1.34
   2  13  20   14.97    1.52
   2  13  20   13.75    1.40
   2  13  21   16.86    1.43
   2  13  21   17.94    1.62
   2  13  22    7.32    0.80
   2  13  22    8.10    1.00
   2  13  23   11.11    1.08
   2  13  23    8.65    0.80
   2  13  23    9.98    1.05
   2  13  24    9.33    0.96
  -2 -13 -24   10.06    0.90
   2  13  24    8.39    0.90
   2  13  25    0.45    0.33
   2  13  25    0.45    0.32
  -2 -13 -25    0.80    0.32
  -2  14  24    6.12    0.58
  -2  14  24    5.10    0.61
  -2  14  23    1.32    0.38
  -2  14  23    1.66    0.45
  -2  14  22   24.69    1.76
  -2  14  22   25.52    1.85
  -2  14  22   23.76    1.79
  -2  14  21    2.34    0.66
  -2  14  21    2.73    0.70
  -2  14  20   31.10    2.30
  -2  14  20   29.32    2.29
  -2  14  19    2.81    0.80
  -2  14  19    3.46    0.79
  -2  14  18   15.27    1.61
  -2  14  17    1.57    0.73
  -2  14  16    1.37    0.71
  -2  14  16    1.85    0.89
  -2  14  15    0.49    0.62
  -2  14  15    2.10    0.92
   2  14 -14    0.53    0.50
  -2  14  14    0.43    0.90
  -2  14  14    0.78    0.70
   2  14 -13    0.56    0.56
  -2  14  13    0.63    0.69
  -2  14  13    1.26    0.90
   2  14 -12   12.14    1.39
  -2  14  12    9.61    1.60
  -2  14  12   13.32    1.55
   2  14 -11    3.30    0.78
  -2  14  11    3.92    0.97
  -2  14  11    3.83    1.12
   2  14 -10   33.41    2.63
  -2  14  10   33.60    3.01
   2  14  -9    5.96    1.04
  -2  14   9    6.88    1.01
  -2  14   9    7.50    1.14
  -2  14   9    5.97    1.26
   2  14  -8   30.75    2.57
  -2  14   8   34.63    2.52
  -2  14   8   36.94    2.65
  -2  14   8   28.71    2.74
   2  14  -7    4.51    0.92
  -2  14   7    5.01    0.87
  -2  14   7    6.96    1.03
  -2  14   7    3.72    0.93
   2  14  -6   20.49    1.90
   2  14  -6   22.30    1.84
  -2  14   6   18.04    1.71
  -2  14   6   20.57    1.82
  -2  14   6   19.65    1.94
   2  14  -5    5.55    0.98
   2  14  -5    5.77    0.92
  -2  14   5    4.60    0.86
  -2  14   5    5.15    0.85
  -2  14   5    4.35    0.92
  -2  14   4   10.84    1.19
  -2  14   4   10.78    1.28
   2  14  -4   10.19    1.31
   2  14  -4   13.40    1.36
  -2  14   4   10.63    1.22
   2  14  -3    4.36    0.89
   2  14  -3    3.75    0.83
  -2  14   3    3.37    0.76
  -2  14   3    2.60    0.68
   2  14  -2    6.96    1.97
   2  14  -2    7.74    1.12
   2  14  -2    5.78    0.99
  -2  14   2    7.38    0.99
  -2  14   2    6.15    0.91
   2  14  -1    0.59    0.60
   2  14  -1    1.07    1.41
   2  14  -1    0.16    0.58
  -2  14   1    0.33    0.50
  -2  14   1    0.23    0.50
   2  14   0    2.69    0.83
   2  14   0    2.10    0.68
  -2  14   0    2.93    0.66
  -2  14   0    2.05    0.64
   2  14   0    2.05    0.93
   2  14   0    1.56    1.46
   2  14   1   12.96    1.83
   2  14   1   13.75    2.45
   2  14   1   10.96    1.33
   2  14   1   10.65    1.27
  -2  14  -1   10.53    1.15
  -2  14  -1    8.41    1.10
   2  14   2    7.73    1.65
   2  14   2    9.92    2.15
   2  14   2    7.68    1.16
  -2  14  -2    7.70    0.99
   2  14   2    8.40    1.12
  -2  14  -2    6.43    0.95
  -2  14  -3   15.08    1.49
  -2  14  -3   17.00    1.50
   2  14   3   16.86    1.66
   2  14   3   16.04    2.33
  -2  14  -4   12.98    1.34
  -2  14  -4   12.21    1.28
   2  14   4   13.83    1.50
   2  14   4   16.69    2.39
   2  14   4   16.45    2.44
  -2  14  -5    8.88    1.09
  -2  14  -5    8.82    1.06
   2  14   5    9.87    1.28
  -2  14  -6   15.18    1.49
  -2  14  -6   15.10    1.43
   2  14   6   15.20    1.65
   2  14   6   16.52    1.77
  -2  14  -7   17.36    1.63
   2  14   7   19.12    1.86
  -2  14  -7   16.22    1.52
   2  14   7   16.37    1.88
  -2  14  -8   29.25    2.44
   2  14   8   32.78    2.69
   2  14   8   34.61    2.91
   2  14   9    3.66    1.06
  -2  14  -9    5.15    0.90
   2  14   9    4.45    0.97
   2  14   9    5.79    1.51
  -2  14 -10   13.25    1.44
   2  14  10   12.56    1.75
   2  14  10   12.31    1.56
   2  14  11    7.35    1.35
  -2  14 -11    6.67    1.01
   2  14  11    7.02    1.17
   2  14  11   10.64    1.59
  -2  14 -12   12.88    1.38
   2  14  12   11.90    1.52
   2  14  12   15.49    1.80
   2  14  13   17.49    1.89
   2  14  13   25.64    2.30
   2  14  14    2.96    0.94
   2  14  14    2.56    0.77
   2  14  15   10.47    1.34
   2  14  15   12.81    1.55
   2  14  15   13.72    1.51
   2  14  16    6.61    1.05
   2  14  16    7.32    1.15
   2  14  16    6.99    1.08
   2  14  17   16.37    1.59
   2  14  17   18.21    1.67
   2  14  17   20.27    1.79
   2  14  18   18.64    1.56
   2  14  18   16.15    1.52
   2  14  19    9.67    1.02
   2  14  20    8.85    0.87
   2  14  21    1.31    0.51
   2  14  21    1.23    0.35
  -2 -14 -21    1.70    0.45
  -2 -14 -22    7.19    0.69
   2  14  22    7.84    0.81
   2  14  23   11.71    0.97
  -2  15  21   11.30    0.90
  -2  15  20    2.49    0.47
  -2  15  19    2.21    0.52
  -2  15  18    4.13    0.74
  -2  15  18    3.01    0.62
  -2  15  17    9.46    1.11
  -2  15  17    7.74    0.98
  -2  15  16    3.88    0.85
  -2  15  16    3.13    0.69
  -2  15  15    5.72    1.04
  -2  15  14    4.71    0.98
  -2  15  13   17.44    1.80
  -2  15  12    9.58    1.38
  -2  15  11   21.53    2.08
   2  15 -11   22.44    1.89
  -2  15  10   13.28    1.55
   2  15 -10   12.53    1.38
   2  15  -9    6.25    1.01
  -2  15   9    6.66    1.12
  -2  15   9    6.81    1.01
  -2  15   8    7.92    1.07
   2  15  -8    6.46    1.01
  -2  15   7    6.21    0.95
   2  15  -7    5.71    0.95
  -2  15   6    2.12    0.66
   2  15  -6    1.84    0.67
   2  15  -5    2.79    0.72
  -2  15   5    2.73    0.71
  -2  15   5    2.49    0.65
   2  15  -5    3.03    0.81
   2  15  -4    1.00    0.59
  -2  15   4    0.98    0.54
  -2  15   4    0.04    0.55
   2  15  -4    1.07    0.61
  -2  15   3   13.93    1.33
   2  15  -3   11.38    1.30
  -2  15   3   12.55    1.29
   2  15  -3   12.96    1.45
   2  15  -2    9.87    1.16
  -2  15   2    9.34    1.08
  -2  15   2    8.92    1.10
   2  15  -2    8.19    1.18
  -2  15   1   31.47    2.41
   2  15  -1   34.41    2.53
  -2  15   1   34.85    2.44
  -2  15   0   19.45    1.80
   2  15   0   25.99    2.03
  -2  15   0   24.75    1.88
  -2  15  -1   41.11    2.86
   2  15   1   40.80    2.96
  -2  15  -1   42.12    2.82
  -2  15  -2   36.84    2.61
   2  15   2   37.84    2.75
  -2  15  -2   35.65    2.54
  -2  15  -3    6.18    0.92
   2  15   3    6.38    1.03
  -2  15  -3    6.35    0.87
  -2  15  -4    8.00    1.02
  -2  15  -4    9.11    1.01
   2  15   4    8.24    1.12
   2  15   4    9.34    1.53
  -2  15  -5    2.85    0.63
   2  15   5    3.11    0.81
  -2  15  -5    2.88    0.66
   2  15   5    4.10    1.18
  -2  15  -6    7.74    1.02
   2  15   6    9.17    1.21
   2  15   7    1.91    0.98
   2  15   7    2.05    0.72
  -2  15  -7    0.78    0.51
   2  15   8   14.59    1.81
   2  15   8    9.98    1.32
   2  15   9   12.11    1.63
   2  15   9    7.58    1.17
   2  15  10   14.33    1.68
   2  15  10   10.60    1.37
   2  15  11   21.36    2.07
   2  15  11   23.54    2.10
   2  15  12   13.50    1.52
   2  15  12   17.33    1.72
   2  15  12   14.50    1.53
   2  15  13   13.19    1.42
   2  15  13   11.28    1.32
   2  15  14    8.97    1.16
   2  15  14    8.71    1.13
   2  15  15    5.35    0.87
   2  15  15    2.96    0.67
   2  15  16    7.23    0.94
   2  15  16    6.57    0.88
   2  15  17    2.69    0.62
   2  15  17    2.16    0.53
   2  15  18   14.12    1.23
   2  15  18   13.67    1.10
   2  15  19    3.00    0.55
   2  15  20   18.33    1.30
   2  15  20   18.60    1.33
  -2  16  17    0.89    0.32
  -2  16  16    0.55    0.37
  -2  16  10    7.98    0.97
  -2  16   9    0.26    0.42
  -2  16   8    3.74    0.70
  -2  16   7   -0.21    0.44
  -2  16   6    2.86    0.64
  -2  16   5    2.73    0.60
  -2  16   4    2.15    0.55
  -2  16   3    6.73    0.86
  -2  16   2    2.75    0.61
   2  16  -2    2.96    0.67
   2  16  -1    5.02    0.82
  -2  16   1    5.33    0.76
   2  16   0    3.40    0.70
  -2  16   0    2.40    0.55
  -2  16  -1    0.25    0.35
   2  16   1    0.83    0.50
  -2  16  -2    3.70    0.62
   2  16   2    4.25    0.79
   2  16   3    0.10    0.46
  -2  16  -3    0.34    0.36
   2  16   4    3.86    0.78
   2  16   5    0.15    0.48
   2  16   6    3.54    0.77
   2  16   7    2.69    0.70
   2  16   8    4.43    0.80
   2  16   8    3.70    0.71
   2  16   9    1.25    0.59
   2  16   9    1.59    0.53
   2  16  10    0.32    0.52
   2  16  10    0.70    0.46
   2  16  11    0.17    0.55
   2  16  11    1.42    0.48
   2  16  12   -0.24    0.54
   2  16  12    0.04    0.36
   2  16  13   -0.28    0.52
   2  16  13    0.21    0.36
   2  16  14   -0.15    0.42
   2  16  14    0.22    0.33
   2  16  15    1.17    0.38
   2  16  15    1.31    0.39
   2  16  16    0.48    0.29
  -2  17  12   -0.05    0.29
  -2  17  11   -0.23    0.34
  -2  17  10    0.06    0.32
  -2  17   9    0.30    0.33
  -2  17   8    0.22    0.33
  -2  17   7    1.95    0.46
  -2  17   6    3.10    0.54
  -2  17   5    0.03    0.29
   2  17  -5    0.10    0.33
  -2  17   4    0.54    0.36
   2  17  -4    0.20    0.34
   2  17  -3    1.06    0.41
  -2  17   3    0.85    0.37
  -2  17   2    0.06    0.28
   2  17  -2   -0.28    0.39
   2  17  -1   -0.03    0.36
  -2  17   1    0.12    0.29
   2  17   0    1.04    0.42
   2  17   1    0.42    0.35
   2  17   2    1.16    0.45
   2  17   3    0.77    0.41
   2  17   4    0.24    0.36
   2  17   4   -0.12    0.44
   2  17   5   -0.31    0.41
   2  17   5    0.10    0.34
   2  17   6    0.35    0.38
   2  17   6    0.51    0.34
   2  17   7    0.04    0.41
   2  17   7    0.43    0.37
   2  17   8    0.66    0.39
   2  17   8    0.63    0.37
   2  17   9   -0.13    0.38
   2  17   9    0.32    0.31
   2  17  10    0.19    0.35
   2  17  10    0.21    0.29
   2  17  11    2.11    0.41
  -3   0  39    0.14    0.30
  -3   0  38    5.02    0.70
  -3   0  37    0.04    0.51
  -3   0  36    5.12    0.91
  -3   0  35    1.05    0.73
  -3   0  34    0.57    0.79
   3   0 -33    3.20    0.69
  -3   0  33    3.40    1.09
  -3   0  33    2.72    0.84
  -3   0  32    0.54    1.05
  -3   0  32   -0.37    0.92
  -3   0  31    0.93    0.92
  -3   0  30   24.74    2.35
  -3   0  29    7.94    2.73
  -3   0  29   11.55    2.95
  -3   0  29    8.81    2.81
  -3   0  29    7.69    1.40
  -3   0  28   11.68    1.60
  -3   0  28   15.90    3.62
  -3   0  27    8.17    1.37
  -3   0  27    8.65    2.92
  -3   0  26    0.76    1.77
   3   0 -26    0.75    1.12
   3   0 -26    1.09    1.46
  -3   0  26    1.34    0.79
   3   0 -25   19.59    2.05
   3   0 -25   19.21    3.32
  -3   0  25   19.55    2.08
  -3   0  25   18.55    3.97
   3   0 -25   15.86    3.35
   3   0 -24    0.83    0.78
   3   0 -24   -0.26    1.05
  -3   0  24    0.16    0.69
   3   0 -24    0.27    1.45
  -3   0  24    0.38    1.47
   3   0 -23    9.51    2.45
   3   0 -23   10.22    2.65
  -3   0  23    7.84    2.90
  -3   0  23    9.45    1.42
   3   0 -23    6.63    1.35
   3   0 -22    2.27    0.97
  -3   0  22    2.57    2.24
   3   0 -22    3.58    1.73
   3   0 -22    1.06    1.69
  -3   0  22    1.82    0.81
   3   0 -21   12.44    1.61
   3   0 -21    9.34    2.45
  -3   0  21   12.76    1.61
  -3   0  21   16.97    3.89
   3   0 -21   10.39    2.87
   3   0 -20    2.03    0.94
   3   0 -20    2.54    2.01
  -3   0  20    4.58    2.29
   3   0 -20    2.98    1.59
  -3   0  20    4.33    0.97
   3   0 -19    7.45    2.50
   3   0 -19   11.12    2.50
  -3   0  18    5.89    2.30
   3   0 -18    2.41    1.97
   3   0 -18    3.50    1.56
   3   0 -17    0.89    0.92
  -3   0  17    2.48    1.71
   3   0 -16    1.26    1.16
  -3   0  16   -0.29    1.46
   3   0 -15   41.03    4.45
  -3   0  15   42.17    5.24
   3   0 -14    0.36    1.04
  -3   0  14    0.96    1.21
   3   0 -13    1.61    1.07
  -3   0  13    0.21    1.21
   3   0 -12    2.56    1.20
  -3   0  12    0.56    1.11
   3   0 -11   43.40    3.94
  -3   0  11   45.08    4.34
   3   0 -10    4.44    1.13
  -3   0  10    5.96    1.41
   3   0 -10    6.03    1.59
   3   0  -9    1.45    0.65
  -3   0   9    2.31    0.91
   3   0  -9    3.94    1.21
  -3   0   8   12.41    1.71
   3   0  -8   14.36    1.88
   3   0  -8   11.05    1.51
  -3   0   7   39.03    3.26
   3   0  -7   42.75    3.36
   3   0  -7   40.30    3.08
   3   0  -6   18.31    1.89
  -3   0   6   17.94    1.90
   3   0  -5   76.70    5.07
  -3   0   5   79.53    5.13
   3   0  -4    9.37    1.16
   3   0  -3    4.14    0.72
  -3   0   3    4.12    0.39
   3   0  -2    5.67    0.81
   3   0  -1    5.48    0.77
   3   0   0   39.60    2.71
   3   0   1   77.17    4.75
   3   0   2   12.61    1.17
   3   0   2   14.06    1.32
   3   0   3   41.47    2.77
   3   0   4    8.80    0.99
   3   0   5    4.51    0.74
  -3   0  -5    5.53    0.98
   3   0   6    4.40    0.77
  -3   0  -6    1.40    0.64
   3   0   7    5.54    0.94
   3   0   7    6.44    1.17
  -3   0  -7    7.47    1.28
   3   0   8    0.86    0.53
   3   0   8    1.78    0.74
  -3   0  -8    1.87    0.91
   3   0   9   10.11    1.56
   3   0   9   13.03    1.85
  -3   0  -9   14.13    2.01
   3   0  10    2.01    0.88
   3   0  10    1.32    0.91
   3   0  11  115.48    8.46
  -3   0 -11  122.91    8.84
  -3   0 -12    4.51    1.47
   3   0  12    3.05    1.26
   3   0  12    7.47    1.82
  -3   0 -13    8.94    1.99
   3   0  13   10.24    2.08
   3   0  13   14.36    2.53
   3   0  14    1.75    1.10
  -3   0 -14    2.72    1.19
   3   0  15    5.53    1.78
  -3   0 -15    6.76    1.85
   3   0  16   13.28    2.62
  -3   0 -16   10.80    2.22
   3   0  17    8.49    2.31
  -3   0 -17    7.20    1.92
   3   0  18    0.25    1.23
  -3   0 -18    0.41    0.97
   3   0  19    0.13    0.75
  -3   0 -19    0.65    1.22
  -3   0 -19    0.06    0.51
   3   0  19    1.05    1.36
  -3   0 -20    3.27    0.70
   3   0  20    3.34    0.93
   3   0  20    2.13    1.59
  -3   0 -20    2.99    0.85
  -3   0 -20    2.91    1.55
  -3   0 -21   57.68    3.83
   3   0  21   58.40    4.09
   3   0  21   66.55    6.49
  -3   0 -21   57.45    5.86
  -3   0 -21   57.83    4.04
  -3   0 -22   10.66    2.55
  -3   0 -22   10.14    1.38
  -3   0 -22   10.31    1.20
   3   0  22   12.87    1.56
  -3   0 -23   29.41    2.43
  -3   0 -23   27.90    2.23
  -3   0 -23   27.92    4.01
   3   0  23   31.26    2.57
   3   0  24    8.78    1.32
  -3   0 -24    5.39    1.88
  -3   0 -24    8.08    1.06
  -3   0 -24    8.28    1.18
   3   0  25   10.74    1.41
  -3   0 -25   10.04    1.30
  -3   0 -25    7.72    2.16
  -3   0 -25    9.73    1.15
  -3   0 -26    3.79    0.83
   3   0  26    3.91    0.97
  -3   0 -26    3.24    1.63
  -3   0 -26    3.39    0.71
  -3   0 -27    1.38    0.64
   3   0  27    0.93    0.74
  -3   0 -27    1.74    1.37
  -3   0 -27    1.65    0.54
  -3   0 -28    2.38    0.67
   3   0  28    3.07    0.93
  -3   0 -28    0.98    1.20
  -3   0 -28    2.29    0.63
  -3   0 -29    4.00    0.80
   3   0  29    3.69    0.94
   3   0  30    0.44    0.70
   3   0  31    0.71    0.67
   3   0  32    1.52    0.66
   3   0  33    4.90    0.83
   3   0  34    1.74    0.56
   3   0  35    1.09    0.45
  -3   0 -35    1.25    0.47
   3   0  36    0.15    0.31
  -3   0 -36    0.04    0.31
  -3  -1  39    3.37    0.46
  -3   1  38   18.24    1.35
  -3  -1  38   15.06    1.29
  -3  -1  37    0.41    0.55
  -3  -1  36   28.69    2.23
  -3  -1  35    9.46    1.27
   3   1 -35    7.40    0.85
  -3  -1  34    5.01    1.11
   3   1 -34    4.01    0.73
  -3  -1  33   87.54    5.40
  -3   1  33   76.74    5.07
   3   1 -33   76.77    4.87
  -3  -1  32   91.00    6.02
  -3   1  32  100.71    6.24
  -3  -1  32  109.35    6.56
  -3  -1  31    3.22    0.96
  -3   1  31    2.55    1.08
  -3  -1  30  270.67   15.31
  -3   1  30  270.39   15.41
  -3   1  29   41.20    5.66
  -3   1  29   35.32    3.12
  -3  -1  29   45.79    6.08
  -3   1  29   38.19    5.65
  -3  -1  29   42.95    3.22
  -3   1  29   42.85    5.61
  -3   1  28  126.14   10.29
  -3  -1  28  111.97   10.42
  -3  -1  28   98.85    6.64
  -3   1  28  107.67    6.77
  -3   1  28  106.26   10.19
  -3   1  28  122.45   10.21
   3   1 -28   89.62    8.48
   3   1 -27   13.97    2.98
  -3   1  27   19.16    2.07
  -3  -1  27   19.99    2.08
  -3  -1  27   17.50    3.89
  -3   1  27   17.17    3.83
   3   1 -26   64.03    6.88
   3  -1 -26   77.69    7.40
  -3  -1  26   78.43    5.18
  -3   1  26   73.46    5.12
  -3  -1  26   82.11    8.67
   3   1 -25   21.35    3.70
   3  -1 -25   19.56    3.57
  -3  -1  25   25.15    2.38
  -3   1  25   27.23    2.46
  -3  -1  25   20.43    4.29
  -3  -1  24    4.26    1.08
  -3   1  24    3.22    1.00
  -3  -1  24    3.07    2.07
   3  -1 -24    3.54    0.99
   3   1 -24    2.74    1.72
   3  -1 -24    3.45    1.77
  -3  -1  23  481.55   26.43
  -3   1  23  486.22   26.44
   3  -1 -23  447.25   28.96
   3  -1 -23  444.56   28.63
   3   1 -23  442.33   29.14
   3  -1 -23  486.65   26.36
  -3  -1  22  124.88   10.82
  -3   1  22  100.62    6.64
  -3  -1  22  104.91    6.70
   3  -1 -22   99.57    8.79
   3   1 -22   96.32    8.86
   3  -1 -22   98.78    8.55
   3  -1 -22  109.39    6.68
  -3   1  21  469.48   26.30
  -3  -1  21  474.43   26.33
   3  -1 -21  446.27   28.82
   3   1 -21  457.55   29.19
   3  -1 -21  460.64   28.65
   3  -1 -21  490.21   26.29
  -3  -1  20  411.27   25.09
  -3   1  20  378.12   20.22
  -3  -1  20  347.99   20.14
   3  -1 -20  337.94   22.63
   3  -1 -20  345.41   22.43
   3   1 -20  340.38   22.83
   3   1 -20  374.67   20.17
   3  -1 -20  356.92   20.10
   3  -1 -19    0.90    1.10
   3   1 -19   -0.26    1.44
   3  -1 -19   -0.49    1.67
  -3  -1  19    0.69    1.56
   3  -1 -18  146.25   11.20
   3   1 -18  147.05   11.63
   3  -1 -18  157.31   11.65
   3  -1 -17    0.62    1.01
   3   1 -17    0.24    0.94
   3  -1 -17   -0.68    1.38
  -3  -1  17    0.31    1.08
  -3  -1  16   16.10    3.27
   3  -1 -16   10.32    2.26
   3   1 -16   13.83    2.65
  -3  -1  15    6.17    2.11
   3  -1 -15    6.66    1.70
   3   1 -15    5.27    1.67
  -3  -1  14    2.89    1.67
   3  -1 -14    3.92    1.33
  -3  -1  13  133.07    9.56
   3  -1 -13  113.41    8.33
   3   1 -13  119.95    8.82
  -3  -1  12   48.90    4.85
   3   1 -12   51.53    4.56
   3  -1 -12   43.84    4.07
  -3  -1  11 1168.88   61.14
   3   1 -11 1187.76   60.75
   3  -1 -11 1029.28   60.01
  -3  -1  10  103.25    7.18
   3  -1 -10  107.31    7.21
   3   1 -10   98.57    6.88
   3  -1 -10   87.34    6.36
  -3  -1   9   99.27    6.75
   3  -1  -9  106.72    6.91
   3   1  -9   95.80    6.51
   3  -1  -9   85.44    6.04
  -3  -1   8  152.52    9.20
   3  -1  -8  163.89    9.33
   3  -1  -8  135.69    8.54
   3   1  -8  137.48    8.93
  -3  -1   7   40.40    3.28
   3   1  -7   34.99    3.10
   3  -1  -6   11.14    1.42
  -3  -1   6    9.25    1.30
  -3  -1   5   67.29    3.99
   3  -1  -5   68.50    4.00
   3  -1  -4   31.29    2.55
  -3   1   4   35.02    2.25
   3  -1  -3   37.20    2.87
  -3   1   3   43.37    2.56
   3  -1  -2  169.82    9.67
   3  -1  -1 1396.70   73.97
   3  -1   0  127.69    7.41
   3  -1   1  532.54   27.31
   3   1   1  464.51   27.24
   3   1   1  512.50   26.81
   3  -1   2   19.96    1.70
   3   1   2   18.98    1.37
   3   1   2   20.93    1.73
   3   1   3   38.22    2.77
   3  -1   4  164.14    9.61
   3   1   4  200.87   10.22
   3   1   5  305.83   16.62
   3  -1   5  271.91   16.05
  -3  -1  -6  348.07   17.88
   3   1   6  304.20   17.56
   3  -1   6  294.67   17.06
   3   1   6  336.53   17.95
   3  -1   7    0.89    0.40
   3   1   7    0.98    0.53
   3   1   7    0.79    0.60
  -3  -1  -7    0.28    0.54
   3  -1   7    0.90    0.65
   3  -1   8   10.00    1.25
   3   1   8   12.10    1.66
  -3  -1  -8   11.81    1.78
   3   1   8   15.59    1.96
   3  -1   8   12.28    1.60
   3   1   9  711.47   41.39
   3  -1   9  659.61   40.74
  -3  -1  -9  861.85   41.99
   3   1   9  860.04   42.08
   3  -1   9  813.69   41.49
   3  -1  10  238.76   15.65
   3   1  10  265.56   16.38
   3   1  10  319.85   17.06
   3  -1  10  310.29   16.51
   3  -1  11  967.18   59.32
   3   1  11 1039.28   60.13
   3  -1  11 1240.34   60.36
   3   1  11 1290.34   60.96
  -3   1 -11 1101.63   60.37
   3   1  12  155.69   11.18
   3  -1  12  136.55   10.40
   3   1  12  202.66   12.02
  -3  -1 -12  170.29   11.15
   3  -1  12  183.15   11.34
  -3   1 -12  180.15   11.44
   3   1  13   99.68    8.02
   3   1  13  122.49    8.72
  -3  -1 -13  109.35    7.93
  -3   1 -13  122.93    8.23
   3   1  14  252.08   17.73
   3  -1  14  219.88   16.81
  -3  -1 -14  293.56   17.75
   3   1  14  346.84   18.95
  -3   1 -14  351.09   18.14
   3   1  15    0.24    1.10
   3  -1  15    0.38    0.85
  -3  -1 -15    0.77    1.15
   3   1  16   33.03    4.33
   3  -1  16   25.37    3.55
  -3  -1 -16   28.24    3.66
  -3   1 -16   36.53    4.02
  -3  -1 -17   11.51    2.35
  -3   1 -17   13.33    2.49
   3  -1  17   15.69    2.71
   3   1  17   14.87    3.01
  -3  -1 -18    4.04    1.65
  -3   1 -18    4.15    1.63
   3   1  18    1.66    1.62
   3  -1  18    5.25    1.66
   3   1  19   82.12    5.23
   3  -1  19   82.80    5.17
   3   1  19   94.77    8.14
  -3   1 -19   79.27    5.20
  -3   1 -19   74.63    6.82
  -3  -1 -19   75.61    6.95
  -3  -1 -19   74.23    5.06
  -3  -1 -20    9.23    1.28
  -3   1 -20   10.08    1.18
  -3   1 -20    8.26    1.33
   3   1  20   12.44    2.89
   3   1  20   11.96    1.51
   3  -1  20   11.31    1.41
  -3  -1 -20    9.52    2.32
  -3   1 -20   11.12    2.46
  -3   1 -21  752.41   39.67
  -3  -1 -21  748.22   42.29
  -3   1 -21  713.37   42.06
  -3   1 -21  684.40   39.29
   3   1  21  757.27   39.67
   3  -1  21  737.53   39.55
  -3   1 -22   30.30    2.48
   3   1  22   29.60    4.37
  -3   1 -22   29.49    4.00
  -3  -1 -22   23.71    3.71
  -3   1 -22   25.55    2.14
   3   1  22   29.40    2.48
   3  -1  22   24.91    2.30
  -3   1 -23  236.93   12.97
  -3  -1 -23  219.67   12.62
  -3   1 -23  202.76   12.54
  -3   1 -23  223.52   15.32
  -3  -1 -23  215.21   15.28
   3   1  23  237.49   13.00
   3  -1  23  237.81   12.89
  -3   1 -24   82.72    7.52
  -3  -1 -24   92.95    7.87
  -3  -1 -24   80.35    5.13
  -3   1 -24   73.40    5.03
  -3   1 -24   89.74    5.46
   3   1  24   83.67    5.44
   3  -1  24   93.32    5.44
  -3   1 -25   27.64    4.03
  -3  -1 -25   34.61    4.35
   3   1  25   34.44    2.69
   3  -1  25   33.69    2.56
  -3   1 -25   33.53    2.60
  -3   1 -25   28.42    2.27
  -3  -1 -25   27.68    2.29
  -3  -1 -26    6.19    2.04
  -3   1 -26    5.30    1.94
   3   1  26    7.07    1.18
   3  -1  26    7.19    1.11
  -3   1 -26    6.01    1.07
  -3   1 -26    5.60    0.89
  -3  -1 -26    7.16    1.00
  -3  -1 -27    8.04    2.19
  -3   1 -27    4.00    1.74
   3   1  27    5.16    1.06
  -3   1 -27    5.95    1.03
  -3   1 -27    4.66    0.78
  -3  -1 -27    5.74    0.88
   3  -1  27    7.82    1.13
  -3   1 -28   21.70    3.57
  -3  -1 -28   18.95    1.72
   3  -1  28   22.20    1.96
   3   1  28   21.63    2.02
  -3   1 -28   21.01    1.92
  -3  -1 -29    3.88    0.76
   3  -1  29    3.47    0.85
   3   1  29    4.87    1.07
  -3   1 -29    4.52    0.94
   3  -1  30    6.39    0.99
   3   1  30    3.99    0.94
  -3   1 -30    3.82    0.84
   3   1  31   49.00    3.34
   3  -1  31   45.20    3.16
   3   1  32    2.47    0.78
   3  -1  32    3.31    0.73
   3   1  33   45.73    3.13
   3  -1  33   47.14    3.03
   3   1  34    0.15    0.49
   3  -1  34   -0.03    0.43
  -3  -1 -34   -0.03    0.41
  -3   1 -35   11.77    1.15
   3   1  35   10.07    1.02
   3  -1  35    9.92    0.91
  -3   1 -36    2.69    0.55
   3   1  36    3.80    0.57
  -3   2  38    3.23    0.53
  -3  -2  38    4.06    0.58
  -3  -2  37    0.34    0.45
  -3   2  37    0.17    0.44
   3   2 -37    0.08    0.23
  -3   2  36   11.60    1.21
  -3  -2  36   12.59    1.24
   3   2 -36    8.62    0.89
  -3  -2  35    1.39    0.74
  -3   2  35    0.56    0.69
   3   2 -35    0.67    0.45
  -3   2  34    0.82    0.80
  -3   2  34    0.52    0.68
  -3  -2  34    0.72    0.82
   3   2 -34    0.91    0.57
  -3  -2  33   16.41    1.81
  -3   2  33   16.46    1.77
  -3   2  33   12.88    1.58
   3   2 -33   12.55    1.42
  -3  -2  32    2.79    1.13
  -3   2  32    1.76    0.99
  -3   2  32    2.34    0.96
  -3   2  31    2.87    1.11
  -3   2  31    2.99    1.05
  -3  -2  30   35.25    2.91
  -3   2  30   43.87    3.26
  -3   2  29   11.11    2.99
  -3  -2  29    7.72    1.30
  -3   2  29   10.24    1.54
  -3   2  29   15.28    3.43
  -3   2  28   23.85    4.28
  -3   2  28   30.22    4.69
  -3  -2  28   25.18    2.32
  -3  -2  28   30.95    4.97
  -3   2  28   28.79    2.55
  -3   2  28   30.61    4.90
   3   2 -28   16.59    3.40
  -3   2  27    2.77    1.80
  -3   2  27    3.29    1.92
  -3   2  27    2.31    1.02
  -3  -2  27    3.66    1.00
  -3   2  27    4.10    2.12
  -3  -2  27    4.64    2.31
   3   2 -27    1.10    1.19
  -3   2  26   52.32    6.26
   3  -2 -26   41.49    5.09
   3   2 -26   36.47    4.82
  -3   2  26   44.30    6.10
  -3   2  26   40.36    3.36
  -3  -2  26   41.23    6.02
  -3  -2  26   49.12    3.51
   3   2 -26   33.08    4.84
  -3   2  25    9.64    2.75
  -3   2  25    5.27    1.22
  -3  -2  25    6.62    1.24
  -3  -2  25   10.67    3.23
  -3   2  25    9.53    2.87
   3  -2 -25    6.93    2.37
   3   2 -25    6.75    2.24
   3   2 -25   10.10    2.63
   3  -2 -24   97.38    9.48
   3   2 -24  107.73    9.72
  -3  -2  24  151.82   12.43
  -3  -2  24  129.19    7.91
  -3   2  24  155.72   12.48
  -3   2  24  128.95    7.89
   3  -2 -24  126.11    7.74
   3   2 -24  122.76    7.74
  -3   2  24  165.52   12.09
   3   2 -24  121.10   10.45
   3  -2 -23   24.23    3.99
   3   2 -23   33.90    4.43
  -3  -2  23   37.02    5.71
  -3  -2  23   28.78    2.71
  -3   2  23   35.02    2.88
  -3   2  23   37.68    5.55
   3   2 -23   33.53    2.75
   3  -2 -23   26.95    2.57
  -3   2  23   41.85    5.44
   3   2 -23   34.75    4.80
   3   2 -22   24.10    2.13
   3  -2 -22   19.05    2.00
  -3  -2  22   18.25    2.06
  -3   2  22   18.44    2.03
  -3  -2  22   22.53    4.44
  -3   2  22   25.20    4.55
   3  -2 -22   18.13    3.40
   3   2 -22   15.33    3.20
   3   2 -22   19.19    3.65
   3   2 -21   70.77    4.77
   3  -2 -21   71.41    4.76
  -3  -2  21   90.86    8.79
  -3   2  21   81.88    8.47
  -3   2  21   68.88    4.81
  -3  -2  21   71.94    4.88
   3  -2 -21   65.30    6.62
   3   2 -21   58.69    6.45
   3   2 -21   64.63    7.03
   3  -2 -20   20.23    1.94
   3   2 -20   17.78    1.91
  -3   2  20   18.77    1.96
  -3  -2  20   27.12    4.68
  -3   2  20   19.92    4.11
   3  -2 -20   15.98    3.10
   3   2 -20   15.21    3.16
   3   2 -20   15.30    3.31
   3  -2 -20   18.68    3.02
  -3  -2  19   48.06    6.16
  -3   2  19   49.61    3.50
  -3   2  19   58.15    6.62
   3   2 -19   47.64    5.26
   3  -2 -19   41.93    4.99
   3   2 -19   46.70    5.51
   3  -2 -19   31.06    4.34
  -3  -2  18   12.31    3.02
  -3   2  18    9.06    2.77
   3  -2 -18    8.63    2.34
   3   2 -18    8.28    2.35
   3   2 -18    9.23    2.52
   3  -2 -18    9.31    2.06
  -3  -2  17   33.45    4.71
  -3   2  17   20.90    3.86
   3  -2 -17   24.04    3.56
   3   2 -17   18.37    3.20
   3   2 -17   21.57    3.51
   3  -2 -17   21.81    3.06
  -3  -2  16    2.68    1.74
  -3   2  16    3.82    1.95
   3  -2 -16    2.67    1.16
   3   2 -16    2.94    1.46
  -3  -2  15   25.91    3.93
  -3   2  15   25.44    3.93
   3   2 -15   30.56    3.85
   3  -2 -15   20.39    2.83
  -3   2  14  241.77   14.80
  -3  -2  14  219.02   14.54
   3   2 -14  218.28   13.97
  -3  -2  13   33.01    4.04
  -3   2  13   43.24    4.49
   3   2 -13   42.61    4.22
  -3   2  12  159.56    9.62
   3   2 -12  157.43    9.38
  -3  -2  11  335.64   18.21
  -3   2  11  326.31   18.19
   3   2 -11  344.02   18.13
  -3   2  10  471.20   25.20
  -3  -2  10  475.94   25.23
  -3   2  10  437.43   24.86
   3  -2 -10  482.66   25.38
   3   2 -10  506.20   25.46
   3   2 -10  438.13   25.01
  -3  -2   9   88.72    6.47
  -3   2   9   97.53    6.58
  -3   2   9   88.44    6.30
   3  -2  -9  102.29    6.81
   3   2  -9   99.64    6.75
   3   2  -9   86.32    6.45
  -3  -2   8   29.13    3.18
  -3   2   8   53.32    3.77
  -3   2   8   50.55    3.51
   3  -2  -8   30.54    3.30
   3   2  -8   51.93    3.85
   3   2  -8   49.83    3.71
  -3  -2   7  140.50    8.98
  -3   2   7  146.77    9.02
  -3   2   7  147.93    8.80
   3  -2  -7  144.83    9.12
   3   2  -7  161.36    9.25
   3   2  -7  146.16    9.12
  -3  -2   6  910.79   49.43
  -3   2   6  936.74   49.43
   3   2  -6  960.61   49.54
   3  -2  -6  915.11   49.49
  -3   2   6  887.33   49.13
   3  -2  -5  123.28    7.23
   3   2  -5  113.09    7.15
  -3   2   5  115.25    6.89
   3   2  -4   28.62    2.05
  -3   2   4   30.02    1.83
   3   2  -3  156.87    9.51
   3  -2  -3  159.30    9.53
  -3   2   3  178.75    9.36
   3  -2  -2   92.50    5.28
   3   2  -2   78.69    5.15
   3   2  -1 1156.60   59.26
   3  -2  -1 1076.60   59.23
   3  -2   0  189.29   11.10
   3   2   0  208.34   11.13
   3   2   0  196.98   11.29
   3   2   1  266.29   14.11
   3   2   1  258.05   14.36
   3  -2   1  273.91   14.44
   3   2   1  236.67   14.53
   3  -2   2    1.79    0.50
   3   2   2    1.19    0.45
   3   2   2    0.55    0.47
   3   2   2    0.99    0.33
   3   2   3  407.12   22.69
   3   2   3  415.89   22.30
   3   2   4  404.61   21.58
   3   2   4  378.27   21.15
   3   2   5   14.38    1.71
  -3   2  -5   16.07    1.67
   3   2   5   14.26    1.52
  -3   2  -6   77.61    6.06
   3   2   6   89.88    5.85
   3  -2   6   75.65    5.02
   3   2   6   83.12    5.56
  -3  -2  -6   74.68    5.44
  -3   2  -6   88.13    5.51
   3  -2   7   16.66    1.36
   3   2   7   20.41    2.23
  -3   2  -7   18.57    2.53
  -3   2  -7   20.97    2.19
  -3  -2  -7   24.56    2.40
   3  -2   7   23.57    1.97
   3   2   7   20.74    2.36
   3  -2   8  128.62    8.06
  -3   2  -8  149.16    9.23
  -3   2  -8  138.10    9.76
  -3  -2  -8  173.45    9.60
   3   2   8  146.21    9.55
   3  -2   8  159.61    8.85
   3   2   8  145.67    9.25
   3   2   9  250.47   13.77
  -3   2  -9  217.67   13.75
   3  -2   9  227.18   12.69
   3  -2   9  189.03   11.83
   3   2   9  229.89   13.27
   3  -2  10   32.63    3.06
   3  -2  10   24.81    2.33
   3   2  10   33.17    3.46
   3  -2  11  110.82    7.20
   3   2  11  113.59    7.99
   3   2  11  102.56    7.57
   3   2  12  239.43   13.69
   3   2  12  218.60   13.19
  -3  -2 -13   90.50    6.75
   3   2  13   83.43    7.06
  -3  -2 -14    2.62    1.28
   3   2  14    8.16    2.33
   3  -2  14    2.12    0.99
   3   2  14    8.59    2.22
  -3  -2 -15   12.25    2.45
  -3   2 -15   12.01    2.25
   3   2  15    5.18    1.90
  -3  -2 -16    6.29    1.84
  -3   2 -16   12.07    2.24
   3   2  16    8.53    2.42
  -3  -2 -17    1.94    1.35
  -3   2 -17    2.04    1.30
   3   2  17    0.58    1.60
   3   2  18   21.56    3.87
   3   2  18   24.80    2.23
  -3   2 -18   26.01    3.51
  -3  -2 -18   23.68    3.50
  -3   2 -19   12.79    1.57
   3   2  19   15.34    3.17
   3   2  19   15.00    1.67
   3  -2  19   13.51    1.50
  -3  -2 -19   13.03    2.66
  -3   2 -19   13.27    2.70
  -3   2 -20   22.13    3.41
  -3  -2 -20   17.76    3.12
   3   2  20   24.50    4.06
  -3   2 -20   22.45    2.11
   3   2  20   20.52    2.03
   3  -2  20   19.12    1.85
  -3   2 -20   18.16    1.73
  -3  -2 -21   45.40    5.17
  -3   2 -21   48.41    5.19
   3   2  21   50.26    5.98
  -3   2 -21   53.43    3.61
   3   2  21   46.91    3.45
   3  -2  21   43.91    3.24
  -3   2 -21   39.15    3.05
  -3   2 -22   34.96    4.54
  -3  -2 -22   54.18    5.43
   3   2  22   35.98    5.20
  -3   2 -22   35.23    3.03
   3   2  22   37.88    3.07
   3  -2  22   51.36    3.11
  -3   2 -22   33.44    2.71
  -3   2 -23    9.49    1.18
  -3   2 -23   13.16    1.59
   3   2  23   14.38    3.16
   3   2  23   13.89    1.66
   3  -2  23   11.23    1.37
  -3  -2 -23   11.37    2.51
  -3   2 -23   10.38    2.52
  -3   2 -24   91.94    5.75
  -3   2 -24   85.00    7.68
  -3  -2 -24   80.81    7.58
  -3   2 -24   80.34    5.25
   3   2  24   94.44    5.77
   3  -2  24   85.94    5.46
  -3   2 -25    1.82    0.84
   3   2  25    1.60    0.84
   3  -2  25    4.20    0.89
  -3  -2 -25    3.39    1.48
  -3   2 -25    3.01    1.63
  -3  -2 -25    2.81    0.72
  -3   2 -25    1.46    0.54
   3   2  25    4.89    2.13
   3   2  25    2.62    1.70
  -3   2 -26    7.30    1.21
  -3  -2 -26    7.68    1.05
   3   2  26   10.80    2.90
   3  -2  26    8.12    1.12
   3   2  26    9.21    1.35
  -3  -2 -26    6.49    2.00
  -3   2 -26   12.04    2.60
  -3   2 -27   14.83    1.66
  -3  -2 -27   13.33    1.42
   3   2  27   18.12    1.82
   3  -2  27   14.48    1.50
  -3   2 -27   14.51    2.83
  -3  -2 -27   10.64    2.52
   3  -2  28   44.68    3.15
   3   2  28   45.01    3.38
  -3  -2 -28   46.91    3.13
  -3   2 -28   43.98    3.30
   3   2  29    4.73    1.05
   3  -2  29    2.90    0.75
  -3  -2 -29    4.43    0.78
  -3   2 -29    3.40    0.91
   3   2  30    7.53    1.18
   3  -2  30    3.26    0.75
  -3   2 -30    6.41    1.06
  -3  -2 -30    3.28    0.74
  -3   2 -31   14.66    1.44
   3   2  31   14.43    1.54
   3  -2  31   10.42    1.21
   3   2  32    9.33    1.25
   3  -2  32   11.38    1.12
   3   2  33   21.40    1.83
   3   2  34   22.17    1.77
  -3   2 -35    2.07    0.62
   3   2  35    2.19    0.59
  -3   2 -36    0.93    0.46
   3   2  36    0.88    0.42
  -3   2 -37    3.08    0.45
   3   2  37    3.32    0.47
  -3  -3  38   14.54    1.07
  -3   3  37   -0.14    0.36
  -3  -3  37    0.43    0.41
   3   3 -37    0.12    0.27
  -3   3  36    6.30    0.85
  -3  -3  36    6.83    0.89
   3   3 -36    5.80    0.71
  -3   3  35    2.43    0.75
  -3  -3  35    1.98    0.72
   3   3 -35    1.44    0.53
  -3   3  34    4.88    0.99
  -3   3  34    2.95    0.88
   3   3 -34    3.46    0.79
   3   3 -33   98.39    5.97
  -3  -3  33  102.82    6.21
  -3   3  33  101.73    6.18
  -3   3  33   90.65    6.05
  -3  -3  32  128.16    7.63
  -3   3  32  130.26    7.62
  -3   3  32  112.29    7.42
  -3   3  31   27.84    2.50
  -3  -3  31   25.10    2.49
  -3   3  31   23.14    2.31
  -3   3  30  143.50    8.35
  -3   3  30  123.41    8.06
  -3   3  29    0.61    0.88
  -3   3  28  112.62   10.06
  -3  -3  28  110.87   10.44
  -3   3  28  102.08    6.57
  -3   3  28  110.48   10.11
  -3   3  28  107.42    9.65
   3   3 -28   79.22    8.34
  -3   3  27    2.15    1.68
  -3   3  27    2.42    0.92
  -3  -3  27    5.09    2.33
  -3   3  27    1.86    1.68
  -3   3  27    1.31    1.48
   3   3 -27    0.29    1.19
  -3   3  26    5.10    2.23
  -3   3  26    4.15    1.09
  -3   3  26    5.94    2.28
   3   3 -26    1.19    1.46
  -3  -3  26    2.81    2.28
  -3   3  26    4.19    2.11
  -3   3  25   15.76    3.55
  -3  -3  25   13.06    3.52
  -3   3  25   15.17    1.84
  -3   3  25   13.97    3.50
   3  -3 -25   11.89    2.67
   3   3 -25   13.30    2.82
  -3   3  25   18.55    3.65
   3   3 -25   12.26    3.12
  -3   3  24    0.37    1.44
  -3  -3  24    4.12    2.28
  -3   3  24    0.78    1.61
  -3   3  24    0.82    0.85
   3   3 -24    1.56    1.62
   3  -3 -24    2.66    1.72
   3   3 -24    0.96    1.33
   3   3 -23  160.31    9.89
   3  -3 -23  172.32    9.96
  -3  -3  23  204.34   15.18
  -3   3  23  210.12   15.21
  -3   3  23  173.66   10.19
  -3   3  23  225.93   15.01
   3   3 -23  157.36   12.97
   3  -3 -23  138.31   11.76
   3   3 -23  152.24   12.04
   3  -3 -22  224.91   13.14
   3   3 -22  228.17   13.14
  -3   3  22  237.15   13.41
  -3  -3  22  275.95   18.63
  -3   3  22  288.64   18.67
  -3   3  22  295.53   18.48
   3   3 -22  232.74   16.73
   3  -3 -22  194.98   15.09
   3   3 -22  196.59   15.17
   3  -3 -21  263.85   15.31
   3   3 -21  264.42   15.30
  -3   3  21  278.34   15.60
  -3  -3  21  336.42   21.10
  -3   3  21  330.52   20.93
  -3   3  21  342.82   20.44
   3   3 -21  271.01   18.85
   3  -3 -21  242.86   17.50
   3   3 -21  249.88   17.56
   3  -3 -20  153.77    9.19
   3   3 -20  158.12    9.24
  -3  -3  20  172.63   13.90
  -3   3  20  184.40   13.94
  -3   3  20  159.69    9.44
  -3   3  20  167.91   13.12
   3   3 -20  144.66   12.22
   3  -3 -20  133.56   11.15
   3   3 -20  149.73   11.43
   3  -3 -19   21.17    2.03
   3   3 -19   22.82    2.07
  -3   3  19   26.58    4.40
  -3  -3  19   23.63    4.55
  -3   3  19   25.09    4.54
   3   3 -19   27.72    4.23
   3  -3 -19   21.92    3.38
   3   3 -19   21.64    3.41
  -3   3  18  169.56   13.44
  -3  -3  18  199.37   14.52
  -3   3  18  198.45   14.42
   3   3 -18  175.60   13.28
   3  -3 -18  162.54   12.19
   3   3 -18  166.38   12.24
  -3   3  17   36.60    5.10
  -3  -3  17   42.02    5.59
  -3   3  17   40.71    5.54
   3   3 -17   46.66    5.42
   3  -3 -17   42.63    4.71
   3   3 -17   45.43    4.84
  -3   3  16    7.16    2.17
  -3  -3  16    3.93    1.86
  -3   3  16    7.12    2.33
   3   3 -16    4.19    1.79
   3  -3 -16    5.24    1.74
   3   3 -16    4.22    1.69
   3   3 -15  135.45    9.73
  -3  -3  15  133.81   10.06
  -3   3  15  152.86   10.42
  -3   3  15  134.59    9.89
   3   3 -14   32.25    3.83
  -3  -3  14   23.17    3.47
  -3   3  14   32.09    3.98
  -3   3  14   31.64    3.84
   3   3 -13   26.91    3.46
  -3  -3  13   21.26    3.09
  -3   3  13   21.44    3.12
  -3   3  13   26.01    3.25
   3   3 -12  180.03   10.58
  -3   3  12  176.85   10.55
  -3  -3  12  176.49   10.59
  -3   3  12  175.69   10.44
   3   3 -11  512.39   29.79
  -3  -3  11  487.30   29.56
  -3   3  11  543.46   29.77
  -3   3  11  536.36   29.71
   3   3 -10   68.34    5.54
  -3   3  10   71.21    5.39
  -3  -3  10   64.07    5.26
  -3   3  10   72.47    5.42
  -3  -3   9   24.76    2.59
  -3   3   9   23.23    2.48
   3   3  -9   24.84    2.69
   3   3  -9   21.74    2.60
   3  -3  -9   28.47    2.90
  -3   3   9   20.39    2.35
  -3  -3   8   87.22    5.76
  -3   3   8   84.58    5.70
  -3   3   8   80.41    5.61
   3   3  -8   77.34    5.85
   3  -3  -8   85.00    5.95
   3   3  -8   77.23    5.77
   3  -3  -7    1.46    0.71
   3   3  -7    1.98    0.82
  -3   3   7    3.05    0.72
  -3  -3   7    1.53    0.63
  -3   3   7    2.29    0.73
   3   3  -6   18.10    1.84
   3  -3  -6   14.00    1.70
  -3   3   6   16.19    1.64
   3   3  -5   89.80    6.00
   3  -3  -5  100.74    6.11
  -3   3   5   95.88    5.93
   3   3  -4   82.19    5.28
   3  -3  -4   81.61    5.27
  -3   3   4   84.78    5.22
   3   3  -3  542.92   29.85
   3  -3  -3  526.47   29.86
  -3   3   3  590.99   29.91
   3  -3  -2   36.50    2.67
   3   3  -2   35.70    2.61
   3   3  -1  315.67   17.45
   3  -3  -1  321.83   17.50
   3   3   0    5.67    0.78
   3  -3   0    4.56    0.73
  -3   3   0    4.63    1.37
   3   3   0    4.14    0.82
   3   3   1   16.29    1.40
   3  -3   1   12.07    1.31
   3   3   1   14.88    1.62
   3   3   1   17.32    1.37
  -3   3  -1   18.23    2.52
   3  -3   2   91.78    5.82
   3   3   2   96.90    5.82
   3   3   2  103.47    6.27
   3   3   2  100.51    5.81
  -3   3  -2   93.03    7.25
   3   3   3   63.94    4.24
   3  -3   3   73.87    4.40
   3   3   3   66.37    4.66
  -3   3  -3   60.95    5.65
   3   3   3   67.09    4.26
   3   3   4   75.56    5.32
  -3   3  -4   69.50    6.34
  -3   3  -4   71.93    4.94
  -3  -3  -4   90.04    5.26
   3   3   4   79.38    4.96
  -3   3  -5   26.92    3.37
   3   3   5   26.64    2.53
  -3  -3  -5   19.81    2.19
  -3   3  -5   25.67    2.24
   3   3   5   28.14    2.26
   3  -3   6   39.26    2.96
   3   3   6   50.13    4.09
   3   3   6   47.64    3.82
  -3   3  -6   46.49    3.56
  -3  -3  -6   43.32    3.64
   3   3   6   50.86    3.58
  -3   3  -7   24.19    2.37
   3   3   7   22.69    2.67
  -3  -3  -7   21.85    2.42
   3  -3   7   19.61    1.81
  -3   3  -7   27.11    3.44
   3   3   7   19.39    2.15
   3   3   7   21.45    2.41
   3   3   8  121.54    8.49
   3  -3   8  114.19    7.34
  -3  -3  -8  124.85    8.26
   3   3   8  104.15    7.74
   3   3   8  123.55    8.19
   3   3   9  328.17   19.01
   3  -3   9  293.55   17.66
[truncated: 942,486 more chars]
